# Supplementary material for: Consistent changes in global gene expression patterns despite strong variation in individual gene expression in the male mouse hippocampus following early life stress
Source: Neurobiol Stress. 2026 Mar 30;42:100808. doi: 10.1016/j.ynstr.2026.100808 (PMC13085001; doi:10.1016/j.ynstr.2026.100808)
Supplement: Multimedia component 1 [file mmc1.xlsx]

## Sheet: Adult_Cohort_SaoPaulo
Ensembl_IDs	gene_name	baseMean	log2FC_D21	adj.pvalue_D21	log2FC_D43	adj.pvalue_D43	log2FC_D31	adj.pvalue_D31	log2FC_D42	adj.pvalue_D42	log2FC_D41	adj.pvalue_D41
ENSMUSG00000000001	Gnai3	788.151	-0.0122254	0.964781	0.0400255	0.95694	0.00172833	0.995247	0.0539792	0.939068	0.0417538	0.769024
ENSMUSG00000000028	Cdc45	39.7725	-0.105642	0.886253	0.065948	0.978727	-0.0505691	1	0.121021	0.961751	0.015379	0.97874
ENSMUSG00000000049	Apoh	17.1657	-0.307635	0.823727	2.182	7.12687e-08	-0.3375	1	2.15214	1.17952e-07	1.8445	3.87053e-06
ENSMUSG00000000056	Narf	1038.93	-0.0611759	0.792231	-0.0548668	0.935543	-0.0746521	0.674834	-0.068343	0.925133	-0.129519	0.251364
ENSMUSG00000000058	Cav2	301.804	0.00406559	0.992635	0.0763773	0.94738	0.0202956	0.960906	0.0926073	0.939068	0.0966729	0.678673
ENSMUSG00000000078	Klf6	588.092	-0.0459572	0.895548	-0.0370661	0.973938	0.109286	0.610335	0.118177	0.847577	0.0722197	0.703334
ENSMUSG00000000085	Scmh1	884.249	0.0388592	0.837648	-0.0216242	0.977186	-0.00748657	0.97054	-0.0679699	0.884369	-0.0291108	0.828377
ENSMUSG00000000088	Cox5a	3399.29	0.177124	0.374978	0.0895506	0.799617	0.15583	0.090857	0.0682571	0.884369	0.245381	0.000201697
ENSMUSG00000000093	Tbx2	19.8988	-0.248406	0.808463	-0.157829	0.971029	-0.512872	1	-0.422295	0.853123	-0.670701	0.173708
ENSMUSG00000000120	Ngfr	34.0224	-0.15112	0.893359	0.0960443	0.978727	-0.195783	1	0.0513808	0.98768	-0.0997389	0.892051
ENSMUSG00000000125	Wnt3	80.1093	0.287065	0.8729	-0.73568	0.815751	0.764061	0.462852	-0.258684	0.967202	0.0283811	0.985245
ENSMUSG00000000126	Wnt9a	297.094	0.175879	0.791559	0.0565837	0.979681	0.130909	0.840855	0.0116136	0.997641	0.187493	0.647044
ENSMUSG00000000127	Fer	407.854	-0.0481497	0.859725	-0.0338794	0.972248	0.00897712	0.975343	0.0232475	0.982565	-0.0249023	0.898745
ENSMUSG00000000131	Xpo6	2051	0.0041339	0.984265	0.00618592	0.992871	-0.0809434	0.423833	-0.0788914	0.734398	-0.0747575	0.361791
ENSMUSG00000000134	Tfe3	800.42	0.062393	0.74904	-0.0138603	0.984256	-0.0108599	0.961327	-0.0871133	0.795254	-0.0247203	0.874031
ENSMUSG00000000142	Axin2	472.416	-0.0341583	0.932799	-0.120168	0.881485	-0.0385475	0.910805	-0.124557	0.853043	-0.158715	0.31668
ENSMUSG00000000148	Brat1	468.621	-0.0288701	0.944787	-0.0420105	0.972248	-0.079284	0.76051	-0.0924244	0.925133	-0.121294	0.478929
ENSMUSG00000000149	Gna12	2682.93	-0.111593	0.716137	-0.0310396	0.97899	-0.0417858	0.902626	0.0387677	0.976099	-0.0728254	0.729713
ENSMUSG00000000167	Pih1d2	36.5614	-0.215382	0.82476	0.122791	0.973938	-0.312812	1	0.0253603	0.99497	-0.190022	0.769145
ENSMUSG00000000168	Dlat	2907.46	0.0787405	0.643385	0.116281	0.610185	0.0179859	0.924637	0.0555263	0.906599	0.134267	0.0621385
ENSMUSG00000000171	Sdhd	1687.43	0.0243718	0.895548	0.0666772	0.851888	0.0264193	0.86917	0.0687247	0.791879	0.0930965	0.21385
ENSMUSG00000000184	Ccnd2	1729.34	-0.110581	0.707204	0.132872	0.848212	-0.175433	0.356695	0.0680208	0.952693	-0.0425605	0.851801
ENSMUSG00000000194	Gpr107	1288.21	-0.0451487	0.771747	-0.0433044	0.918541	-0.00805219	0.964032	-0.00620788	0.992865	-0.0513566	0.577523
ENSMUSG00000000197	Nalcn	2316.62	-0.0481983	0.806456	0.0189463	0.978727	-0.0334801	0.865426	0.0336644	0.964462	-0.0145339	0.925135
ENSMUSG00000000202	Btbd17	399.428	0.0994312	0.816797	-0.0946705	0.939852	0.252632	0.316783	0.0585299	0.97369	0.157961	0.508174
ENSMUSG00000000223	Drp2	1485.62	-0.00248465	0.989454	-0.0314232	0.945564	-0.0194125	0.901884	-0.0483511	0.915763	-0.0508357	0.55724
ENSMUSG00000000247	Lhx2	1461.08	0.0508096	0.857971	0.00427034	0.997198	0.0771868	0.716331	0.0306475	0.977164	0.0814571	0.609353
ENSMUSG00000000253	Gmpr	1403.29	0.124867	0.665409	0.0747298	0.930253	0.0822608	0.728654	0.0321238	0.978163	0.156991	0.274476
ENSMUSG00000000266	Mid2	475.214	0.0278672	0.948601	-0.0092633	0.995037	0.0574171	0.857502	0.0202867	0.985764	0.0481538	0.833089
ENSMUSG00000000275	Trim25	128.703	-0.206134	0.603583	-0.127637	0.899091	-0.0790196	0.817595	-0.000522088	0.999734	-0.206656	0.257259
ENSMUSG00000000276	Dgke	2088.57	0.0175485	0.941755	0.0520773	0.913999	-0.0468548	0.760561	-0.012326	0.983315	0.0052225	0.974704
ENSMUSG00000000278	Scpep1	235.205	-0.0571811	0.884088	-0.0845764	0.931844	0.127574	0.600002	0.100179	0.925133	0.0429978	0.867775
ENSMUSG00000000282	Mnt	1001.51	0.079483	0.709461	0.0414501	0.95694	0.0283726	0.907068	-0.00966022	0.992803	0.0698227	0.605275
ENSMUSG00000000290	Itgb2	122.712	0.091575	0.83448	-0.104676	0.933856	0.108368	0.765388	-0.087883	0.953661	0.00369203	0.992993
ENSMUSG00000000295	Hddc2	192.824	-0.00636738	0.988517	0.146588	0.853255	-0.0160366	0.967015	0.136919	0.853123	0.130552	0.50469
ENSMUSG00000000296	Tpd52l1	552.784	0.0613373	0.870193	-0.0359012	0.978038	0.0969144	0.719612	-0.000324061	0.999734	0.0610132	0.791548
ENSMUSG00000000301	Pemt	42.1909	0.162965	0.804548	0.153333	0.935543	0.0188957	0.980375	0.00926433	0.99769	0.172229	0.674433
ENSMUSG00000000305	Cdh4	198.262	0.0472068	0.928713	-0.174624	0.848212	0.161385	0.57476	-0.0604466	0.970086	-0.0132399	0.971859
ENSMUSG00000000308	Ckmt1	4039.72	0.0767355	0.724196	0.0333462	0.969967	0.0962759	0.541956	0.0528866	0.945007	0.129622	0.235514
ENSMUSG00000000317	Bcl6b	35.4893	-0.200557	0.785067	-0.14163	0.95694	-0.311701	1	-0.252774	0.906972	-0.453331	0.203682
ENSMUSG00000000325	Arvcf	727.028	-0.0608753	0.90584	0.0745178	0.959388	-0.0908441	0.815377	0.044549	0.979773	-0.0163263	0.964752
ENSMUSG00000000326	Comt	1909.72	0.0266201	0.911176	0.0482505	0.933856	0.0151764	0.947178	0.0368068	0.961751	0.0634269	0.585595
ENSMUSG00000000339	Rtca	1117.56	0.083996	0.650145	0.0503236	0.919021	0.0230682	0.908709	-0.0106042	0.986564	0.0733918	0.471876
ENSMUSG00000000340	Dbt	439.941	0.0299418	0.922687	0.0160186	0.986667	0.00501746	0.98629	-0.00890566	0.993127	0.0210361	0.912583
ENSMUSG00000000346	Dazap2	3061.77	0.0437636	0.770199	-0.00511854	0.994153	0.0645836	0.537863	0.0157014	0.980542	0.059465	0.4758
ENSMUSG00000000355	Mcts1	938.585	0.0665205	0.875245	0.155892	0.859858	0.0402367	0.924637	0.129608	0.897912	0.196128	0.290725
ENSMUSG00000000374	Trappc10	2454.59	-0.0123843	0.957898	-0.05771	0.899091	0.00489343	0.980578	-0.0404323	0.945007	-0.0528166	0.612387
ENSMUSG00000000378	Ccm2	967.5	0.0384098	0.899475	-0.0173595	0.984256	0.154108	0.306636	0.098339	0.861887	0.136749	0.273494
ENSMUSG00000000384	Tbrg4	677.607	0.0679507	0.705164	0.0351706	0.95694	-0.0132504	0.952069	-0.0460305	0.942222	0.0219203	0.88178
ENSMUSG00000000399	Ndufa9	2417.46	0.020153	0.921045	0.0361613	0.939852	0.0281179	0.864609	0.0441262	0.930678	0.0642792	0.467661
ENSMUSG00000000402	Egfl6	90.4131	0.14947	0.796665	0.0415564	0.981632	0.241304	0.542264	0.13339	0.944334	0.28286	0.326361
ENSMUSG00000000409	Lck	26.6607	0.0556322	0.963228	-0.175995	0.948964	0.18271	1	-0.0489167	0.986564	0.00671546	0.993824
ENSMUSG00000000416	Cttnbp2	3850.75	0.00883652	0.97398	-0.0934581	0.860981	-0.0643548	0.724844	-0.166649	0.358119	-0.157813	0.120204
ENSMUSG00000000420	Galnt1	1088.65	0.00282638	0.991145	-0.0522697	0.935543	0.109164	0.440991	0.0540682	0.941123	0.0568946	0.682577
ENSMUSG00000000439	Mkrn2	820.68	0.0139926	0.953702	-0.0269545	0.968821	0.0308763	0.865426	-0.0100709	0.986564	0.00392171	0.981628
ENSMUSG00000000440	Pparg	23.7206	0.0180756	0.986895	-0.0113556	0.997198	-0.084085	1	-0.113516	0.97369	-0.0954405	0.888401
ENSMUSG00000000441	Raf1	1524.13	0.0023378	0.990658	-0.00760432	0.991852	-0.0616461	0.637146	-0.0715882	0.83604	-0.0692504	0.476557
ENSMUSG00000000486	Sept1	34.9268	-0.0736643	0.942993	-0.17496	0.94289	-0.245046	1	-0.346341	0.799351	-0.420006	0.289366
ENSMUSG00000000489	Pdgfb	485.868	-0.00504261	0.988979	0.0829604	0.91603	-0.146348	0.433071	-0.058345	0.955642	-0.0633876	0.741213
ENSMUSG00000000530	Acvrl1	159.97	-0.163645	0.766309	-0.279693	0.784577	-0.0673749	0.911014	-0.183423	0.911243	-0.347068	0.183637
ENSMUSG00000000531	Grasp	1365.35	0.111349	0.719807	0.0600265	0.95694	0.00350178	0.993794	-0.0478204	0.970086	0.0635283	0.774193
ENSMUSG00000000532	Acvr1b	2949.68	0.0515982	0.693015	-0.00801232	0.988638	-0.0293199	0.820781	-0.0889305	0.524435	-0.0373323	0.66624
ENSMUSG00000000538	Tom1l2	7524.63	0.0255275	0.833899	-0.00206196	0.997198	0.0190561	0.876686	-0.00853341	0.982565	0.0169941	0.845678
ENSMUSG00000000552	Zfp385a	872.675	0.122984	0.705743	-0.137015	0.863447	0.269563	0.122361	0.00956368	0.99497	0.132548	0.487533
ENSMUSG00000000555	Itga5	27.8429	-0.277328	0.720365	0.0732234	0.979681	-0.278653	1	0.0718987	0.982565	-0.205429	0.689658
ENSMUSG00000000560	Gabra2	1551.93	-0.0423408	0.896864	0.0529485	0.95694	-0.0469377	0.866824	0.0483516	0.964462	0.00601075	0.981628
ENSMUSG00000000561	Wdr77	481.09	-0.0185867	0.964332	0.0963521	0.902141	-0.110755	0.636794	0.00418387	0.99769	-0.0144028	0.956557
ENSMUSG00000000563	Atp5f1	5615.69	0.0820738	0.705164	0.0824937	0.887925	0.0938834	0.554379	0.0943034	0.825116	0.176377	0.0761967
ENSMUSG00000000567	Sox9	635.894	0.142509	0.635329	-0.00477947	0.997198	0.168046	0.349731	0.0207578	0.982565	0.163267	0.2528
ENSMUSG00000000568	Hnrnpd	2991	0.00273848	0.99058	0.0656118	0.899091	-0.00122235	0.996323	0.0616509	0.923575	0.0643894	0.581878
ENSMUSG00000000581	C1d	686.099	0.0756108	0.84769	0.0277871	0.981614	0.127895	0.648778	0.0800712	0.953181	0.155682	0.440409
ENSMUSG00000000594	Gm2a	1503.88	0.084178	0.718694	-0.0354559	0.971029	0.114246	0.483903	-0.0053874	0.995642	0.0787906	0.588751
ENSMUSG00000000600	Krit1	853.993	-0.0731749	0.770199	-0.074098	0.912068	-0.0712624	0.726157	-0.0721856	0.925286	-0.14536	0.229167
ENSMUSG00000000605	Clcn4	5336.11	0.0758966	0.63425	0.019864	0.972248	0.0513208	0.65496	-0.00471174	0.99497	0.0711849	0.366959
ENSMUSG00000000627	Sema4f	1332.25	0.0189806	0.951408	0.0029717	0.997198	-0.083861	0.633684	-0.0998699	0.811185	-0.0808893	0.556449
ENSMUSG00000000628	Hk2	129.466	-0.101804	0.802054	-0.0173582	0.992871	-0.215493	0.404667	-0.131048	0.919272	-0.232851	0.237462
ENSMUSG00000000631	Myo18a	4064.29	-0.0155311	0.956812	0.0459351	0.941677	-0.0387932	0.858436	0.0226729	0.979321	0.00714186	0.970673
ENSMUSG00000000632	Sez6	4596.89	0.12757	0.720125	0.0813204	0.941602	0.0350226	0.935906	-0.0112267	0.99497	0.116343	0.605219
ENSMUSG00000000682	Cd52	33.8793	-0.0241353	0.983865	-0.142105	0.961517	0.271893	1	0.153924	0.964368	0.129789	0.832144
ENSMUSG00000000686	Abhd15	21.949	0.0402894	0.971373	-0.100583	0.977307	0.123043	1	-0.0178294	0.996502	0.0224601	0.978703
ENSMUSG00000000693	Loxl3	88.1622	-0.0846385	0.891845	-0.0985507	0.95694	0.028151	0.962342	0.0142388	0.99497	-0.0703996	0.860417
ENSMUSG00000000708	Kat2b	451.853	-0.150982	0.695455	-0.121985	0.906041	0.0248358	0.957704	0.0538329	0.97369	-0.0971488	0.714349
ENSMUSG00000000711	Rab5b	3536.63	0.0694079	0.628061	-0.0321786	0.935543	0.0167104	0.912283	-0.0848761	0.561951	-0.0154682	0.885263
ENSMUSG00000000732	Icosl	234.529	0.0505283	0.916241	-0.00368653	0.997841	-0.0254241	0.956261	-0.079639	0.953661	-0.0291107	0.92525
ENSMUSG00000000738	Spg7	1074.56	0.0165348	0.949277	0.103295	0.769761	-0.0513993	0.742786	0.035361	0.961751	0.0518957	0.657686
ENSMUSG00000000739	Sult5a1	25.8549	0.0166592	0.986895	0.177809	0.939852	-0.071114	1	0.0900356	0.977164	0.106695	0.853837
ENSMUSG00000000740	Rpl13	4361.2	0.0756886	0.770457	0.0584169	0.939852	0.111609	0.538473	0.0943369	0.884442	0.170025	0.159985
ENSMUSG00000000743	Chmp1a	2734.99	0.0403109	0.796913	0.0693173	0.833283	0.0485902	0.689802	0.0775966	0.732671	0.117907	0.0853021
ENSMUSG00000000751	Rpa1	1612.05	-0.0203528	0.908023	0.0191794	0.972248	-0.026944	0.850757	0.0125882	0.982565	-0.00776457	0.947356
ENSMUSG00000000753	Serpinf1	197.236	-0.0474309	0.949907	-0.1227	0.939852	0.033874	0.956723	-0.0413947	0.982565	-0.0888256	0.821471
ENSMUSG00000000759	Tubgcp3	826.893	-0.0698137	0.676202	-0.120752	0.629109	-0.0643489	0.606846	-0.115288	0.500683	-0.185101	0.0064164
ENSMUSG00000000776	Polr3d	370.693	-0.107721	0.695581	-0.0345212	0.977186	-0.0327577	0.920891	0.040442	0.97369	-0.0672789	0.723733
ENSMUSG00000000782	Tcf7	48.4421	-0.146477	0.833976	-0.243509	0.899091	-0.0786215	0.918595	-0.175653	0.939068	-0.322131	0.373906
ENSMUSG00000000787	Ddx3x	6000.83	0.024697	0.949624	0.100683	0.892243	0.0142867	0.96463	0.0902731	0.919272	0.11497	0.460238
ENSMUSG00000000792	Slc5a5	217.998	-0.117505	0.823287	-0.0918754	0.958853	0.0787757	0.881225	0.104405	0.953894	-0.0130997	0.977759
ENSMUSG00000000794	Kcnn3	439.137	-0.230052	0.67893	-0.220076	0.875744	0.134697	0.786931	0.144673	0.939068	-0.0853792	0.837465
ENSMUSG00000000804	Usp32	3017.44	0.0266494	0.905715	0.0317659	0.961517	0.0292718	0.87722	0.0343882	0.961751	0.0610376	0.570117
ENSMUSG00000000805	Car4	700.391	-0.000608111	0.999056	0.0466254	0.972017	-0.109179	0.672511	-0.0619453	0.962854	-0.0625534	0.786971
ENSMUSG00000000811	Txnrd3	68.4306	-0.0214029	0.976042	0.10003	0.960037	0.0689238	0.914017	0.190357	0.906599	0.168954	0.62436
ENSMUSG00000000823	Zfp512b	1430.28	-0.0113921	0.977228	-0.0492157	0.967715	-0.199844	0.277074	-0.237668	0.344995	-0.24906	0.0725407
ENSMUSG00000000826	Dnajc5	10425	0.0440872	0.661355	0.00854287	0.979681	0.00951306	0.935029	-0.0260313	0.939068	0.0180559	0.796572
ENSMUSG00000000827	Tpd52l2	982.565	0.079678	0.662174	-0.0282284	0.967715	0.105635	0.34334	-0.0022714	0.99769	0.0774066	0.433232
ENSMUSG00000000838	Fmr1	976.278	-0.00902782	0.975982	-8.4572e-05	0.999874	0.0282587	0.917707	0.0372019	0.968545	0.0281741	0.881657
ENSMUSG00000000861	Bcl11a	2883.79	0.132178	0.649748	0.143006	0.788957	-0.00216668	0.995632	0.00866162	0.99497	0.140839	0.33913
ENSMUSG00000000876	Pxmp4	351.629	-0.0126323	0.97092	-0.0410769	0.971029	0.052733	0.853804	0.0242883	0.982565	0.011656	0.96134
ENSMUSG00000000881	Dlg3	6497.32	0.054521	0.733723	-0.0246831	0.969703	0.0288348	0.864609	-0.0503694	0.924832	0.00415165	0.977925
ENSMUSG00000000884	Gnb1l	58.7492	0.142937	0.786943	-0.324075	0.722696	0.231485	0.514687	-0.235527	0.789862	-0.09259	0.808315
ENSMUSG00000000889	Dbh	33.0789	0.548077	0.621183	-0.0878228	0.979681	0.247106	1	-0.388793	0.879208	0.159283	0.837465
ENSMUSG00000000901	Mmp11	32.7936	-0.263957	0.695344	0.0854783	0.977186	-0.226353	1	0.123082	0.965596	-0.140875	0.770957
ENSMUSG00000000902	Smarcb1	1429.41	0.0891499	0.625496	0.0498555	0.915466	0.058575	0.658127	0.0192805	0.977967	0.10843	0.188727
ENSMUSG00000000915	Hip1r	1266.22	-0.0450142	0.81356	0.0211927	0.977307	-0.0342769	0.858591	0.03193	0.965596	-0.0130842	0.932471
ENSMUSG00000000916	Nsun5	179.478	-0.204906	0.603583	-0.277104	0.576218	-0.264924	0.184891	-0.337122	0.165824	-0.542028	4.52149e-05
ENSMUSG00000000934	Top1mt	267.767	0.00760962	0.983828	0.139648	0.774251	-0.128591	0.467766	0.00344794	0.99769	0.0110576	0.960781
ENSMUSG00000000948	Gm38393	74.3209	0.0663191	0.929377	-0.0343702	0.98799	0.129514	0.801419	0.0288248	0.989505	0.0951439	0.816822
ENSMUSG00000000957	Mmp14	356.909	-0.103443	0.775409	-0.0368331	0.978727	0.0808435	0.803064	0.147453	0.836495	0.0440104	0.874481
ENSMUSG00000000958	Slc7a7	33.1053	-0.283485	0.694884	-0.158094	0.950297	-0.12149	1	0.00390119	0.999024	-0.279584	0.52709
ENSMUSG00000000959	Oxa1l	1075.87	0.0044738	0.985585	-0.00120238	0.998955	0.0336727	0.857502	0.0279966	0.968751	0.0324704	0.80015
ENSMUSG00000000976	Heatr6	406.357	-0.0820315	0.679292	-0.0517568	0.933856	-0.106081	0.419746	-0.0758062	0.887256	-0.157838	0.0844852
ENSMUSG00000001014	Icam4	31.0455	0.247958	0.779995	-0.0101967	0.997198	0.260859	1	0.0027052	0.999201	0.250663	0.647587
ENSMUSG00000001016	Ilf2	1920.5	-0.00542794	0.975788	0.00791758	0.988986	0.0272465	0.85047	0.040592	0.928586	0.035164	0.703852
ENSMUSG00000001017	Chtop	3598.25	-0.00141153	0.992964	0.0204467	0.971029	-0.000983908	0.996012	0.0208743	0.970086	0.0194628	0.854037
ENSMUSG00000001018	Snapin	962.714	0.0394995	0.822793	0.0331706	0.956828	0.0171957	0.931658	0.0108668	0.986255	0.0503663	0.632715
ENSMUSG00000001025	S100a6	189.44	-0.0961934	0.840169	0.258194	0.764701	-0.127604	0.738901	0.226784	0.74418	0.130591	0.645823
ENSMUSG00000001029	Icam2	33.509	-0.437854	0.648546	-0.0835487	0.979681	-0.409006	1	-0.0547011	0.986564	-0.492555	0.30301
ENSMUSG00000001034	Mapk7	449.434	-0.0215642	0.963228	-0.0820756	0.935543	-0.147314	0.537863	-0.207826	0.585916	-0.22939	0.149113
ENSMUSG00000001036	Epn2	4143.17	-0.0210132	0.923385	-0.0376512	0.941677	-0.0609802	0.63741	-0.0776181	0.783005	-0.0986314	0.238487
ENSMUSG00000001039	B9d1	182.389	-0.151834	0.667874	0.0564647	0.968369	-0.170779	0.482461	0.0375204	0.981919	-0.114314	0.60042
ENSMUSG00000001052	Sec24b	1157	-0.0336438	0.915177	-0.100938	0.86906	-0.0146692	0.958942	-0.0819634	0.919272	-0.115607	0.390107
ENSMUSG00000001053	N4bp3	234.782	-0.0970183	0.798984	-0.0140272	0.992919	-0.122666	0.672408	-0.0396751	0.980542	-0.136693	0.529335
ENSMUSG00000001054	Rmnd5b	1168.68	0.0204921	0.944132	0.0133309	0.987554	0.00302235	0.990998	-0.00413885	0.996654	0.0163532	0.924652
ENSMUSG00000001056	Nhp2	613.777	0.1089	0.648546	0.128481	0.769761	0.0607746	0.761169	0.0803554	0.898624	0.189255	0.0619923
ENSMUSG00000001062	Vps9d1	1027.73	0.0568958	0.779995	-0.0191284	0.979377	0.0213693	0.927178	-0.0546549	0.93572	0.00224086	0.991056
ENSMUSG00000001065	Zfp276	337.935	-0.101893	0.787527	-0.178471	0.811599	-0.144372	0.592362	-0.22095	0.623693	-0.322843	0.0436101
ENSMUSG00000001082	Mfsd10	299.425	-0.055276	0.874799	-0.129883	0.860981	-0.13176	0.541956	-0.206367	0.507064	-0.261643	0.0511045
ENSMUSG00000001089	Luzp1	2956.41	0.0371527	0.896939	-0.0428264	0.960037	0.0126796	0.964006	-0.0672996	0.92888	-0.0301468	0.872168
ENSMUSG00000001098	Kctd10	1332.51	0.0270261	0.883192	-0.00194845	0.997198	0.0161559	0.930412	-0.0128186	0.982565	0.0142075	0.909958
ENSMUSG00000001100	Poldip2	2120.31	0.0566532	0.686183	0.0807072	0.769761	0.00558543	0.973528	0.0296394	0.954337	0.0862926	0.219467
ENSMUSG00000001103	Sebox	226.189	0.0762102	0.866137	0.291092	0.582119	-0.0825653	0.83807	0.132316	0.91528	0.208526	0.3093
ENSMUSG00000001105	Ift20	1001.83	0.0463943	0.870253	-0.0297339	0.977186	0.0582643	0.79614	-0.0178639	0.982565	0.0285304	0.885358
ENSMUSG00000001119	Col6a1	86.5732	-0.616263	0.534152	-0.302425	0.899091	-0.335948	0.605072	-0.0221095	0.995642	-0.638373	0.117158
ENSMUSG00000001120	Pcbp3	1025.14	0.130708	0.602849	0.0729494	0.902141	-0.00263629	0.993794	-0.0603953	0.939068	0.0703131	0.61985
ENSMUSG00000001123	Lgals9	100.705	0.0248796	0.966152	0.013439	0.995028	0.150407	0.661172	0.138966	0.924832	0.163846	0.528774
ENSMUSG00000001127	Araf	2709.02	0.0306353	0.822567	-0.00544777	0.992871	-0.0124719	0.936865	-0.048555	0.884369	-0.0179196	0.857593
ENSMUSG00000001128	Cfp	79.662	-0.475207	0.575217	-0.571822	0.635692	-0.559754	0.205178	-0.65637	0.287471	-1.13158	0.000119899
ENSMUSG00000001134	Uxt	105.949	-0.044595	0.927806	0.0615237	0.962621	0.0109047	0.980132	0.117023	0.924485	0.0724284	0.777273
ENSMUSG00000001138	Cnnm3	690.721	-0.0265467	0.938277	-0.0738322	0.91747	-0.0423055	0.87575	-0.089591	0.901138	-0.116138	0.404293
ENSMUSG00000001143	Lman2l	1550.93	0.00248619	0.994014	0.0937325	0.899091	-0.0467209	0.865426	0.0445254	0.967035	0.0470116	0.805591
ENSMUSG00000001150	Mcm3ap	1078.7	-0.0536609	0.82398	-0.0620726	0.92926	-0.137743	0.339569	-0.146155	0.566538	-0.199816	0.0472903
ENSMUSG00000001151	Pcnt	655.918	-0.0356949	0.872882	-0.0306921	0.9679	-0.0330807	0.870302	-0.0280778	0.971732	-0.0637728	0.589423
ENSMUSG00000001156	Mxd1	420.753	0.0557491	0.855079	-0.0815377	0.915466	0.0299144	0.926834	-0.107372	0.875369	-0.0516233	0.794327
ENSMUSG00000001157	Gmcl1	413.291	-0.0809989	0.754082	0.0693744	0.927997	-0.132853	0.432682	0.0175205	0.985053	-0.0634784	0.708234
ENSMUSG00000001158	Snrnp27	765.839	0.12276	0.647319	-0.0217796	0.979788	0.182826	0.205978	0.0382862	0.970261	0.161046	0.198479
ENSMUSG00000001173	Ocrl	1322.62	-0.0303441	0.885666	-0.0366224	0.950786	-0.0657733	0.628859	-0.0720516	0.859428	-0.102396	0.253655
ENSMUSG00000001175	Calm1	62293.6	0.0818299	0.635329	-0.00200314	0.997198	0.0614679	0.615465	-0.0223652	0.97369	0.0594648	0.537588
ENSMUSG00000001211	Agpat3	6673.06	0.0085609	0.962042	0.0075008	0.988638	0.018456	0.891693	0.0173959	0.97369	0.0259568	0.769024
ENSMUSG00000001227	Sema6b	3487.57	0.0483766	0.855687	0.0878601	0.892614	-0.0237463	0.934289	0.0157373	0.985929	0.0641139	0.681753
ENSMUSG00000001228	Uhrf1	21.1297	-0.241903	0.784714	-0.132408	0.971029	-0.279213	1	-0.169718	0.962598	-0.41162	0.382197
ENSMUSG00000001229	Dpp9	1667.91	0.0745449	0.778209	0.0330227	0.973938	0.0480169	0.858591	0.00649481	0.995385	0.0810397	0.610073
ENSMUSG00000001240	Ramp2	488.648	-0.0264252	0.94029	-0.0166464	0.987554	-0.0107304	0.971372	-0.000951612	0.999201	-0.0273768	0.893896
ENSMUSG00000001247	Lsr	110.204	-0.199084	0.767397	-0.302597	0.836626	-0.089881	0.899567	-0.193395	0.927409	-0.392478	0.229929
ENSMUSG00000001248	Gramd1a	1697.62	-0.0384719	0.850952	-0.0686541	0.893502	-0.0822107	0.540983	-0.112393	0.624063	-0.150865	0.0745284
ENSMUSG00000001260	Gabrg1	332.53	-0.13522	0.796913	-0.0499213	0.979346	0.0786526	0.883657	0.163951	0.922489	0.0287313	0.947356
ENSMUSG00000001270	Ckb	23348.1	0.109053	0.623208	0.0164784	0.981146	0.114574	0.390439	0.022	0.980542	0.131053	0.18767
ENSMUSG00000001280	Sp1	462.641	-0.0978564	0.733447	-0.0991858	0.899091	-0.0748039	0.767146	-0.0761334	0.939068	-0.17399	0.222145
ENSMUSG00000001285	Myg1	435.74	0.0372676	0.877887	-0.0716266	0.899091	-0.0121764	0.959042	-0.121071	0.656903	-0.083803	0.48489
ENSMUSG00000001288	Rarg	164.337	-0.114978	0.787035	-0.206317	0.799617	-0.0136333	0.977604	-0.104972	0.941123	-0.21995	0.302611
ENSMUSG00000001289	Pfdn5	2513.39	0.0575655	0.823727	0.00420858	0.997198	0.0970371	0.592873	0.0436801	0.964462	0.101246	0.466795
ENSMUSG00000001300	Efnb2	404.882	-0.0493961	0.932439	0.0309321	0.984256	-0.0197575	0.968242	0.0605708	0.97369	0.0111747	0.978183
ENSMUSG00000001305	Rrp15	158.389	-0.0620343	0.884088	0.0449614	0.976397	-0.112422	0.699817	-0.00542659	0.99769	-0.0674609	0.791691
ENSMUSG00000001313	Rnd2	1413.12	0.0311106	0.948601	-0.166879	0.807657	0.291224	0.0966612	0.0932341	0.937107	0.124345	0.539519
ENSMUSG00000001323	Srr	2829.69	0.023258	0.932809	0.0578389	0.921239	-0.0369755	0.865426	-0.00239452	0.998166	0.0208635	0.89968
ENSMUSG00000001334	Fndc5	3000.18	0.0803253	0.694338	-0.060422	0.91809	0.142639	0.243974	0.00189117	0.99825	0.0822165	0.502308
ENSMUSG00000001366	Fbxo9	1791.98	0.140565	0.534152	-0.0484788	0.933856	0.157102	0.130134	-0.0319422	0.967202	0.108623	0.271401
ENSMUSG00000001376	Vps50	1820.55	0.0537463	0.759345	0.029857	0.962621	0.026497	0.885007	0.0026076	0.99769	0.0563539	0.593393
ENSMUSG00000001380	Hars	1773.62	0.061424	0.67503	0.071879	0.806449	0.0341204	0.800746	0.0445754	0.925133	0.105999	0.119475
ENSMUSG00000001383	Zmat2	4272.03	0.0298668	0.923368	0.146017	0.726083	-0.0474012	0.845761	0.0687494	0.92888	0.0986162	0.466109
ENSMUSG00000001415	Smg5	1873.02	-0.0198522	0.916242	-0.0407676	0.926834	-0.0477162	0.689542	-0.0686316	0.780935	-0.0884838	0.22801
ENSMUSG00000001416	Cct3	2846.57	0.0264194	0.866716	0.0428746	0.902807	0.0509812	0.628859	0.0674364	0.760194	0.0938558	0.155134
ENSMUSG00000001418	Glmp	850.628	0.0191707	0.949907	-0.0186068	0.980655	0.0427205	0.856612	0.0049431	0.995642	0.0241138	0.892198
ENSMUSG00000001419	Mef2d	6921.73	0.104666	0.623393	0.0267781	0.972248	0.0265631	0.901794	-0.0513251	0.939068	0.0533412	0.675382
ENSMUSG00000001420	Tmem79	35.5249	0.104301	0.904972	0.175391	0.936286	-0.316239	1	-0.245149	0.905435	-0.140848	0.777821
ENSMUSG00000001424	Snd1	2913.88	0.12282	0.643023	0.0774885	0.906041	0.0110094	0.969317	-0.0343219	0.97369	0.0884979	0.559704
ENSMUSG00000001435	Col18a1	55.2589	-0.442084	0.661099	0.185357	0.95694	-0.0951577	0.934289	0.532283	0.695455	0.0901989	0.907797
ENSMUSG00000001436	Slc19a1	254.465	-0.05999	0.881434	-0.152059	0.848212	-0.0514914	0.886156	-0.143561	0.839496	-0.203551	0.228496
ENSMUSG00000001440	Kpnb1	4798.2	-0.0060266	0.966386	-0.0338875	0.905995	-0.00498566	0.968242	-0.0328465	0.925133	-0.0388731	0.556128
ENSMUSG00000001441	Npepps	3961.32	0.0400614	0.833899	-0.0360995	0.955409	0.045241	0.778063	-0.0309199	0.967035	0.00914149	0.95409
ENSMUSG00000001445	Mrpl10	1248.41	0.0653051	0.657054	-0.0165865	0.977307	0.0204797	0.893466	-0.0614119	0.815715	0.00389321	0.976354
ENSMUSG00000001467	Cyp51	1261.09	-0.0887435	0.660432	0.0122899	0.987554	0.000731247	0.997887	0.101765	0.722966	0.0130212	0.938746
ENSMUSG00000001472	Tcf25	12239.7	0.0442497	0.770199	0.0202601	0.972248	0.0247431	0.874518	0.000753481	0.999024	0.0450032	0.624578
ENSMUSG00000001482	Def8	1015.11	0.0182689	0.938418	-0.0455186	0.93198	0.0393237	0.814068	-0.0244639	0.97369	-0.00619493	0.970175
ENSMUSG00000001493	Meox1	33.5684	-0.154432	0.874032	0.00888624	0.997198	0.108149	1	0.271467	0.919272	0.117036	0.850914
ENSMUSG00000001506	Col1a1	106.69	-0.316778	0.732255	-0.314213	0.899091	-0.0231197	0.984387	-0.0205552	0.995642	-0.337333	0.540509
ENSMUSG00000001507	Itga3	273.178	-0.0460973	0.966497	-0.136623	0.966639	0.205325	0.785794	0.1148	0.97369	0.0687023	0.920862
ENSMUSG00000001517	Foxm1	32.4235	-0.232676	0.725342	0.153895	0.939852	-0.163938	1	0.222633	0.918999	-0.0100433	0.987291
ENSMUSG00000001518	Itfg2	457.756	0.0627438	0.751132	0.0500069	0.933856	0.00408194	0.98629	-0.008655	0.992803	0.0540888	0.669818
ENSMUSG00000001520	Nrip2	276.356	-0.0997788	0.818245	-0.240461	0.764845	-0.00669114	0.989072	-0.147373	0.901138	-0.247152	0.233716
ENSMUSG00000001521	Tulp3	340.018	-0.0359363	0.93293	-0.0534769	0.964719	-0.00981929	0.979815	-0.0273599	0.982565	-0.0632962	0.780854
ENSMUSG00000001524	Gtf2h4	350.264	0.0426381	0.890416	0.0344849	0.972654	-0.0244686	0.938026	-0.0326219	0.975345	0.0100163	0.966875
ENSMUSG00000001525	Tubb5	8116.08	0.0434938	0.816015	0.0145102	0.980944	0.0567235	0.693082	0.0277399	0.968751	0.0712336	0.487533
ENSMUSG00000001542	Ell2	383.944	0.0514275	0.876735	-0.0925811	0.899467	0.0870196	0.704651	-0.0569889	0.958984	-0.00556145	0.984471
ENSMUSG00000001552	Jup	833.106	-0.00389516	0.994749	0.0122912	0.996315	0.0277834	0.958298	0.0439698	0.982565	0.0400747	0.911487
ENSMUSG00000001555	Fkbp10	154.825	-0.144223	0.691652	-0.0212478	0.988744	0.000160028	0.999546	0.123135	0.919272	-0.0210878	0.947356
ENSMUSG00000001569	Nom1	645.074	0.0354622	0.872882	0.0322242	0.962621	0.0342741	0.864609	0.0310361	0.967202	0.0664983	0.561866
ENSMUSG00000001576	Ergic1	2716.4	0.083165	0.638698	-0.0407898	0.935543	0.0467538	0.74748	-0.077201	0.789862	0.00596401	0.970175
ENSMUSG00000001627	Ifrd1	847.328	0.0245492	0.934783	0.0267012	0.977294	0.0897892	0.590603	0.0919412	0.851823	0.11649	0.320036
ENSMUSG00000001630	Stk38l	542.762	-0.0640466	0.823003	0.00415565	0.997198	-0.0716958	0.762009	-0.00349358	0.99769	-0.0675402	0.709194
ENSMUSG00000001632	Brpf1	972.217	-0.00136455	0.996106	-0.0437556	0.95694	-0.0712901	0.702935	-0.113681	0.760194	-0.115046	0.345751
ENSMUSG00000001642	Akr1b3	635.518	0.0962093	0.635329	0.0799347	0.86253	0.0295028	0.884876	0.0132281	0.983528	0.109437	0.25115
ENSMUSG00000001663	Gstt1	109.853	-0.0677074	0.925647	-0.185538	0.899091	0.219486	0.585652	0.101656	0.964462	0.0339481	0.943172
ENSMUSG00000001665	Gstt3	34.4155	0.0386199	0.971215	0.020093	0.997198	0.120195	1	0.101668	0.977164	0.140288	0.821946
ENSMUSG00000001666	Ddt	43.5569	-0.234658	0.709461	-0.0311	0.991114	-0.306488	0.496291	-0.10293	0.968751	-0.337588	0.320261
ENSMUSG00000001674	Ddx18	427.402	-0.0523642	0.868817	-0.038425	0.972248	0.00856504	0.97942	0.0225043	0.982565	-0.02986	0.891004
ENSMUSG00000001687	Ubl3	3583.76	0.108035	0.583548	-0.00307991	0.997198	0.0821508	0.528905	-0.0289642	0.968501	0.0790709	0.433916
ENSMUSG00000001700	Gramd3	409.189	-0.00717511	0.983912	-0.0412575	0.96733	0.115785	0.53104	0.0817031	0.924832	0.074528	0.650153
ENSMUSG00000001707	Eef1e1	399.746	0.097784	0.690458	-0.00421718	0.997198	0.100546	0.589565	-0.00145517	0.998792	0.0963288	0.512828
ENSMUSG00000001729	Akt1	4050.61	0.0872671	0.625496	-0.0130757	0.981614	0.106216	0.290407	0.0058729	0.993127	0.09314	0.267866
ENSMUSG00000001741	Il16	1250.47	0.0236331	0.962032	0.170708	0.804303	-0.204524	0.348782	-0.0574491	0.967202	-0.033816	0.903407
ENSMUSG00000001750	Tcirg1	200.454	-0.213512	0.621183	-0.213152	0.782293	-0.122049	0.70187	-0.121688	0.925133	-0.335201	0.0582116
ENSMUSG00000001751	Naglu	225.605	-0.118658	0.699476	0.0226693	0.984256	-0.164539	0.431509	-0.0232116	0.982565	-0.14187	0.413192
ENSMUSG00000001755	Coasy	524.451	-0.0544187	0.82398	0.0612368	0.930253	-0.0410869	0.865426	0.0745686	0.923575	0.0201499	0.913837
ENSMUSG00000001761	Smo	397.938	-0.0198233	0.961029	-0.0795385	0.920112	0.134164	0.496291	0.0744493	0.939068	0.0546259	0.786748
ENSMUSG00000001763	Tspan33	542.854	-0.0932722	0.890416	-0.185797	0.899161	0.0488571	0.944844	-0.0436678	0.982565	-0.13694	0.714892
ENSMUSG00000001767	Crnkl1	436.784	-0.00854251	0.972617	-0.0460622	0.939852	0.0547357	0.752777	0.017216	0.982565	0.00867348	0.960977
ENSMUSG00000001768	Rin2	683.09	0.0204749	0.955136	-0.0736868	0.918541	0.138673	0.415975	0.0445116	0.967035	0.0649866	0.707154
ENSMUSG00000001773	Folh1	126.904	-0.180014	0.667874	-0.189581	0.833283	0.0732797	0.864609	0.0637132	0.970086	-0.116301	0.661379
ENSMUSG00000001774	Chordc1	1164.85	-0.0306451	0.955771	-0.0634956	0.96733	0.0668197	0.874082	0.0339692	0.982565	0.00332419	0.993206
ENSMUSG00000001783	Rtcb	2745.31	0.00246578	0.988517	0.0414747	0.902141	0.0367539	0.745581	0.0757629	0.65878	0.0782286	0.230929
ENSMUSG00000001785	Pwp1	358.421	-0.0183781	0.958941	-0.0646579	0.933856	0.00273078	0.994247	-0.043549	0.967035	-0.0619271	0.717392
ENSMUSG00000001786	Fbxo7	591.899	-0.0654063	0.790567	0.0202768	0.979681	-0.0458144	0.851764	0.0398686	0.967202	-0.0255376	0.891363
ENSMUSG00000001794	Capns1	2994.65	-0.0212103	0.916604	0.0986554	0.726083	-0.043995	0.746949	0.0758707	0.769127	0.0546604	0.568001
ENSMUSG00000001802	Lrp3	1847.27	0.0548128	0.747377	-0.0182264	0.978727	0.0278228	0.87722	-0.0452164	0.939068	0.0095964	0.947356
ENSMUSG00000001827	Folr1	73.6462	-2.1434	1	1.64109	1	-1.50206	1	2.28244	1	0.139038	1
ENSMUSG00000001829	Clpb	1164.16	-0.0082595	0.969101	0.0736763	0.843991	-0.00148433	0.994876	0.0804515	0.760194	0.072192	0.426369
ENSMUSG00000001833	Sept7	6441.05	0.0162704	0.949907	0.0638563	0.899091	0.0648277	0.664828	0.112414	0.638329	0.128684	0.160453
ENSMUSG00000001844	Zdhhc4	478.904	-0.0776016	0.694338	-0.0628618	0.912235	-0.12297	0.338841	-0.10823	0.722633	-0.185832	0.0380486
ENSMUSG00000001847	Rac1	7149.16	0.0688671	0.66591	0.00992578	0.987554	0.0137741	0.943956	-0.0451673	0.92888	0.0236998	0.841788
ENSMUSG00000001855	Nup214	943.99	0.00170823	0.994014	0.0156369	0.979681	-0.0736135	0.584346	-0.0596848	0.919272	-0.0579766	0.608216
ENSMUSG00000001864	Aif1l	253.17	-0.199554	0.664297	0.0961254	0.94738	-0.181641	0.584346	0.114038	0.941123	-0.0855155	0.787341
ENSMUSG00000001870	Ltbp1	130.278	-0.0891203	0.850952	0.117704	0.926945	-0.0818897	0.857092	0.124934	0.92888	0.0358141	0.918721
ENSMUSG00000001891	Ugp2	1944.72	0.00859967	0.978243	0.0168207	0.986667	0.0927359	0.626374	0.100957	0.854268	0.109557	0.426369
ENSMUSG00000001901	Kcnh6	25.2466	0.050968	0.963228	0.246705	0.913999	-0.234356	1	-0.0386194	0.992471	0.0123485	0.987314
ENSMUSG00000001909	Trmt1	1123.51	-0.0955018	0.679745	-0.0442851	0.95694	-0.146642	0.304393	-0.0954249	0.853123	-0.190927	0.0682567
ENSMUSG00000001910	Nacc1	3231.99	0.0691789	0.631039	-0.0155381	0.977307	0.0418956	0.697361	-0.0428214	0.923575	0.0263575	0.778619
ENSMUSG00000001911	Nfix	7199.12	0.111159	0.664808	0.0539954	0.94604	0.0235217	0.939267	-0.0336421	0.97369	0.0775171	0.61985
ENSMUSG00000001918	Slc1a5	27.372	-0.444853	0.670348	-0.140257	0.973938	-0.531473	1	-0.226876	0.953894	-0.671729	0.193259
ENSMUSG00000001924	Uba1	9217.88	0.0552221	0.733265	0.0885866	0.769761	-0.00259976	0.989249	0.0307648	0.962258	0.0859869	0.303883
ENSMUSG00000001930	Vwf	287.633	-0.433613	0.534152	-0.351966	0.769761	-0.166345	0.767504	-0.0846989	0.974948	-0.518312	0.0734213
ENSMUSG00000001942	Siae	476.41	0.000353333	0.999306	-0.019903	0.979681	-0.0108238	0.966291	-0.0310801	0.97369	-0.0307268	0.858567
ENSMUSG00000001946	Esam	207.712	-0.11384	0.800419	-0.210627	0.820923	-0.22317	0.441072	-0.319956	0.4352	-0.433796	0.0185217
ENSMUSG00000001948	Spa17	59.74	-0.289598	0.714801	0.071015	0.979681	-0.269747	0.672408	0.0908661	0.979018	-0.198732	0.711242
ENSMUSG00000001962	Fam50a	401.49	0.00121907	0.996106	0.0314918	0.976567	-0.086452	0.668421	-0.0561793	0.953362	-0.0549602	0.758794
ENSMUSG00000001964	Emd	777.78	0.0840278	0.700704	0.0193162	0.979681	0.056581	0.774985	-0.00813052	0.993127	0.0758973	0.577185
ENSMUSG00000001983	Taco1	299.168	0.0788056	0.751132	-0.0597763	0.935543	0.114281	0.506098	-0.0243011	0.982565	0.0545045	0.749994
ENSMUSG00000001985	Grik3	1061.57	-0.129234	0.672902	-0.1291	0.860981	-0.000918449	0.998209	-0.000784029	0.999201	-0.130018	0.446967
ENSMUSG00000001986	Gria3	4416.02	0.0142396	0.963228	0.0684752	0.902141	-0.0182865	0.945824	0.0359492	0.967202	0.0501888	0.734028
ENSMUSG00000001988	Npas1	225.611	0.102956	0.831343	0.101882	0.94289	0.044223	0.937062	0.0431489	0.982565	0.146105	0.609353
ENSMUSG00000001995	Sipa1l2	2141.7	-0.0246914	0.95387	-0.212572	0.645756	0.0834015	0.75449	-0.104479	0.911243	-0.12917	0.459799
ENSMUSG00000001998	Ap4e1	182.845	-0.213926	0.55333	-0.100787	0.913385	-0.17979	0.404965	-0.0666503	0.961751	-0.280576	0.0581119
ENSMUSG00000001999	Blvra	278.531	0.0306463	0.932889	-0.0169789	0.987554	0.128476	0.499865	0.0808507	0.925133	0.111497	0.475657
ENSMUSG00000002006	Pdzd4	2879.27	0.0608429	0.742054	0.08949	0.811599	0.0384094	0.835597	0.0670566	0.897488	0.127899	0.14507
ENSMUSG00000002007	Srpk3	48.5399	-0.248844	0.812299	-0.338033	0.899091	-0.0616955	0.958333	-0.150884	0.970261	-0.399728	0.495982
ENSMUSG00000002010	Idh3g	2771.11	0.0411658	0.750764	0.0481953	0.88779	-0.0122576	0.937062	-0.00522816	0.992865	0.0359377	0.662244
ENSMUSG00000002012	Pnck	1272.57	-0.0661356	0.817127	0.0805596	0.91603	-0.0978903	0.64382	0.0488049	0.964462	-0.0173307	0.94169
ENSMUSG00000002014	Ssr4	783.464	-0.0176887	0.956002	0.00892781	0.992871	0.0419183	0.862903	0.0685348	0.925133	0.0508461	0.7488
ENSMUSG00000002015	Bcap31	1176.24	0.0304548	0.866003	0.0480947	0.909341	0.0410823	0.769439	0.0587222	0.891033	0.089177	0.265119
ENSMUSG00000002017	Fam98a	692.128	-0.0520873	0.810332	0.0307037	0.971029	-0.039674	0.854405	0.043117	0.955642	-0.0089703	0.960463
ENSMUSG00000002028	Kmt2a	2239.21	-0.105198	0.661541	-0.0855757	0.892422	-0.0640835	0.749879	-0.044461	0.962753	-0.149659	0.187912
ENSMUSG00000002031	Ift46	778.574	0.0268408	0.906215	-0.0512926	0.919021	0.00386159	0.986265	-0.0742718	0.85015	-0.047431	0.689129
ENSMUSG00000002032	Tmem25	1120.2	-0.0319174	0.941442	-0.0237461	0.981664	-0.0892054	0.742786	-0.0810341	0.940943	-0.112952	0.554388
ENSMUSG00000002043	Trappc6a	153.435	-0.0417434	0.942982	0.00975494	0.997198	-0.0452328	0.927974	0.00626553	0.99769	-0.0354779	0.918443
ENSMUSG00000002052	Supt6	5280.73	0.00887503	0.971396	0.0605863	0.906041	-0.0380959	0.853477	0.0136153	0.984341	0.0224903	0.887036
ENSMUSG00000002055	Spag5	87.1709	-0.221897	0.719135	-0.114311	0.961517	-0.303206	0.485722	-0.19562	0.925133	-0.417517	0.173801
ENSMUSG00000002058	Unc119	414.326	0.000602662	0.999224	-0.0675069	0.95694	0.0996586	0.738901	0.0315491	0.982565	0.0321518	0.910488
ENSMUSG00000002059	Rab34	305.308	-0.120215	0.785152	-0.105889	0.935281	-0.179079	0.558408	-0.164754	0.877876	-0.284969	0.164231
ENSMUSG00000002064	Sdf2	909.467	-0.0101339	0.969328	0.0881223	0.860552	-0.0313994	0.885726	0.0668569	0.919272	0.0567229	0.66624
ENSMUSG00000002068	Ccne1	295.235	0.0241628	0.94726	-0.0594409	0.939852	-0.0307218	0.918877	-0.114325	0.80601	-0.0901627	0.565788
ENSMUSG00000002083	Bbc3	209.248	0.107204	0.83855	-0.0968343	0.95694	0.0896262	0.864314	-0.114412	0.950786	-0.00720805	0.987671
ENSMUSG00000002102	Psmc3	3486.32	0.0509047	0.68914	0.063642	0.809558	0.0501805	0.606846	0.0629177	0.768846	0.113822	0.0455762
ENSMUSG00000002103	Acp2	2188.92	0.0448666	0.756725	0.0641541	0.841184	-0.0163561	0.92177	0.00293146	0.996083	0.047798	0.581526
ENSMUSG00000002105	Slc39a13	410.51	-0.00241838	0.995527	-0.0227958	0.984256	0.0654589	0.841312	0.0450815	0.97369	0.0426632	0.865961
ENSMUSG00000002107	Celf2	7857.19	0.0407324	0.847937	0.0422246	0.94604	-0.0290564	0.890492	-0.0275643	0.97369	0.0131681	0.937637
ENSMUSG00000002108	Nr1h3	80.5874	-0.0737878	0.909375	-0.0656968	0.973938	0.12653	0.777756	0.134621	0.939068	0.0608329	0.881657
ENSMUSG00000002109	Ddb2	170.226	-0.154239	0.665824	-0.095899	0.930253	-0.211597	0.338841	-0.153256	0.830546	-0.307496	0.0494278
ENSMUSG00000002111	Spi1	77.9735	0.0396131	0.949924	-0.123508	0.926945	0.237536	0.433354	0.0744155	0.967583	0.114029	0.712821
ENSMUSG00000002129	Sf3a1	1688.2	0.0491038	0.785067	0.0560272	0.900311	0.0180455	0.930878	0.0249689	0.971879	0.0740727	0.443892
ENSMUSG00000002147	Stat6	181.025	-0.0808248	0.889829	-0.0409124	0.979795	-0.0537575	0.924637	-0.0138451	0.99497	-0.0946699	0.780945
ENSMUSG00000002190	Clgn	242.435	0.127802	0.707917	0.0320148	0.979681	0.146776	0.557018	0.0509885	0.970261	0.17879	0.321762
ENSMUSG00000002205	Vrk3	526.394	0.0282707	0.921384	-0.0581803	0.930253	0.07465	0.662906	-0.0118009	0.988014	0.0164697	0.928745
ENSMUSG00000002210	Smg9	545.029	-0.0239679	0.948252	-0.00371615	0.997198	-0.0648067	0.77871	-0.044555	0.967035	-0.0685229	0.68671
ENSMUSG00000002221	Paxip1	1113.79	-0.0174047	0.942282	0.013687	0.981614	-0.0268966	0.885422	0.00419508	0.995642	-0.0132096	0.928093
ENSMUSG00000002222	Rmnd5a	3169.72	0.0437829	0.840611	-0.0743112	0.896085	0.0533463	0.768235	-0.0647479	0.924832	-0.020965	0.898038
ENSMUSG00000002227	Mov10	124.525	-0.225839	0.67503	-0.262443	0.818801	-0.241751	0.531339	-0.278355	0.747234	-0.504194	0.0318637
ENSMUSG00000002233	Rhoc	209.048	-0.111461	0.759874	0.00728621	0.997198	-0.0781616	0.819721	0.0405853	0.978825	-0.0708754	0.777273
ENSMUSG00000002249	Tead3	42.6972	-0.225987	0.757105	0.207816	0.915466	-0.106955	0.88845	0.326848	0.787468	0.100861	0.850432
ENSMUSG00000002250	Ppard	441.746	0.0141988	0.974899	-0.0170468	0.991114	-0.0103353	0.981011	-0.0415809	0.977164	-0.0273821	0.925949
ENSMUSG00000002257	Def6	33.1567	0.0814593	0.930286	-0.37931	0.786115	0.0388403	1	-0.421929	0.65825	-0.34047	0.393924
ENSMUSG00000002265	Peg3	3554.59	-0.117368	0.667874	-0.0957322	0.899091	0.0266685	0.934289	0.0483048	0.964462	-0.0690637	0.700318
ENSMUSG00000002266	Zim1	87.9664	-0.341414	0.55304	-0.297986	0.769761	-0.0367727	0.952069	0.00665574	0.99769	-0.334758	0.191855
ENSMUSG00000002274	Metrn	1216.98	-0.00758862	0.983828	0.0460716	0.960665	0.147476	0.366925	0.201136	0.308782	0.193547	0.0970134
ENSMUSG00000002279	Lmf1	373.278	-0.00802108	0.978243	-0.000512285	0.999829	-0.0258079	0.925509	-0.0182991	0.982565	-0.0263202	0.888401
ENSMUSG00000002280	Narfl	603.85	-0.0310344	0.917916	-0.094073	0.875744	-0.00859349	0.975343	-0.0716322	0.925133	-0.102667	0.433232
ENSMUSG00000002289	Angptl4	26.4196	-0.346986	0.692703	-0.0787147	0.979681	0.107297	1	0.375568	0.839072	0.0285821	0.972411
ENSMUSG00000002297	Dbf4	18.6694	-0.0828595	0.949624	-0.0930495	0.979346	-0.110411	1	-0.120601	0.975345	-0.20346	0.755659
ENSMUSG00000002307	Daxx	474.75	0.11374	0.627637	-0.0010575	0.999585	0.114837	0.422021	3.95305e-05	0.999869	0.113779	0.313736
ENSMUSG00000002308	Cd320	234.716	-0.0232895	0.959433	0.114847	0.899091	-0.112757	0.660483	0.0253798	0.982565	0.00209032	0.994977
ENSMUSG00000002319	Ipo4	550.133	-0.0906669	0.725036	0.0352289	0.972248	-0.0523964	0.843286	0.0734994	0.932199	-0.0171675	0.939162
ENSMUSG00000002320	Tm9sf1	544.948	-0.0951875	0.675327	-0.0819655	0.899091	-0.0671373	0.724971	-0.0539152	0.948978	-0.149103	0.177282
ENSMUSG00000002324	Rec8	35.624	-0.442839	0.66285	0.343213	0.899091	-0.611211	1	0.174841	0.965596	-0.267998	0.674009
ENSMUSG00000002325	Irf9	124.95	-0.18378	0.686183	-0.0975738	0.95049	-0.122044	0.762009	-0.0358384	0.982565	-0.219618	0.382939
ENSMUSG00000002326	Gmpr2	426.705	-0.025913	0.925647	0.00484878	0.997198	0.00250241	0.993574	0.0332642	0.968545	0.0073512	0.970511
ENSMUSG00000002329	Mdp1	773.815	0.036172	0.837283	0.047748	0.91809	-0.0302556	0.863881	-0.0186795	0.978825	0.0174924	0.894322
ENSMUSG00000002332	Dhrs1	1289.44	0.0183043	0.923368	0.0210486	0.971908	0.0102367	0.953986	0.012981	0.982565	0.0312853	0.759444
ENSMUSG00000002341	Ncan	4806.14	0.0728849	0.690458	0.00642707	0.994272	0.0381255	0.841582	-0.0283323	0.970086	0.0445526	0.723327
ENSMUSG00000002342	Tmem161a	559.634	-0.023134	0.938107	0.0302011	0.972248	-0.0238204	0.927218	0.0295147	0.973693	0.00638065	0.97504
ENSMUSG00000002343	Armc6	670.988	0.0227469	0.922176	0.107656	0.732053	-0.0593197	0.680757	0.0255893	0.97369	0.0483362	0.67854
ENSMUSG00000002345	Borcs8	332.863	-0.117726	0.643385	0.037756	0.968821	-0.109392	0.528564	0.0460906	0.964247	-0.0716357	0.640303
ENSMUSG00000002346	Slc25a42	793.413	-0.0855272	0.785072	-0.149958	0.80235	-0.0539911	0.864962	-0.118422	0.875282	-0.203949	0.159985
ENSMUSG00000002365	Snx9	349.748	-0.0448662	0.907195	-0.0538965	0.961517	-0.00949476	0.979234	-0.0185251	0.986564	-0.0633913	0.766417
ENSMUSG00000002372	Ranbp3	1758.47	0.0406087	0.770199	-0.0130555	0.979377	0.00500438	0.975343	-0.0486598	0.897912	-0.00805112	0.945433
ENSMUSG00000002379	Ndufa11	1574.01	-0.0038304	0.987905	0.0693386	0.899091	0.0123295	0.958207	0.0854985	0.823433	0.0816681	0.470712
ENSMUSG00000002393	Nr2f6	646.527	0.109444	0.718222	0.0773448	0.933856	0.098093	0.693082	0.0659937	0.953661	0.175438	0.257259
ENSMUSG00000002395	Use1	1144.61	-0.0195587	0.949907	0.044217	0.954074	0.0376298	0.872317	0.101406	0.787468	0.0818468	0.530478
ENSMUSG00000002396	Ocel1	305.307	0.0193076	0.955161	0.0536049	0.94738	-0.143493	0.367125	-0.109196	0.80601	-0.0898884	0.543691
ENSMUSG00000002409	Dyrk1b	414.52	-0.00759361	0.98164	0.0463808	0.95694	-0.0381275	0.883527	0.0158469	0.985929	0.00825328	0.971249
ENSMUSG00000002413	Braf	3105.01	0.0239197	0.944875	0.0325729	0.973938	-0.0360017	0.892788	-0.0273485	0.979321	-0.0034288	0.988334
ENSMUSG00000002416	Ndufb2	335.347	-0.0442468	0.903791	-0.0480129	0.964646	0.0214211	0.952003	0.017655	0.986564	-0.0265918	0.909958
ENSMUSG00000002428	Hltf	463.355	0.0690833	0.817127	-0.0358466	0.975656	0.121416	0.553495	0.0164856	0.986564	0.0855689	0.634874
ENSMUSG00000002455	Prpf6	1303.29	-0.0234737	0.897743	0.000861334	0.999214	-0.018168	0.915419	0.00616705	0.992865	-0.0173067	0.885358
ENSMUSG00000002458	Rgs19	417.237	0.0494939	0.860215	-0.0491741	0.95694	0.0774898	0.70658	-0.0211783	0.982565	0.0283157	0.888401
ENSMUSG00000002459	Rgs20	457.593	-0.0603567	0.827802	0.0682889	0.931678	0.0031486	0.993504	0.131794	0.75216	0.0714375	0.673419
ENSMUSG00000002475	Abhd3	993.641	-0.00759224	0.983865	-0.0676824	0.93198	0.113383	0.546825	0.0532924	0.957732	0.0457001	0.812999
ENSMUSG00000002477	Snrpd1	825.656	0.132999	0.621183	0.0413758	0.962621	0.0786448	0.685267	-0.0129784	0.98768	0.120021	0.345751
ENSMUSG00000002486	Tchp	154.714	-0.0871808	0.87646	-0.059407	0.976398	-0.134067	0.74402	-0.106293	0.953218	-0.193474	0.484361
ENSMUSG00000002489	Tiam1	3496.87	0.0282445	0.953702	-0.164734	0.825857	0.0359418	0.931658	-0.157037	0.797645	-0.128792	0.538624
ENSMUSG00000002496	Tsc2	3280.66	-0.0282723	0.914852	0.0177948	0.979681	-0.0717494	0.658083	-0.0256823	0.976388	-0.0539546	0.691637
ENSMUSG00000002504	Slc9a3r2	605.362	-0.0421808	0.933817	-0.10931	0.91809	0.0323013	0.945334	-0.0348283	0.982565	-0.0770091	0.77399
ENSMUSG00000002524	Puf60	3037.29	-0.0053143	0.972389	0.0325035	0.931678	-0.0124292	0.933702	0.0253886	0.957732	0.0200743	0.830467
ENSMUSG00000002546	Golga2	2657.86	0.0320737	0.813705	0.030141	0.939852	-0.0290984	0.815377	-0.0310311	0.946726	0.00104262	0.993711
ENSMUSG00000002550	Uck1	724.515	0.00719742	0.974741	-0.00390952	0.997198	-0.0245491	0.901069	-0.035656	0.961751	-0.0284586	0.833774
ENSMUSG00000002578	Ikzf4	294.015	0.0135752	0.966386	-0.0121946	0.991114	-0.0393954	0.881176	-0.0651652	0.939068	-0.05159	0.768071
ENSMUSG00000002580	Mien1	1019.66	-0.0351933	0.886253	0.0763729	0.89067	0.0333335	0.87983	0.1449	0.46901	0.109706	0.304617
ENSMUSG00000002602	Axl	1099.53	-0.010218	0.97398	-0.124932	0.80114	0.138323	0.400536	0.0236098	0.982565	0.0133918	0.950843
ENSMUSG00000002603	Tgfb1	124.445	0.151106	0.724171	-0.141272	0.899467	0.204469	0.496291	-0.0879097	0.957732	0.0631968	0.849605
ENSMUSG00000002608	Ccdc97	1121.08	0.00845685	0.975788	0.000978909	0.999829	-0.016172	0.95155	-0.0236499	0.979908	-0.0151931	0.934074
ENSMUSG00000002617	Zfp40	242.679	-0.0397166	0.939447	0.110999	0.917954	-0.0688178	0.865426	0.0818981	0.953661	0.0421815	0.889463
ENSMUSG00000002625	Akap8l	1482.37	-0.18898	0.650145	-0.1343	0.899091	-0.266799	0.261158	-0.212119	0.716109	-0.401099	0.0160023
ENSMUSG00000002633	Shh	24.0541	0.365315	0.684201	-0.113483	0.973938	0.42794	1	-0.0508587	0.986591	0.314457	0.569011
ENSMUSG00000002635	Pdcd2l	315.086	0.192417	0.55333	-0.00825747	0.996012	0.127331	0.553495	-0.0733439	0.943893	0.119073	0.49017
ENSMUSG00000002658	Gtf2f1	1259.47	0.074311	0.657054	0.055018	0.899091	0.0455694	0.738901	0.0262764	0.967202	0.100587	0.199626
ENSMUSG00000002660	Clpp	911.282	0.0527527	0.773608	0.0303835	0.962621	0.117466	0.261895	0.095097	0.709856	0.14785	0.0599404
ENSMUSG00000002661	Alkbh7	255.162	0.0839534	0.79672	0.0240882	0.981614	0.133054	0.552754	0.0731884	0.94873	0.157142	0.337355
ENSMUSG00000002668	Dennd1c	18.5651	-0.0990213	0.942993	-0.258089	0.930253	0.278002	1	0.118934	0.977164	0.0199131	0.984243
ENSMUSG00000002679	Med6	409.016	-0.000589347	0.998669	-0.00453343	0.997198	0.0158002	0.958464	0.0118561	0.992803	0.0112667	0.96134
ENSMUSG00000002688	Prkd1	427.038	0.105393	0.667382	0.00795665	0.995028	0.0135984	0.961327	-0.0838382	0.905641	0.021555	0.912478
ENSMUSG00000002699	Lcp2	44.3081	0.0705503	0.940823	0.292566	0.860872	0.0223547	0.978797	0.244371	0.897912	0.314921	0.394292
ENSMUSG00000002718	Cse1l	1462.51	0.0134874	0.956002	-0.00431014	0.997198	0.0196328	0.924637	0.00183528	0.99825	0.0153226	0.913837
ENSMUSG00000002728	Naa20	1034.87	0.113337	0.621183	-0.00782619	0.993375	0.197463	0.0547861	0.0763003	0.897488	0.189637	0.0379248
ENSMUSG00000002731	Prkra	287.786	-0.0907547	0.74904	-0.0445031	0.968027	0.0103009	0.975343	0.0565525	0.959828	-0.0342022	0.879029
ENSMUSG00000002732	Fkbp7	71.4515	0.0795637	0.891845	-0.0539736	0.977983	0.0937938	0.853138	-0.0397434	0.982565	0.0398203	0.921041
ENSMUSG00000002733	Plekha3	836.415	0.0162077	0.949907	-0.0392706	0.950529	0.0266207	0.896717	-0.0288576	0.970086	-0.0126499	0.938746
ENSMUSG00000002741	Ykt6	1981.21	-0.00149362	0.990921	0.0410319	0.887925	0.0117007	0.928017	0.0542263	0.759717	0.0527327	0.368959
ENSMUSG00000002748	Baz1b	3108.56	-0.0514534	0.87646	-0.0474915	0.962621	-0.0527371	0.858949	-0.0487752	0.966743	-0.100229	0.554629
ENSMUSG00000002763	Pex6	1500.37	0.0597629	0.778209	0.00417874	0.997198	0.0449794	0.821153	-0.0106047	0.989505	0.0491581	0.721749
ENSMUSG00000002767	Mrpl2	667.666	0.0545755	0.810474	0.106579	0.808864	-0.00859265	0.973485	0.0434112	0.959642	0.0979867	0.41002
ENSMUSG00000002768	Mea1	1129.07	0.000145542	1	0.0237788	0.978478	0.104021	0.493365	0.127654	0.650718	0.1278	0.241281
ENSMUSG00000002769	Gnmt	12.5647	-0.655683	0.667874	2.00968	4.89794e-05	-0.261355	1	2.404	5.78238e-07	1.74832	0.000183907
ENSMUSG00000002771	Grin2d	289.397	0.0618675	0.934294	-0.258589	0.833283	0.319239	0.377319	-0.00121772	0.999201	0.0606497	0.891862
ENSMUSG00000002778	Kdelr1	1352.97	0.101199	0.643385	0.0383578	0.958853	0.0539619	0.770017	-0.00887964	0.992865	0.0923197	0.4216
ENSMUSG00000002781	Tmem143	461.616	0.0351788	0.898962	0.0252304	0.977983	-0.0409896	0.864314	-0.050938	0.952693	-0.0157592	0.934135
ENSMUSG00000002797	Ggct	423.574	0.0667905	0.814088	0.0678017	0.934231	0.00197893	0.995746	0.00299013	0.998175	0.0697807	0.69719
ENSMUSG00000002799	Jag2	665.981	-0.130188	0.663321	-0.114791	0.884763	-0.103916	0.644379	-0.088519	0.925133	-0.218707	0.104876
ENSMUSG00000002803	Btbd6	1222.69	0.113274	0.583548	0.0824833	0.851888	0.0466136	0.784554	0.0158229	0.982565	0.129097	0.15457
ENSMUSG00000002804	Nudt14	99.5352	0.0252375	0.964824	0.0524754	0.976668	-0.0350305	0.946514	-0.00779254	0.99746	0.017445	0.963561
ENSMUSG00000002808	Epdr1	3638.52	0.0885544	0.661541	0.0820573	0.86253	0.00705476	0.975461	0.00055768	0.999201	0.0891121	0.408648
ENSMUSG00000002812	Flii	971.875	-0.0869793	0.818183	-0.118047	0.899467	0.0515451	0.895275	0.0204775	0.986772	-0.0665018	0.797948
ENSMUSG00000002814	Top3a	119.146	0.0439156	0.925647	-0.0596586	0.96619	-0.0316949	0.943956	-0.135269	0.88847	-0.0913535	0.705869
ENSMUSG00000002820	Atg4d	437.895	-0.0340426	0.93293	-0.0916512	0.912775	0.0476053	0.883527	-0.0100033	0.99497	-0.044046	0.850432
ENSMUSG00000002825	Qtrt1	227.695	-0.125909	0.766443	0.041064	0.979346	-0.205716	0.462852	-0.0387434	0.982565	-0.164652	0.49017
ENSMUSG00000002831	Plin4	35.751	-0.326983	0.792092	-0.192349	0.96733	-0.0454642	1	0.0891702	0.982565	-0.237813	0.777064
ENSMUSG00000002833	Hdgfl2	1363.34	-0.0491305	0.865384	0.053672	0.949636	-0.137022	0.416213	-0.0342198	0.973693	-0.0833503	0.597615
ENSMUSG00000002835	Chaf1a	141.085	0.0812772	0.835241	0.114271	0.906768	-0.0691416	0.860112	-0.0361478	0.982565	0.0451294	0.879029
ENSMUSG00000002844	Adprh	2016.22	0.0730123	0.664297	0.0504379	0.905421	0.0654778	0.589962	0.0429035	0.939068	0.115916	0.132752
ENSMUSG00000002845	Tmem39a	133.116	-0.155198	0.700704	-0.145383	0.899091	-0.07909	0.853804	-0.0692752	0.967202	-0.224473	0.297053
ENSMUSG00000002846	Timmdc1	407.043	-0.00478073	0.987745	0.0566659	0.93745	0.0682584	0.737715	0.129705	0.702329	0.124924	0.313467
ENSMUSG00000002870	Mcm2	133.969	0.064432	0.902168	0.0579838	0.972248	0.0871358	0.835699	0.0806876	0.961751	0.14512	0.564585
ENSMUSG00000002871	Tpra1	450.332	-0.10397	0.743148	-0.199869	0.723435	-0.020017	0.957066	-0.115916	0.897912	-0.219886	0.14934
ENSMUSG00000002881	Nab1	550.219	-0.105434	0.667382	-0.0546848	0.939852	-0.00339672	0.991201	0.047352	0.961751	-0.0580815	0.717278
ENSMUSG00000002885	Adgre5	154.221	-0.253219	0.626963	-0.181932	0.891793	-0.269777	0.392012	-0.19849	0.859717	-0.451709	0.031789
ENSMUSG00000002897	Il17ra	187.892	0.052615	0.909682	0.000176151	0.999874	0.0534953	0.892788	0.00105641	0.999201	0.0536714	0.847601
ENSMUSG00000002900	Lamb1	901.665	-0.101735	0.707204	0.0902104	0.899467	-0.136959	0.463634	0.0549871	0.960613	-0.0467481	0.816837
ENSMUSG00000002908	Kcnn1	411.442	0.0928613	0.741703	0.0540474	0.95694	0.097609	0.655181	0.0587951	0.953894	0.151656	0.294071
ENSMUSG00000002910	Arrdc2	198.557	-0.0659463	0.881805	-0.038787	0.978727	-0.0886062	0.79518	-0.0614469	0.967202	-0.127393	0.575672
ENSMUSG00000002948	Map2k7	1068.17	-0.00224718	0.992579	-0.0412523	0.946637	-0.0611844	0.692278	-0.10019	0.722083	-0.102437	0.301491
ENSMUSG00000002949	Timm44	710.278	-0.0861887	0.778209	-0.127663	0.860981	-0.114222	0.606846	-0.155696	0.722633	-0.241885	0.0710006
ENSMUSG00000002957	Ap2a2	7447.45	0.0237065	0.942982	0.120014	0.796553	-0.0715753	0.720479	0.0247326	0.982565	0.0484391	0.77338
ENSMUSG00000002963	Pnkp	462.814	-0.0320725	0.913572	-0.00664799	0.996012	-0.0791054	0.668779	-0.0536809	0.952693	-0.0857534	0.540509
ENSMUSG00000002968	Med25	1786.99	0.0219528	0.946828	-0.0348294	0.971029	0.0247651	0.928017	-0.0320171	0.97369	-0.0100643	0.960463
ENSMUSG00000002980	Bcam	221.387	-0.236422	0.678747	-0.230752	0.874781	-0.142274	0.77871	-0.136604	0.947869	-0.373026	0.177623
ENSMUSG00000002981	Clptm1	3872.01	0.0919654	0.58598	-0.0198823	0.973938	0.0777504	0.459847	-0.0340973	0.953362	0.0578681	0.529811
ENSMUSG00000002983	Relb	162.127	-0.0532083	0.919602	0.120553	0.913015	-0.0502768	0.914017	0.123484	0.925133	0.0702761	0.81222
ENSMUSG00000002984	Tomm40	1461.9	0.0704808	0.737175	0.0195739	0.979681	0.0514017	0.784741	0.000494786	0.999201	0.0709756	0.577185
ENSMUSG00000002985	Apoe	31248.4	-0.000624494	0.998669	0.0467932	0.963746	0.128011	0.521187	0.175429	0.585065	0.174804	0.203809
ENSMUSG00000002996	Hbp1	502.629	-0.0621592	0.812299	0.0293757	0.977307	-0.125098	0.463634	-0.0335633	0.974486	-0.0957225	0.516388
ENSMUSG00000002997	Prkar2b	676.128	0.0538586	0.884088	-0.0589475	0.95694	0.105311	0.665717	-0.00749489	0.995642	0.0463637	0.84506
ENSMUSG00000003031	Cdkn1b	1032.29	0.0750148	0.743148	-0.00896605	0.992871	0.0716442	0.699944	-0.0123367	0.987714	0.0626782	0.672747
ENSMUSG00000003032	Klf4	72.9691	-0.445211	0.592303	-0.290143	0.886383	-0.179716	0.792694	-0.0246474	0.99497	-0.469858	0.210834
ENSMUSG00000003033	Ap1m1	1452.03	0.0363295	0.824199	0.0484274	0.902993	-0.0383978	0.783057	-0.0262999	0.967035	0.0100296	0.940795
ENSMUSG00000003037	Rab8a	853.627	-0.00711532	0.977275	0.0732032	0.89067	-0.0266778	0.901394	0.0536407	0.938064	0.0465254	0.724351
ENSMUSG00000003038	Hmgn2	1476.23	0.0576771	0.823727	-0.0296412	0.977186	0.0139284	0.96067	-0.07339	0.925133	-0.0157129	0.94127
ENSMUSG00000003039	Fam32a	1876.55	0.05317	0.860215	0.08675	0.902141	0.0233386	0.945274	0.0569186	0.953894	0.110089	0.479748
ENSMUSG00000003062	Stard3nl	833.878	0.0193809	0.930274	0.0897009	0.773783	-0.0185558	0.924637	0.0517642	0.925133	0.0711451	0.443211
ENSMUSG00000003068	Stk11	1591.91	0.0481968	0.796913	0.0724517	0.874728	0.0255938	0.895606	0.0498487	0.935197	0.0980455	0.289366
ENSMUSG00000003070	Efna2	161.024	0.0302655	0.948392	-0.0869992	0.930253	0.0518937	0.882609	-0.0653709	0.961751	-0.0351054	0.893869
ENSMUSG00000003072	Atp5d	4098.04	0.0894708	0.635329	0.0689297	0.884763	0.102766	0.367125	0.0822253	0.780682	0.171696	0.0217076
ENSMUSG00000003099	Ppp5c	2321.81	0.0511766	0.733265	0.0498535	0.899091	0.0134991	0.942719	0.012176	0.982565	0.0633526	0.452912
ENSMUSG00000003119	Cdk12	521.358	-0.0406868	0.875849	0.012126	0.989707	-0.0424297	0.854436	0.0103832	0.992559	-0.0303037	0.860823
ENSMUSG00000003123	Lipe	157.048	-0.190987	0.635329	-0.134105	0.899091	-0.0212766	0.960075	0.0356054	0.982565	-0.155382	0.467379
ENSMUSG00000003131	Pafah1b2	3732.98	0.0772528	0.688281	-0.0230196	0.977307	0.0400008	0.841763	-0.0602716	0.925133	0.0169811	0.915484
ENSMUSG00000003134	Tbc1d8	193.548	-0.00112246	0.998095	-0.116508	0.918541	0.114541	0.742786	-0.000844481	0.999201	-0.00196694	0.996312
ENSMUSG00000003135	Cnot11	725.505	0.10094	0.63425	-0.067337	0.899091	0.101562	0.433984	-0.0667147	0.911124	0.0342253	0.814543
ENSMUSG00000003153	Slc2a3	2600.13	-0.003173	0.988517	-0.010048	0.988638	-0.0660707	0.603539	-0.0729457	0.823947	-0.0761187	0.413797
ENSMUSG00000003154	Foxj2	769.336	0.0518898	0.800419	-0.0563749	0.919021	0.0262167	0.904341	-0.082048	0.847577	-0.0301582	0.841758
ENSMUSG00000003161	Sri	1203.91	0.0116329	0.963557	0.0447647	0.935724	0.0224857	0.917192	0.0556175	0.925133	0.0672503	0.546003
ENSMUSG00000003166	Dgcr2	2027.12	0.0244086	0.87646	-0.0182794	0.972248	-0.0242151	0.864609	-0.066903	0.757843	-0.0424945	0.611241
ENSMUSG00000003184	Irf3	344.565	-0.156379	0.686183	-0.103099	0.93198	-0.139522	0.650321	-0.0862421	0.953661	-0.242621	0.21582
ENSMUSG00000003190	Bcl2l12	26.9107	-0.264205	0.773226	-0.334291	0.887925	0.0627279	1	-0.0073577	0.998455	-0.271563	0.627733
ENSMUSG00000003198	Zfp959	99.2224	0.0378087	0.952005	0.00690494	0.997198	0.0610495	0.902667	0.0301457	0.985764	0.0679544	0.845448
ENSMUSG00000003199	Mpnd	1324.44	0.0317454	0.908512	0.0630402	0.917338	0.0474816	0.822042	0.0787765	0.897912	0.110522	0.331336
ENSMUSG00000003200	Sh3gl1	886.334	-0.0769645	0.774253	-0.0751899	0.918018	-0.0765755	0.725024	-0.0748009	0.92888	-0.151765	0.243559
ENSMUSG00000003208	Yju2	213.754	-0.0361181	0.930274	-0.115378	0.887925	0.104836	0.660483	0.0255764	0.982565	-0.0105417	0.971249
ENSMUSG00000003226	Ranbp2	3266.07	0.00559025	0.984873	-0.00213651	0.997564	0.0246647	0.921185	0.016938	0.982565	0.0225282	0.894322
ENSMUSG00000003228	Grk5	382.688	-0.235122	0.691652	-0.153796	0.933856	0.0129331	0.986265	0.0942589	0.968751	-0.140863	0.731072
ENSMUSG00000003233	Dvl3	819.883	0.0527351	0.865384	-0.0833985	0.909893	0.0244533	0.943858	-0.11168	0.853123	-0.0589452	0.758912
ENSMUSG00000003234	Abcf3	1453.6	-0.00436108	0.984185	0.0310031	0.95694	-0.0216659	0.902076	0.0136983	0.982565	0.00933723	0.946747
ENSMUSG00000003235	Eif2b5	1134.96	0.0913002	0.602849	-0.0136525	0.979681	0.0433959	0.751764	-0.0615569	0.875369	0.0297434	0.79426
ENSMUSG00000003269	Cyth2	1575.74	0.0514636	0.790209	0.042379	0.939852	-0.00927396	0.966077	-0.0183585	0.982565	0.0331051	0.80644
ENSMUSG00000003271	Sult2b1	152.118	0.110325	0.785152	0.104651	0.928366	0.0343366	0.944005	0.0286628	0.982565	0.138988	0.549504
ENSMUSG00000003273	Car11	2633.38	0.0152165	0.94495	-0.0041105	0.997198	-0.0561128	0.645623	-0.0754398	0.769127	-0.0602233	0.513925
ENSMUSG00000003279	Dlgap1	13715.2	0.101376	0.657054	0.0237874	0.978727	0.0356254	0.879553	-0.041963	0.961813	0.0594128	0.676424
ENSMUSG00000003282	Plag1	49.2994	-0.0851579	0.913036	-0.0780306	0.977294	-0.354163	0.390439	-0.347036	0.709856	-0.432194	0.159985
ENSMUSG00000003283	Hck	30.5195	-0.103929	0.914819	-0.135605	0.95694	0.34808	1	0.316404	0.832827	0.212474	0.65285
ENSMUSG00000003299	Mrpl4	949.583	0.00283479	0.990504	0.0195459	0.978727	0.0218692	0.924344	0.0385804	0.960762	0.0414151	0.760423
ENSMUSG00000003308	Keap1	1798.75	0.0270263	0.87438	0.0351647	0.935543	0.0429709	0.725348	0.0511093	0.901976	0.0781356	0.300889
ENSMUSG00000003316	Glg1	6380.66	0.00502286	0.977275	-0.0066693	0.991114	-0.000166672	0.999242	-0.0118588	0.982565	-0.00683598	0.954603
ENSMUSG00000003344	Btbd2	1955.51	0.0757235	0.679292	0.0106892	0.988638	0.0596858	0.686248	-0.0053485	0.99497	0.070375	0.511662
ENSMUSG00000003345	Csnk1g2	3642.79	0.0391139	0.884088	0.0408909	0.960923	0.0640635	0.738901	0.0658405	0.927374	0.104954	0.392624
ENSMUSG00000003346	Abhd17a	2799.97	0.108404	0.641794	0.0791641	0.899091	0.15066	0.242694	0.12142	0.694366	0.229824	0.0116402
ENSMUSG00000003348	Mob3a	194.392	0.0370842	0.949907	-0.131348	0.908393	0.0768307	0.865426	-0.0916012	0.953661	-0.054517	0.874481
ENSMUSG00000003352	Cacnb3	4906.86	0.135613	0.621183	0.097533	0.881485	0.0310308	0.912779	-0.00704877	0.99497	0.128564	0.318339
ENSMUSG00000003354	Ccdc65	82.4099	-0.184933	0.770199	-0.0812476	0.973938	-0.128793	0.833917	-0.0251069	0.992865	-0.21004	0.575762
ENSMUSG00000003360	Ddx23	1652.75	0.00620975	0.97994	0.0298328	0.968821	-0.0224225	0.919279	0.00120058	0.998792	0.00741033	0.966185
ENSMUSG00000003363	Pld3	12160.5	0.082797	0.707204	0.142118	0.722696	-0.0245279	0.926605	0.034793	0.968751	0.11759	0.312972
ENSMUSG00000003378	Grik5	5632.54	0.0583406	0.812299	0.059416	0.933856	-0.0342003	0.892049	-0.0331249	0.97369	0.0252157	0.89143
ENSMUSG00000003380	Rabac1	2649.56	0.0823865	0.612855	0.078122	0.779164	0.0776632	0.422021	0.0733987	0.75216	0.155785	0.00900875
ENSMUSG00000003382	Etv3	548.662	-0.082864	0.694338	-0.0907346	0.863447	-0.0414978	0.854013	-0.0493684	0.952783	-0.132232	0.218752
ENSMUSG00000003402	Prkcsh	1621.2	-0.0295572	0.923368	-0.0034503	0.997198	-0.0170568	0.952069	0.00905009	0.992865	-0.0205071	0.914127
ENSMUSG00000003410	Elavl3	5250.73	0.0110146	0.958941	-0.0174913	0.977307	0.0149567	0.934173	-0.0135492	0.982565	-0.00253461	0.986207
ENSMUSG00000003411	Rab3b	827.155	0.0852993	0.796913	0.00918769	0.99551	0.0255562	0.946784	-0.0505554	0.968545	0.0347439	0.89062
ENSMUSG00000003418	St8sia6	146.934	-0.0187915	0.97398	0.165007	0.89864	-0.0166365	0.975343	0.167162	0.897488	0.14837	0.600282
ENSMUSG00000003420	Fcgrt	340.921	-0.0600988	0.862227	-0.121117	0.884763	-0.0331932	0.927764	-0.0942113	0.925133	-0.15431	0.349541
ENSMUSG00000003421	Nosip	932.118	0.0277481	0.884993	0.0780553	0.811599	0.0139083	0.945274	0.0642155	0.864541	0.0919636	0.256281
ENSMUSG00000003423	Pih1d1	416.653	0.0284739	0.920748	0.0326358	0.971029	0.0180946	0.94613	0.0222566	0.982565	0.0507305	0.733079
ENSMUSG00000003429	Rps11	3330.29	0.109274	0.534152	0.0488186	0.902141	0.116162	0.182087	0.0557066	0.897912	0.164981	0.00953454
ENSMUSG00000003435	Supt5	3140.51	0.0209443	0.930274	0.0717822	0.875744	-0.0299121	0.875873	0.0209257	0.977164	0.04187	0.729713
ENSMUSG00000003436	Dll3	37.528	0.0254941	0.977195	0.0473354	0.984256	0.183654	1	0.205495	0.925133	0.230989	0.570522
ENSMUSG00000003437	Paf1	1014.45	0.100832	0.647319	0.0130352	0.98799	0.0301595	0.895187	-0.0576374	0.937458	0.0431947	0.77092
ENSMUSG00000003438	Timm50	507.768	0.0358348	0.90142	-0.0315269	0.972248	0.00741931	0.979204	-0.0599424	0.939843	-0.0241076	0.897173
ENSMUSG00000003444	Med29	253.727	0.119513	0.657054	0.161476	0.722696	0.041721	0.880635	0.0836844	0.919272	0.203197	0.080162
ENSMUSG00000003452	Bicd1	516.261	-0.0402415	0.920487	-0.0124108	0.992871	-0.0300171	0.935029	-0.00218643	0.998792	-0.042428	0.858572
ENSMUSG00000003458	Ncstn	1373.95	0.0285732	0.891868	0.0408738	0.939852	-0.0429358	0.784554	-0.0306352	0.965596	-0.00206199	0.990363
ENSMUSG00000003464	Pex19	1920.74	0.0152434	0.949277	-0.0183543	0.978406	0.0413056	0.784338	0.00770787	0.992559	0.0229513	0.860429
ENSMUSG00000003469	Phyhip	17497	-0.031408	0.938091	0.147478	0.804483	-0.186667	0.3096	-0.00778171	0.995017	-0.0391897	0.868144
ENSMUSG00000003476	Crhr2	34.4077	-0.596487	0.64657	0.0481366	0.992871	-0.494627	1	0.149997	0.977164	-0.44649	0.543566
ENSMUSG00000003500	Impdh1	794.042	0.0145628	0.968666	-0.0264623	0.979681	-0.00686112	0.985365	-0.0478862	0.967202	-0.0333234	0.884984
ENSMUSG00000003518	Dusp3	4364.77	0.0354325	0.808463	0.0490226	0.899091	-0.0112614	0.946514	0.00232868	0.99769	0.0377611	0.676418
ENSMUSG00000003526	Prodh	649.395	0.00598255	0.986568	-0.0115686	0.991744	0.0511583	0.846829	0.0336072	0.975135	0.0395897	0.838818
ENSMUSG00000003527	Ess2	491.108	-0.0278307	0.903979	0.0031396	0.997198	-0.0490151	0.759809	-0.0180447	0.982565	-0.0458755	0.708596
ENSMUSG00000003528	Slc25a1	603.942	-0.0257785	0.928185	0.0329361	0.969967	-0.0637889	0.723945	-0.00507432	0.995642	-0.0308528	0.850588
ENSMUSG00000003531	Dgcr6	858.45	-0.0341646	0.870561	0.0698548	0.884763	0.013139	0.952069	0.117158	0.5489	0.0829938	0.39672
ENSMUSG00000003534	Ddr1	2223.28	-0.14084	0.754152	0.0855527	0.95694	-0.114698	0.769433	0.111695	0.941123	-0.0291451	0.939409
ENSMUSG00000003541	Ier3	65.3313	-0.0571618	0.957027	-0.355053	0.818801	0.446513	0.341234	0.148622	0.961751	0.0914604	0.880005
ENSMUSG00000003545	Fosb	137.707	0.0665479	0.927806	0.0185205	0.994272	0.0842927	0.885854	0.0362653	0.985764	0.102813	0.793563
ENSMUSG00000003546	Klc4	392.01	-0.0979388	0.796913	0.00601757	0.997198	-0.0135736	0.975343	0.0903827	0.943928	-0.00755601	0.983644
ENSMUSG00000003549	Ercc1	361.629	-0.0562784	0.828499	0.0799465	0.902141	-0.149601	0.338841	-0.0133761	0.988014	-0.0696545	0.6614
ENSMUSG00000003559	As3mt	191.589	-0.0645363	0.893097	0.0125175	0.995028	-0.040684	0.931658	0.0363698	0.982565	-0.0281665	0.933121
ENSMUSG00000003573	Homer3	1780.89	0.0200328	0.963228	0.220183	0.635692	-0.112374	0.644428	0.0877764	0.934363	0.107809	0.571472
ENSMUSG00000003575	Crtc1	8187.98	0.0651452	0.782157	0.0743226	0.899467	-0.0071677	0.979234	0.00200972	0.99825	0.067155	0.641864
ENSMUSG00000003581	Rnf215	405.384	-0.0619106	0.822492	0.00634761	0.997198	-0.180477	0.234215	-0.112219	0.832827	-0.17413	0.170645
ENSMUSG00000003585	Sec14l2	1385.6	0.0173074	0.956099	0.108288	0.817675	-0.0585291	0.770996	0.0324514	0.97369	0.0497588	0.752235
ENSMUSG00000003604	Aven	140.558	0.0862578	0.825517	0.0908335	0.935281	0.050207	0.902058	0.0547828	0.970261	0.141041	0.514435
ENSMUSG00000003617	Cp	208.886	-0.342292	0.608918	-0.234339	0.884763	-0.0817183	0.902058	0.0262343	0.992865	-0.316057	0.318666
ENSMUSG00000003623	Crot	672.448	-0.0123113	0.972389	-0.0184712	0.987554	0.168714	0.356389	0.162554	0.6745	0.150243	0.314815
ENSMUSG00000003644	Rps6ka1	282.688	-0.10306	0.790567	-0.0769436	0.950786	-0.0650398	0.867257	-0.0389233	0.982565	-0.141983	0.516735
ENSMUSG00000003657	Calb2	463.751	-0.611599	0.805103	-1.05446	0.848212	0.0708199	0.980132	-0.372042	0.968751	-0.983641	0.467379
ENSMUSG00000003660	Snrnp200	3366.92	0.010111	0.968242	0.00279374	0.997198	-0.0449794	0.803737	-0.0522967	0.939068	-0.0421857	0.755573
ENSMUSG00000003662	Ciao1	1159.27	0.0234711	0.885136	0.0167844	0.976567	0.0220473	0.880111	0.0153606	0.978825	0.0388317	0.659243
ENSMUSG00000003680	Taf6l	214.769	0.00867757	0.983912	-0.0212099	0.986667	0.00687166	0.986016	-0.0230159	0.982565	-0.0143383	0.958347
ENSMUSG00000003721	Insig2	1093.27	-0.00795073	0.975788	0.00777406	0.992871	0.0271961	0.903289	0.0429209	0.953894	0.0349702	0.816575
ENSMUSG00000003731	Kpna6	2136.81	0.036005	0.831343	-0.0851412	0.782293	0.0178401	0.92489	-0.103306	0.556554	-0.0673011	0.462516
ENSMUSG00000003746	Man1a	1507.11	0.0372322	0.963228	0.0585834	0.978727	-0.0164557	0.981802	0.00489545	0.998303	0.0421276	0.932402
ENSMUSG00000003752	Itpkc	148.69	-0.0596538	0.885136	-0.0432317	0.976397	-0.012804	0.975343	0.00361815	0.99825	-0.0560357	0.830747
ENSMUSG00000003762	Coq8b	306.381	-0.196292	0.621183	-0.0721848	0.952867	-0.0583177	0.878127	0.0657899	0.964462	-0.130503	0.540509
ENSMUSG00000003778	Brd8	1182.92	-0.000445152	0.998053	-0.0706913	0.843991	-0.0208619	0.902962	-0.091108	0.656929	-0.0915532	0.243907
ENSMUSG00000003808	Farsa	609.899	-0.0270575	0.934294	-0.0400699	0.96733	-0.0972951	0.598107	-0.110308	0.802482	-0.137365	0.276286
ENSMUSG00000003809	Gcdh	535.802	-0.147579	0.534152	-0.0125614	0.988638	-0.109878	0.420311	0.0251401	0.977164	-0.122439	0.236047
ENSMUSG00000003810	Mast2	2280.81	0.0538793	0.818245	0.00323733	0.997198	0.0729427	0.686498	0.0223008	0.982565	0.07618	0.575762
ENSMUSG00000003812	Dnase2a	100.481	-0.0508976	0.938277	-0.0728904	0.970075	0.102972	0.827902	0.0809788	0.967202	0.0300812	0.942924
ENSMUSG00000003813	Rad23a	1208.14	0.0624532	0.658038	-0.0165514	0.977186	0.0358524	0.765388	-0.0431522	0.924832	0.019301	0.853834
ENSMUSG00000003814	Calr	9352.24	0.0789165	0.809441	0.0447119	0.971908	0.140531	0.53124	0.106327	0.908459	0.185243	0.230456
ENSMUSG00000003824	Syce2	95.4975	-0.079485	0.906689	0.165359	0.902141	0.11752	0.816985	0.362364	0.485565	0.282879	0.294626
ENSMUSG00000003847	Nfat5	1478.51	-0.0861516	0.728493	0.0199211	0.981498	-0.0933107	0.624546	0.012762	0.989505	-0.0733896	0.643245
ENSMUSG00000003848	Nob1	631.699	-0.0357076	0.908937	-0.0488715	0.95694	-0.109572	0.539821	-0.122736	0.760194	-0.158444	0.191232
ENSMUSG00000003849	Nqo1	100.787	-0.313526	0.621183	0.218088	0.886383	-0.286951	0.462319	0.244663	0.833238	-0.068863	0.880001
ENSMUSG00000003863	Ppfia3	4554.5	0.0586137	0.767671	0.0976324	0.792194	-0.00125307	0.996214	0.0377656	0.961751	0.0963793	0.343351
ENSMUSG00000003865	Gys1	372.266	0.0188783	0.963228	-0.0230932	0.981146	0.0812584	0.738089	0.0392869	0.97369	0.0581652	0.773053
ENSMUSG00000003868	Ruvbl2	521.849	-0.0128172	0.971215	-0.02582	0.979681	0.0290644	0.931658	0.0160616	0.986772	0.00324438	0.990849
ENSMUSG00000003872	Lin7b	1190.26	0.105796	0.661541	0.103943	0.848212	0.0107774	0.968127	0.00892428	0.993127	0.114721	0.360154
ENSMUSG00000003873	Bax	514.218	-0.0730559	0.796665	0.00439621	0.997198	-0.126805	0.508459	-0.0493528	0.964462	-0.122409	0.413574
ENSMUSG00000003923	Tfam	750.613	0.0255451	0.929378	-0.0165315	0.981664	0.0450529	0.836481	0.00297623	0.99769	0.0285213	0.867951
ENSMUSG00000003929	Zfp81	592.957	0.0632945	0.875849	0.000398081	0.999874	0.00258858	0.99567	-0.0603078	0.965596	0.00298666	0.993088
ENSMUSG00000003934	Efnb3	4205.77	-0.070075	0.816797	-0.037347	0.973938	-0.0638462	0.819172	-0.0311182	0.980542	-0.101193	0.561659
ENSMUSG00000003948	Mmd	5991.96	0.0388794	0.93293	0.118244	0.899091	-0.046112	0.904665	0.0332529	0.982565	0.0721323	0.769024
ENSMUSG00000003949	Hlf	2693.24	0.124379	0.828812	-0.261164	0.816158	0.272075	0.462838	-0.113467	0.955642	0.0109113	0.984243
ENSMUSG00000003955	Fam162a	755.874	0.090309	0.738488	0.0906999	0.899091	0.094654	0.652936	0.095045	0.900281	0.185354	0.150227
ENSMUSG00000003970	Rpl8	4827.65	0.0779573	0.707204	0.0633482	0.912775	0.0908653	0.548292	0.0762562	0.897912	0.154213	0.116261
ENSMUSG00000003974	Grm3	1234.86	-0.000623214	0.99857	0.0238728	0.979681	0.0595547	0.810833	0.0840507	0.923575	0.0834275	0.608746
ENSMUSG00000003992	Ssbp2	1324.71	0.0327399	0.885136	-0.0588285	0.906041	0.0651041	0.662879	-0.0264643	0.97369	0.00627561	0.972411
ENSMUSG00000004018	Fancl	113.363	-0.00695581	0.990427	0.0392952	0.980832	-0.0680178	0.895606	-0.0217668	0.992559	-0.0287226	0.944783
ENSMUSG00000004031	Brinp2	1993.99	0.0137966	0.973224	0.144269	0.853255	-0.027541	0.945905	0.102931	0.925133	0.116728	0.558292
ENSMUSG00000004032	Gstm5	4195.91	0.0379311	0.886253	0.0596019	0.92926	0.0854808	0.610335	0.107152	0.769127	0.145083	0.178433
ENSMUSG00000004035	Gstm7	684.256	0.0425319	0.868158	0.055355	0.935281	-0.0040452	0.9885	0.00877789	0.992865	0.0513098	0.734565
ENSMUSG00000004040	Stat3	1257.75	0.0227786	0.94726	-0.0252736	0.978727	0.0336661	0.897663	-0.0143861	0.986564	0.0083925	0.970673
ENSMUSG00000004043	Stat5a	37.2833	0.0466211	0.959409	-0.110488	0.962621	0.107676	1	-0.0494337	0.982565	-0.00281261	0.996562
ENSMUSG00000004044	Cavin1	260.329	-0.228475	0.679292	-0.193937	0.899091	-0.0998293	0.864314	-0.0652914	0.977164	-0.293766	0.305936
ENSMUSG00000004054	Map3k11	557.204	-0.01086	0.977275	-0.0195898	0.987403	-0.0593479	0.844293	-0.0680778	0.952693	-0.0789378	0.683446
ENSMUSG00000004056	Akt2	2391.97	0.0608886	0.775949	0.00137863	0.998985	0.107137	0.433984	0.0476275	0.951926	0.108516	0.312337
ENSMUSG00000004069	Dnaja3	1542.78	0.054014	0.710245	0.01953	0.973938	0.0152423	0.931658	-0.0192416	0.975183	0.0347723	0.728197
ENSMUSG00000004070	Hmox2	1936.11	0.0407004	0.797564	0.0269955	0.961517	0.0347926	0.810352	0.0210877	0.97369	0.0617881	0.480184
ENSMUSG00000004071	Cdip1	6553.88	0.0330903	0.795595	0.0197389	0.967139	0.00426889	0.976808	-0.00908251	0.982565	0.0240078	0.780329
ENSMUSG00000004085	Map3k20	140.395	-0.0302862	0.959003	-0.165441	0.884763	0.0641743	0.885854	-0.0709808	0.967202	-0.101267	0.721749
ENSMUSG00000004096	Cwc15	1037.25	0.045681	0.868685	0.0903079	0.886383	0.111876	0.506098	0.156503	0.537478	0.202184	0.0557564
ENSMUSG00000004098	Col5a3	47.7935	-0.659766	0.621183	-0.136889	0.978316	-0.768186	0.305256	-0.245309	0.961751	-0.905075	0.113862
ENSMUSG00000004099	Dnmt1	960.308	-0.0473337	0.822492	-0.0925773	0.833283	-0.0509775	0.772849	-0.096221	0.769127	-0.143555	0.12788
ENSMUSG00000004100	Ppan	268.497	0.1102	0.714731	0.0822385	0.930253	-0.0913774	0.725024	-0.119339	0.875369	-0.00913885	0.974753
ENSMUSG00000004105	Angptl2	44.2295	-1.03096	0.534152	0.202963	0.971029	-0.592002	0.540702	0.641919	0.777019	-0.389039	0.648852
ENSMUSG00000004110	Cacna1e	7675.21	-0.0547404	0.872262	0.0521671	0.961517	-0.112119	0.610623	-0.00521165	0.99769	-0.0599521	0.77092
ENSMUSG00000004113	Cacna1b	2253.05	-0.0526039	0.848949	0.0668184	0.930253	-0.0978901	0.605984	0.0215322	0.982565	-0.0310717	0.877779
ENSMUSG00000004127	Trmt10a	126.741	-0.0643655	0.880767	0.0356145	0.979346	-0.0302537	0.94579	0.0697262	0.961813	0.00536076	0.987671
ENSMUSG00000004151	Etv1	1181.5	-0.00303408	0.995527	0.00498937	0.997198	0.0733839	0.859222	0.0814073	0.956678	0.0783733	0.777273
ENSMUSG00000004187	Kifc2	9922.56	0.0762701	0.730682	0.0477896	0.94604	0.0475991	0.827587	0.0191185	0.982565	0.0953886	0.441075
ENSMUSG00000004207	Psap	44648.8	-0.00281024	0.983912	0.0932754	0.246042	-0.027966	0.747582	0.0681197	0.508227	0.0653095	0.182174
ENSMUSG00000004221	Ikbkg	885.641	-0.0204298	0.931222	-0.0587619	0.899161	-0.00307923	0.9885	-0.0414113	0.950996	-0.0618411	0.5665
ENSMUSG00000004233	Wars2	176.757	0.018129	0.968067	0.0337305	0.979377	-0.0463982	0.902667	-0.0307967	0.982565	-0.0126678	0.968579
ENSMUSG00000004263	Atn1	313.341	0.0949335	0.709461	0.149724	0.764701	-0.0200123	0.950359	0.0347781	0.97369	0.129712	0.343378
ENSMUSG00000004264	Phb2	1466.47	0.0634333	0.693249	-0.020602	0.976397	0.0117374	0.953388	-0.0722979	0.811185	-0.00886453	0.950632
ENSMUSG00000004266	Ptpn6	88.0566	-0.0738024	0.885136	-0.0481558	0.977307	0.0412774	0.935029	0.066924	0.968751	-0.00687836	0.986471
ENSMUSG00000004267	Eno2	21260.2	0.0953455	0.534152	0.0502524	0.884763	0.0667017	0.441072	0.0216086	0.967202	0.116954	0.0387634
ENSMUSG00000004268	Emg1	631.644	-0.0495652	0.852385	0.0379138	0.968821	-0.0446752	0.861029	0.0428039	0.965596	-0.00676133	0.975969
ENSMUSG00000004270	Lpcat3	371.109	-0.00304277	0.992579	-0.0590977	0.939852	0.0162617	0.957066	-0.0397932	0.969621	-0.042836	0.82231
ENSMUSG00000004285	Atp6v1f	2006.05	0.0444752	0.775409	0.0939705	0.722696	0.0160468	0.928785	0.0655421	0.811185	0.110017	0.11625
ENSMUSG00000004317	Clcn5	198.37	0.00384683	0.994174	-0.0723911	0.962621	0.0971775	0.799663	0.0209395	0.989692	0.0247863	0.945098
ENSMUSG00000004319	Clcn3	4549.23	0.0391435	0.87646	0.0304064	0.972248	0.0047886	0.985682	-0.00394842	0.997397	0.035195	0.826461
ENSMUSG00000004328	Hif3a	30.8796	0.194152	0.87438	-0.441549	0.860981	0.45441	1	-0.181291	0.966823	0.0128613	0.989777
ENSMUSG00000004347	Pde1c	130.924	-0.314321	0.628729	0.108814	0.961517	-0.225416	0.622618	0.19772	0.919272	-0.116602	0.78262
ENSMUSG00000004356	Utp20	466.735	-0.0615461	0.859725	-0.087283	0.925061	-0.121836	0.605159	-0.147573	0.778439	-0.209119	0.16924
ENSMUSG00000004360	9330159F19Rik	1246.13	-0.00323452	0.991565	-0.098301	0.884763	-0.00969057	0.974212	-0.104757	0.84117	-0.107992	0.441946
ENSMUSG00000004364	Cul3	2793.78	0.0254636	0.937776	0.0582431	0.935543	0.0117327	0.966291	0.0445122	0.964462	0.0699758	0.647474
ENSMUSG00000004366	Sst	4427.03	0.149161	0.758897	0.129611	0.926945	0.028474	0.958464	0.00892341	0.997179	0.158085	0.587575
ENSMUSG00000004383	Large1	4820.79	0.133235	0.635329	0.0618578	0.939852	0.0472949	0.865426	-0.024082	0.982565	0.109153	0.468554
ENSMUSG00000004393	Ddx56	687.676	-0.00518619	0.985585	0.096422	0.841184	-0.0530817	0.781369	0.0485265	0.952693	0.0433403	0.772432
ENSMUSG00000004394	Tmed4	1584.73	-0.0567621	0.7151	0.028621	0.961449	-0.0601028	0.614885	0.0252803	0.968545	-0.0314818	0.777273
ENSMUSG00000004415	Col26a1	35.5347	-0.575697	0.534152	-0.572356	0.645756	-0.133164	1	-0.129823	0.970086	-0.70552	0.0519424
ENSMUSG00000004446	Bid	174.624	-0.0320744	0.949907	0.151341	0.869409	-0.2064	0.392012	-0.0229843	0.986564	-0.0550587	0.844192
ENSMUSG00000004451	Ralb	305.701	-0.0364354	0.92082	-0.174734	0.726083	0.0565613	0.842656	-0.0817373	0.92888	-0.118173	0.461925
ENSMUSG00000004455	Ppp1cc	2260.33	0.0342876	0.840169	-0.00257104	0.997198	-0.0175033	0.926605	-0.054362	0.911243	-0.0200744	0.875936
ENSMUSG00000004460	Dnajb11	1177.91	0.0703192	0.81635	-0.0672487	0.939852	0.167464	0.363711	0.0298961	0.982565	0.100215	0.564619
ENSMUSG00000004462	Tbccd1	331.19	-0.0240605	0.94606	-0.0384871	0.969967	-0.0244812	0.935029	-0.0389078	0.969621	-0.0629683	0.708629
ENSMUSG00000004473	Clec11a	103.346	0.0978417	0.838813	0.05663	0.973938	0.170543	0.616303	0.129332	0.92888	0.227173	0.334188
ENSMUSG00000004500	Zfp324	296.041	0.0462765	0.865384	-0.141803	0.749062	0.080919	0.668421	-0.10716	0.80601	-0.0608837	0.708073
ENSMUSG00000004508	Gab2	349.897	0.0278023	0.943251	-0.00335847	0.997198	0.103837	0.628859	0.0726761	0.939068	0.100478	0.550416
ENSMUSG00000004530	Coro1c	2123.15	0.0329731	0.908023	-0.0158576	0.984256	-0.0317176	0.895606	-0.0805483	0.897912	-0.0475752	0.761372
ENSMUSG00000004535	Tax1bp1	3443.43	0.0368477	0.812299	0.00691822	0.991114	0.0506811	0.658921	0.0207516	0.97369	0.0575993	0.502601
ENSMUSG00000004558	Ndrg2	15817.8	0.0664524	0.809363	-0.124403	0.818801	0.233174	0.0800378	0.0423186	0.967202	0.108771	0.462863
ENSMUSG00000004561	Mettl17	330.557	-0.129286	0.711664	-0.150751	0.862558	-0.188017	0.424093	-0.209483	0.656929	-0.338768	0.0269357
ENSMUSG00000004562	Arhgef40	381.307	-0.0944532	0.790567	-0.131098	0.884763	0.0787839	0.802457	0.0421392	0.977164	-0.052314	0.838818
ENSMUSG00000004565	Pnpla6	969.548	-0.109643	0.667382	-0.0796774	0.902141	-0.171861	0.237823	-0.141896	0.676799	-0.251539	0.016102
ENSMUSG00000004567	Mcoln1	1114.85	-0.0562943	0.838666	-0.0611365	0.939852	-0.124514	0.486407	-0.129356	0.758555	-0.18565	0.128967
ENSMUSG00000004568	Arhgef18	1124.56	0.00668254	0.984045	-0.0598543	0.935281	0.0390676	0.880099	-0.0274693	0.978825	-0.0207867	0.916892
ENSMUSG00000004591	Pkn2	530.696	-0.0611873	0.767671	-0.0618519	0.907194	0.00297818	0.990936	0.00231351	0.998175	-0.0588737	0.648153
ENSMUSG00000004609	Cd33	129.904	-0.026642	0.964824	-0.00594964	0.997198	0.0378658	0.945905	0.0585582	0.975345	0.0319161	0.934074
ENSMUSG00000004610	Etfb	26.7437	-0.348845	0.664808	0.385717	0.818036	-0.515016	1	0.219546	0.93592	-0.129299	0.819945
ENSMUSG00000004626	Stxbp2	432.147	-0.16481	0.684201	0.0707215	0.962621	-0.381015	0.0619978	-0.145484	0.900074	-0.310294	0.0993718
ENSMUSG00000004631	Sgce	649.313	-0.0225831	0.937031	-0.0705149	0.899091	0.0371033	0.865601	-0.0108285	0.989505	-0.0334116	0.833215
ENSMUSG00000004633	Chn2	576.574	-0.197569	0.703863	-0.139607	0.930253	-0.000742868	0.99918	0.0572191	0.980542	-0.14035	0.684197
ENSMUSG00000004637	Wwox	258.365	0.0228147	0.962042	-0.0648659	0.95694	0.164084	0.470077	0.076403	0.952693	0.0992177	0.639785
ENSMUSG00000004642	Slbp	287.733	0.0990554	0.750208	-0.0597673	0.95694	0.162699	0.420078	0.00387622	0.99769	0.102932	0.584336
ENSMUSG00000004661	Arid3b	89.0335	-0.0429738	0.949277	0.00586637	0.997198	-0.131308	0.749879	-0.0824675	0.967035	-0.125441	0.689022
ENSMUSG00000004665	Cnn2	117.889	-0.0482887	0.950679	-0.149985	0.93198	-0.0525412	0.940565	-0.154237	0.939068	-0.202526	0.561933
ENSMUSG00000004667	Polr2e	1074.76	-0.00770079	0.977103	0.102398	0.80235	-0.0319719	0.884876	0.0781272	0.884369	0.0704264	0.572955
ENSMUSG00000004677	Myo9b	815.657	-0.233696	0.534152	-0.116906	0.895569	-0.265757	0.113198	-0.148967	0.780682	-0.382663	0.00195853
ENSMUSG00000004698	Hdac9	752.853	0.0847741	0.827898	-0.121582	0.899161	0.157429	0.554379	-0.048927	0.974583	0.0358471	0.904641
ENSMUSG00000004730	Adgre1	129.319	0.0394135	0.949907	0.143928	0.902141	0.0292819	0.956723	0.133796	0.926068	0.173209	0.516388
ENSMUSG00000004748	Mtfp1	1586.51	-0.0466395	0.850952	0.0954589	0.860981	-0.0419793	0.859763	0.100119	0.802482	0.0534796	0.724424
ENSMUSG00000004768	Rab23	519.12	-0.0148947	0.964824	-0.0894724	0.899091	0.0254986	0.931658	-0.0490791	0.961751	-0.0639737	0.698737
ENSMUSG00000004771	Rab11a	1355.28	0.0433428	0.872262	0.0937582	0.872755	0.0326885	0.896293	0.083104	0.897912	0.126447	0.286752
ENSMUSG00000004788	Eif2b2	612.207	0.00191491	0.995198	0.0439445	0.95694	0.0445621	0.854621	0.0865916	0.891033	0.0885065	0.517147
ENSMUSG00000004789	Dlst	3366.87	0.0772412	0.534152	0.00635833	0.988648	0.0532937	0.480556	-0.0175892	0.968162	0.059652	0.291691
ENSMUSG00000004791	Pgf	89.8945	-0.0506475	0.939447	0.147734	0.912173	-0.0643317	0.905749	0.13405	0.937027	0.0834027	0.816321
ENSMUSG00000004798	Ulk2	2611.18	0.0352827	0.857369	-0.0516084	0.917338	0.0409595	0.806183	-0.0459316	0.939068	-0.0106489	0.945075
ENSMUSG00000004815	Dgkq	734.846	-0.144916	0.588972	-0.0484787	0.95694	-0.172906	0.221064	-0.076469	0.925133	-0.221385	0.0396737
ENSMUSG00000004837	Grap	79.7668	-0.0615181	0.930274	-0.0343108	0.987554	-0.0120593	0.985643	0.015148	0.99497	-0.0463701	0.913219
ENSMUSG00000004843	Chmp2b	1013.12	0.0311587	0.922176	0.0514452	0.947867	0.0246139	0.932426	0.0449004	0.964462	0.0760591	0.617345
ENSMUSG00000004846	Plod3	508.198	-0.0915155	0.809363	-0.116249	0.902141	-0.0297461	0.945997	-0.0544793	0.970086	-0.145995	0.480906
ENSMUSG00000004849	Ap1s1	4353.9	0.0310487	0.908685	0.0943592	0.848212	0.0373311	0.867257	0.100642	0.777019	0.13169	0.210337
ENSMUSG00000004865	Srpk1	1103.59	-0.0138489	0.963557	-0.116272	0.787118	-0.0779067	0.65496	-0.18033	0.29128	-0.194179	0.0494278
ENSMUSG00000004880	Lbr	243.66	-0.0556111	0.875849	-0.255414	0.437727	-0.00516798	0.9885	-0.204971	0.531158	-0.260582	0.0570307
ENSMUSG00000004885	Crabp2	17.0406	-0.51032	0.697915	-0.150087	0.977294	0.354012	1	0.714244	0.709856	0.203924	0.833178
ENSMUSG00000004891	Nes	222.07	-0.247201	0.686183	-0.0293299	0.991114	-0.0525259	0.945334	0.165345	0.939068	-0.0818558	0.866408
ENSMUSG00000004892	Bcan	5886.45	0.0473266	0.825517	-0.0656557	0.900311	0.115361	0.377588	0.00237841	0.998062	0.049705	0.713925
ENSMUSG00000004894	Hapln2	491.677	-0.316461	0.662203	-0.181571	0.93198	-0.0939808	0.902962	0.040909	0.986564	-0.275552	0.501836
ENSMUSG00000004895	Prcc	1135.3	0.0536824	0.766309	-0.0244597	0.972248	0.077361	0.538228	-0.000781106	0.999201	0.0529013	0.631068
ENSMUSG00000004896	Rrnad1	426.983	-0.0526239	0.891845	-0.0848743	0.931678	-0.159492	0.466738	-0.191742	0.635769	-0.244366	0.0999259
ENSMUSG00000004897	Hdgf	3391.28	0.0954708	0.534152	0.0184901	0.973938	0.09666	0.255696	0.0196792	0.97369	0.11515	0.0769141
ENSMUSG00000004902	Slc25a18	1136.64	0.076204	0.826616	-0.127832	0.884763	0.294652	0.0789891	0.0906164	0.936752	0.16682	0.335736
ENSMUSG00000004929	Thop1	977.938	0.009305	0.970521	0.0180949	0.979681	0.0166593	0.945905	0.0254493	0.975345	0.0347543	0.813261
ENSMUSG00000004931	Apba3	282.078	-0.128337	0.778573	-0.075264	0.962621	-0.113285	0.772049	-0.0602121	0.97369	-0.188549	0.449805
ENSMUSG00000004933	Matk	3167.81	-0.105916	0.657054	0.0668829	0.917034	-0.245417	0.0206492	-0.0726186	0.924832	-0.178535	0.0860825
ENSMUSG00000004934	Pias4	541.135	0.0292546	0.939224	0.0142787	0.989992	-0.0205394	0.952069	-0.0355153	0.975345	-0.00626077	0.981628
ENSMUSG00000004936	Map2k1	7889.96	0.0821332	0.681848	0.0665881	0.899161	0.00736368	0.975343	-0.0081814	0.992865	0.0739518	0.53812
ENSMUSG00000004937	Sgta	2760.46	0.0797315	0.534152	0.0221205	0.95694	0.0688589	0.338841	0.011248	0.982565	0.0909794	0.0781311
ENSMUSG00000004945	Tmem242	776.396	-0.033681	0.901911	0.0123637	0.988986	0.0596174	0.750702	0.105662	0.769127	0.0719811	0.591497
ENSMUSG00000004947	Dtx2	142.044	-0.0853427	0.840169	-0.0687258	0.962621	-0.0557983	0.89706	-0.0391814	0.982565	-0.124524	0.618856
ENSMUSG00000004951	Hspb1	64.7473	-0.0768911	0.963228	-0.597597	0.787537	0.285708	0.782752	-0.234998	0.959642	-0.311889	0.681997
ENSMUSG00000004952	Rasa4	72.0003	-0.268279	0.747758	-0.280346	0.899091	0.0696086	0.945334	0.0575413	0.984414	-0.210737	0.701024
ENSMUSG00000004961	Syt5	2944.64	0.0617197	0.818037	0.0578261	0.940922	0.0215582	0.94579	0.0176645	0.984414	0.0793843	0.618857
ENSMUSG00000004980	Hnrnpa2b1	9381.63	0.00647723	0.966386	0.103552	0.345585	-0.00921137	0.94872	0.087863	0.385986	0.0943402	0.0743689
ENSMUSG00000004994	Ccdc130	259.94	0.0648034	0.842828	-0.00696911	0.997198	-0.0690963	0.815031	-0.140869	0.789862	-0.0760654	0.7124
ENSMUSG00000004996	Mri1	242.933	-0.0795158	0.828812	0.0734187	0.95077	-0.255153	0.202575	-0.102218	0.92888	-0.181734	0.322268
ENSMUSG00000005034	Prkacb	6756.84	0.0131547	0.962242	-0.0367573	0.957029	-0.0135595	0.954001	-0.0634715	0.919925	-0.0503168	0.694781
ENSMUSG00000005043	Sgsh	166.974	-0.128912	0.752409	0.0908853	0.940922	-0.0967322	0.79139	0.123065	0.925133	-0.00584692	0.987671
ENSMUSG00000005045	Chd5	3987.02	-0.0163916	0.957898	0.030958	0.972248	0.000307611	0.99918	0.0476572	0.953661	0.0312656	0.85278
ENSMUSG00000005054	Cstb	417.663	0.108252	0.625496	0.0439571	0.945564	0.120382	0.353222	0.0560876	0.935197	0.16434	0.0739585
ENSMUSG00000005057	Sh2b2	62.4844	-0.132222	0.812299	-0.00134149	0.999829	-0.111154	0.833927	0.0197265	0.993127	-0.112495	0.763781
ENSMUSG00000005069	Pex5	1146.78	0.0289486	0.906215	-0.0247036	0.973938	0.072121	0.626542	0.0184687	0.982565	0.0474174	0.714467
ENSMUSG00000005078	Jkamp	1014.58	0.0583747	0.741519	-0.0629029	0.899091	0.0952125	0.410221	-0.0260652	0.970261	0.0323096	0.799576
ENSMUSG00000005087	Cd44	48.5932	-0.284085	0.754152	-0.0903859	0.978727	-0.0749265	0.945334	0.118773	0.974583	-0.165312	0.795206
ENSMUSG00000005089	Slc1a2	51236.9	0.0249078	0.949907	-0.0114723	0.992871	0.122328	0.548292	0.0859479	0.925133	0.110856	0.50368
ENSMUSG00000005102	Eif2ak4	496.855	-0.0854591	0.707899	-0.0646767	0.923257	-0.0526814	0.810712	-0.0318989	0.97369	-0.117358	0.33913
ENSMUSG00000005103	Wdr1	4322.31	0.0514395	0.759874	0.05032	0.906768	-0.0197157	0.918095	-0.0208352	0.975345	0.0306043	0.794384
ENSMUSG00000005107	Slc2a9	96.2742	0.0628006	0.927867	-0.0250109	0.991114	0.0496982	0.937062	-0.0381134	0.982565	0.0246873	0.956656
ENSMUSG00000005125	Ndrg1	2660.89	-0.22378	0.719135	-0.0563614	0.979681	-0.114584	0.864314	0.0528351	0.982565	-0.170945	0.677106
ENSMUSG00000005142	Man2b1	892.538	-0.0593546	0.797691	0.0440139	0.95694	-0.0459581	0.837942	0.0574104	0.939068	-0.00194421	0.992994
ENSMUSG00000005148	Klf5	64.5164	-0.0560173	0.949907	-0.0910187	0.971908	0.0946904	0.888737	0.059689	0.982565	0.00367172	0.995523
ENSMUSG00000005150	Wdr83	386.025	0.0414286	0.912229	0.0307237	0.978727	-0.044404	0.891328	-0.0551089	0.964462	-0.0136803	0.958542
ENSMUSG00000005161	Prdx2	4041.03	0.0847332	0.504318	0.0509242	0.819669	0.0580416	0.411462	0.0242326	0.952693	0.108966	0.0139541
ENSMUSG00000005198	Polr2a	1992.66	0.014933	0.969101	0.0869204	0.917034	-0.0265919	0.943956	0.0453955	0.970086	0.0603285	0.77399
ENSMUSG00000005204	Senp3	1720.03	0.0713491	0.674817	-0.0452888	0.92926	0.0749163	0.537863	-0.0417215	0.943893	0.0296275	0.811725
ENSMUSG00000005225	Plekha8	323.637	-0.095428	0.763005	-0.143372	0.833212	-0.0323917	0.929144	-0.0803352	0.939068	-0.175763	0.258231
ENSMUSG00000005237	Dnah2	117.965	-0.333844	0.647319	0.060807	0.979681	-0.483123	0.232304	-0.0884719	0.975591	-0.422316	0.222536
ENSMUSG00000005262	Ufd1	1830.89	0.0336654	0.766309	0.012487	0.977307	-0.013418	0.915446	-0.0345964	0.924832	-0.000931029	0.993148
ENSMUSG00000005267	Zfp287	263.922	-0.0686114	0.812299	-0.0352536	0.973938	-0.0316054	0.92127	0.00175234	0.998792	-0.066859	0.716319
ENSMUSG00000005268	Prlr	102.129	-1.55798	1	1.07535	1	-0.856191	1	1.77713	1	0.219159	1
ENSMUSG00000005299	Letm1	2027.27	0.0552678	0.718222	-0.0340687	0.945185	0.0643657	0.570972	-0.0249708	0.967962	0.0302969	0.78262
ENSMUSG00000005312	Ubqln1	4393.53	0.00569201	0.985585	0.0364265	0.968821	0.0339201	0.892788	0.0646545	0.935197	0.0703465	0.632715
ENSMUSG00000005338	Cadm3	11271.5	0.0405281	0.885136	0.133629	0.769761	-0.0759461	0.692278	0.0171546	0.982565	0.0576826	0.715501
ENSMUSG00000005354	Txn2	2264.83	0.068093	0.662203	-0.0210506	0.972248	0.086984	0.371679	-0.00215955	0.99769	0.0659334	0.435029
ENSMUSG00000005357	Slc1a6	174.515	0.118573	0.764085	-0.0586817	0.968821	0.198634	0.430191	0.0213798	0.987088	0.139953	0.538056
ENSMUSG00000005360	Slc1a3	12820.9	-0.0259106	0.946974	-0.00322229	0.997198	0.0640071	0.80047	0.0866954	0.924832	0.0607848	0.747598
ENSMUSG00000005362	Crbn	1797.39	0.0641612	0.705164	-0.00768934	0.991744	0.107639	0.307472	0.0357884	0.954582	0.0999496	0.245578
ENSMUSG00000005370	Msh6	397.581	-0.0530111	0.838741	-0.0318153	0.973938	-0.0502039	0.838467	-0.0290081	0.977164	-0.0820192	0.58495
ENSMUSG00000005371	Fbxo11	2856.4	0.022596	0.917476	0.0926609	0.769761	0.0113298	0.956634	0.0813947	0.769127	0.103991	0.21385
ENSMUSG00000005373	Mlxipl	49.6872	-0.113586	0.871162	0.247359	0.86661	-0.168489	0.746949	0.192456	0.923575	0.07887	0.865897
ENSMUSG00000005374	Tbl2	789.793	-0.0543001	0.767397	-0.0264548	0.971029	-0.0471304	0.762009	-0.0192852	0.980542	-0.0735852	0.471399
ENSMUSG00000005378	Bud23	429.247	-0.0299818	0.92659	0.00587463	0.997198	-0.0125837	0.964845	0.0232728	0.982565	-0.00670903	0.976401
ENSMUSG00000005397	Nid1	100.916	-0.270037	0.667382	-0.267224	0.860981	-0.113335	0.860241	-0.110522	0.965596	-0.38056	0.21385
ENSMUSG00000005410	Mcm5	142.422	-0.0088808	0.986895	0.10307	0.934299	-0.0549851	0.904338	0.0569658	0.97369	0.048085	0.884984
ENSMUSG00000005413	Hmox1	132.627	-0.0810872	0.8568	0.0359826	0.979681	0.047617	0.919279	0.164687	0.853358	0.0835996	0.767972
ENSMUSG00000005417	Mprip	8644.12	-0.00618923	0.971807	-0.0313929	0.940922	-0.0032128	0.985643	-0.0284164	0.957732	-0.0346057	0.710072
ENSMUSG00000005442	Cic	4060.18	0.0896179	0.664808	0.0660448	0.899467	0.0579495	0.735525	0.0343764	0.967035	0.123994	0.212982
ENSMUSG00000005447	Pafah1b3	135.096	0.0300485	0.964781	0.123294	0.935281	-0.0629104	0.912283	0.0303354	0.986564	0.060384	0.879748
ENSMUSG00000005465	Il27ra	48.2855	0.077272	0.929377	-0.175597	0.931776	-0.0678226	0.931658	-0.320692	0.769127	-0.24342	0.543314
ENSMUSG00000005469	Prkaca	4881.09	0.121179	0.621183	0.0293156	0.973938	0.0162568	0.952069	-0.075607	0.915763	0.0455724	0.77399
ENSMUSG00000005481	Ddx39	234.372	-0.117928	0.686183	-0.0644	0.947867	-0.138177	0.511848	-0.0846485	0.934601	-0.202577	0.1622
ENSMUSG00000005483	Dnajb1	990.562	0.0353104	0.929377	-0.06774	0.940096	0.0836045	0.745002	-0.0194459	0.986255	0.0158645	0.950843
ENSMUSG00000005501	Usp40	299.517	-0.136537	0.649748	-0.123795	0.860981	-0.0475978	0.876686	-0.0348558	0.977164	-0.171393	0.234316
ENSMUSG00000005505	Kbtbd4	738.448	0.0970054	0.628061	-0.0316935	0.962621	0.112266	0.336511	-0.0164334	0.982565	0.080572	0.438047
ENSMUSG00000005506	Celf1	5312.84	-0.0136281	0.949907	-0.0413458	0.92926	-0.117158	0.169804	-0.144876	0.131032	-0.158504	0.012283
ENSMUSG00000005510	Ndufs3	2208.5	0.134158	0.534152	0.019523	0.979346	0.113893	0.368656	-0.000741932	0.999201	0.133416	0.160407
ENSMUSG00000005514	Por	1784.19	0.0214955	0.941514	0.0160201	0.981664	0.0144299	0.956261	0.00895443	0.992865	0.0304499	0.852145
ENSMUSG00000005533	Igf1r	1288.45	0.0141325	0.972389	-0.0671174	0.950964	0.0370581	0.924637	-0.0441919	0.97369	-0.0300593	0.910615
ENSMUSG00000005534	Insr	956.472	-0.0706104	0.712868	0.0415193	0.947867	-0.0887501	0.524032	0.0233796	0.977164	-0.0472308	0.717278
ENSMUSG00000005566	Trim28	3061.12	0.0146443	0.949924	0.00428786	0.997198	-0.0101154	0.959042	-0.0204719	0.977164	-0.00582754	0.971514
ENSMUSG00000005575	Ube2m	2568.52	0.0927287	0.621183	0.0328176	0.95694	0.0471785	0.749879	-0.0127325	0.982565	0.0799962	0.389923
ENSMUSG00000005580	Adcy9	2293.19	0.010593	0.977103	0.0562976	0.95694	-0.0956649	0.669124	-0.0499602	0.965596	-0.0393673	0.857028
ENSMUSG00000005583	Mef2c	3056.1	0.138955	0.681848	-0.0569995	0.962762	0.0852159	0.77871	-0.110739	0.920354	0.0282163	0.919265
ENSMUSG00000005609	Ctr9	1388.53	0.0332502	0.850645	-0.0806749	0.798157	0.0810224	0.451969	-0.0329027	0.957732	0.000347531	0.997941
ENSMUSG00000005610	Eif4g2	14146.2	0.0253969	0.87675	0.00144198	0.997552	0.0645522	0.513223	0.0405972	0.928586	0.0659941	0.382126
ENSMUSG00000005611	Mrvi1	53.5599	0.46348	0.880017	-1.48645	0.76614	1.28092	0.466333	-0.669007	0.939068	-0.205527	0.923222
ENSMUSG00000005615	Pcyt1a	812.917	-0.065046	0.786863	-0.0804914	0.899091	0.0235029	0.931658	0.00805752	0.993292	-0.0569885	0.710894
ENSMUSG00000005621	Zfp592	707.434	-0.0417216	0.840169	-0.0468012	0.937142	-0.024493	0.912153	-0.0295726	0.970086	-0.0712941	0.540826
ENSMUSG00000005625	Psmd4	2158.42	0.0580197	0.676403	-0.0322146	0.939852	0.0885894	0.29305	-0.00164486	0.998055	0.0563749	0.480184
ENSMUSG00000005656	Snx6	735.424	0.0356989	0.906689	-0.041039	0.962621	0.103679	0.546825	0.0269414	0.978825	0.0626403	0.69055
ENSMUSG00000005667	Mthfd2	163.358	-0.0248639	0.966802	3.12779e-05	0.999874	0.149036	0.680805	0.173931	0.88381	0.149067	0.593762
ENSMUSG00000005672	Kit	955.181	-0.146766	0.844855	0.351117	0.796197	-0.23564	0.667807	0.262243	0.884369	0.115477	0.821946
ENSMUSG00000005674	Tomm40l	1483.94	0.0749265	0.694884	0.0455675	0.939852	0.05575	0.739628	0.026391	0.97369	0.101318	0.322815
ENSMUSG00000005681	Apoa2	26.5503	0.378652	0.790567	3.19319	2.15915e-16	-0.00536647	1	2.80917	1.38472e-13	3.18782	1.37282e-16
ENSMUSG00000005682	Pan2	373.755	-0.105816	0.812299	-0.210801	0.807657	-0.144047	0.664828	-0.249032	0.653659	-0.354848	0.061877
ENSMUSG00000005683	Cs	6394.47	0.061766	0.672125	0.0240995	0.964326	0.0731774	0.452166	0.0355108	0.943928	0.0972769	0.163366
ENSMUSG00000005686	Ampd3	339.129	-0.0325452	0.925647	-0.0589745	0.94289	-0.0124058	0.967235	-0.038835	0.971382	-0.0713802	0.679531
ENSMUSG00000005687	Bcas2	901.491	0.0329035	0.911701	0.147902	0.722696	-0.0665221	0.742786	0.0484767	0.956939	0.0813801	0.568001
ENSMUSG00000005698	Ctcf	1719.88	0.059615	0.691652	0.0266003	0.962621	0.00274781	0.9885	-0.0302668	0.961751	0.0293481	0.788049
ENSMUSG00000005699	Pard6a	387.458	0.0483395	0.850952	0.0926126	0.873011	0.155693	0.255696	0.199966	0.202957	0.248306	0.00783213
ENSMUSG00000005716	Pvalb	866.097	0.130068	0.750764	-0.128452	0.902141	0.387432	0.0479139	0.128911	0.923575	0.25898	0.18767
ENSMUSG00000005718	Tfap4	90.528	0.105985	0.81635	0.0976886	0.945922	-0.153276	0.658657	-0.161572	0.896706	-0.0555875	0.875215
ENSMUSG00000005732	Ranbp1	216.844	0.136746	0.667382	0.0359003	0.977307	0.134107	0.54951	0.0332613	0.980542	0.170008	0.289366
ENSMUSG00000005774	Rfx5	397.87	-0.0789275	0.787527	-0.140124	0.804483	-0.0508221	0.864314	-0.112019	0.871359	-0.190946	0.16042
ENSMUSG00000005779	Psmb4	2633.22	0.0663027	0.661541	0.08973	0.726083	0.0371388	0.77512	0.0605661	0.847577	0.126869	0.0494278
ENSMUSG00000005802	Slc30a4	1331.22	0.0419344	0.883094	0.00326373	0.997198	0.0698916	0.725469	0.0312209	0.974948	0.0731553	0.622629
ENSMUSG00000005803	Sqor	122.176	-0.213136	0.694774	0.199771	0.899091	-0.137926	0.782752	0.274981	0.760194	0.061845	0.888401
ENSMUSG00000005804	Bloc1s6	662.026	0.0029224	0.991667	0.0284048	0.976397	0.0137592	0.958464	0.0392416	0.966972	0.042164	0.796572
ENSMUSG00000005813	Metap1	870.955	0.0053268	0.978243	0.108459	0.635692	-0.10504	0.241406	-0.00190774	0.99769	0.00341906	0.981628
ENSMUSG00000005823	Gpr108	530.867	-0.0342632	0.913572	-0.111129	0.849972	-0.0382194	0.885926	-0.115085	0.789862	-0.149348	0.23125
ENSMUSG00000005846	Rsl1d1	1193.33	0.0468403	0.805191	0.00102329	0.999214	0.0708569	0.604076	0.0250399	0.97369	0.0718802	0.496942
ENSMUSG00000005871	Apc	4743.94	-0.0692287	0.793509	0.110765	0.851888	-0.0195844	0.950293	0.160409	0.570111	0.0911807	0.548486
ENSMUSG00000005873	Reep5	8851.08	0.0237118	0.91338	0.053238	0.905421	0.0182757	0.929144	0.0478019	0.935197	0.0715137	0.465411
ENSMUSG00000005881	Ergic3	2026.73	0.00660502	0.974246	0.00923111	0.989028	0.0292196	0.865426	0.0318457	0.961751	0.0384507	0.726475
ENSMUSG00000005882	Uqcc1	1428.2	0.0641685	0.658038	0.0458245	0.899161	0.0795793	0.377588	0.0612353	0.80601	0.125404	0.0389145
ENSMUSG00000005886	Ncoa2	1955.18	-0.018575	0.953702	-0.0837457	0.896085	-0.00628647	0.982809	-0.0714572	0.925133	-0.0900322	0.503672
ENSMUSG00000005893	Nr2c2	3506.75	0.0824902	0.674817	-0.0434847	0.94289	0.0794498	0.583181	-0.0465251	0.947281	0.0359651	0.798552
ENSMUSG00000005897	Nr2c1	246.813	-0.00643497	0.985579	0.0337913	0.973938	-0.0400252	0.883355	0.000201037	0.999775	-0.00623394	0.97874
ENSMUSG00000005899	Smpd4	776.219	-0.109176	0.719135	-0.185735	0.732053	-0.226025	0.193407	-0.302584	0.10956	-0.41176	0.000355887
ENSMUSG00000005907	Pex1	379.381	-0.0507716	0.883597	-0.0279089	0.979468	-0.0710563	0.785618	-0.0481936	0.967202	-0.0989652	0.576368
ENSMUSG00000005917	Otx1	57.8495	0.255394	0.672125	-0.305587	0.796553	0.238715	0.592596	-0.322266	0.713913	-0.0668719	0.891331
ENSMUSG00000005936	Kctd20	1498.26	0.00279953	0.989454	-0.0305393	0.95694	-0.0122117	0.950446	-0.0455505	0.930723	-0.042751	0.68374
ENSMUSG00000005949	Ctns	288.779	-0.00620832	0.988517	-0.122446	0.895569	-0.0640661	0.853804	-0.180304	0.709856	-0.186512	0.274189
ENSMUSG00000005951	Shpk	97.2872	0.073587	0.887559	0.0937238	0.94604	0.0144313	0.977757	0.0345681	0.982565	0.108155	0.709245
ENSMUSG00000005958	Ephb3	523.666	0.0522936	0.909375	0.0329138	0.979681	0.0772646	0.82977	0.0578848	0.968501	0.110178	0.627675
ENSMUSG00000005968	Tuft1	62.4481	0.129779	0.825517	-0.114428	0.95049	0.220013	0.592344	-0.0241945	0.992865	0.105584	0.790597
ENSMUSG00000005973	Rcn1	274.617	-0.0539425	0.890483	-0.00233667	0.998674	0.0833198	0.770348	0.134926	0.84378	0.0809831	0.706175
ENSMUSG00000005981	Trap1	1461.41	-0.0330425	0.85522	-0.0174778	0.978727	-0.0038245	0.985643	0.0117402	0.982565	-0.0213023	0.869048
ENSMUSG00000005982	Naa60	1471.98	0.0250584	0.899612	0.000754429	0.999829	0.0271303	0.874094	0.00282638	0.99769	0.0278848	0.814609
ENSMUSG00000005983	1700037C18Rik	55.8887	-0.152679	0.796913	0.0265493	0.991114	0.104845	0.858436	0.284073	0.750473	0.131394	0.724614
ENSMUSG00000005986	Ankrd13d	807.7	0.0169218	0.953074	-0.0746879	0.899091	0.0316316	0.886637	-0.0599781	0.92888	-0.0430563	0.769145
ENSMUSG00000006005	Tpr	2314.68	-0.0409841	0.792231	0.0108474	0.983796	-0.0533874	0.645624	-0.00155586	0.99825	-0.04254	0.65887
ENSMUSG00000006010	Odr4	1392.88	-0.0216945	0.908023	-0.0120721	0.980944	-0.00433015	0.980375	0.00529223	0.993127	-0.0164023	0.888401
ENSMUSG00000006019	Dhx34	250.925	0.0408293	0.913572	0.0354048	0.977307	-0.10468	0.65496	-0.110105	0.896706	-0.0692755	0.733905
ENSMUSG00000006021	Kptn	354.678	0.0189428	0.955161	-0.0347878	0.972091	-0.0551158	0.810346	-0.108846	0.797645	-0.0899036	0.533538
ENSMUSG00000006024	Napa	7421.03	0.077319	0.649748	0.0731637	0.843991	-0.0346649	0.830253	-0.0388202	0.946726	0.0384988	0.725048
ENSMUSG00000006050	Sra1	664.242	0.0559323	0.750764	0.0455325	0.931678	0.00793844	0.968242	-0.00246137	0.99769	0.053471	0.623019
ENSMUSG00000006057	Atp5g1	3676.86	0.0102056	0.96538	0.0439074	0.935543	0.0243949	0.901069	0.0580966	0.922441	0.0683023	0.514792
ENSMUSG00000006058	Snf8	1150.64	0.0319517	0.890483	0.15067	0.502328	-0.0103245	0.964006	0.108394	0.6745	0.140346	0.116277
ENSMUSG00000006095	Tbcb	1227.23	0.0578645	0.737175	0.08066	0.821755	0.0915604	0.418594	0.114356	0.516675	0.17222	0.0150299
ENSMUSG00000006127	Inpp5k	926.044	0.0354993	0.829077	-0.00631312	0.992871	-0.0494965	0.699817	-0.091309	0.65825	-0.0558096	0.558298
ENSMUSG00000006134	Crkl	1107.35	-0.0027449	0.990653	-0.153062	0.500728	0.0419645	0.824261	-0.108353	0.689675	-0.111098	0.257956
ENSMUSG00000006154	Eps8l1	184.307	0.0155628	0.995198	0.581689	0.906041	-0.106493	0.961138	0.459633	0.944358	0.475196	0.705621
ENSMUSG00000006169	Clint1	1161.97	0.0140275	0.966386	-0.0480416	0.95694	0.0451669	0.865426	-0.0169022	0.985764	-0.00287464	0.991056
ENSMUSG00000006191	Cdkal1	319.904	0.0812305	0.754977	-0.0540812	0.947867	0.0931484	0.636034	-0.0421633	0.967202	0.0390672	0.841538
ENSMUSG00000006205	Htra1	3355.83	0.0897198	0.684201	-0.0535837	0.935543	0.166952	0.179585	0.0236485	0.980949	0.113368	0.332068
ENSMUSG00000006215	Zbtb17	584.663	0.0172675	0.949907	-0.0448958	0.945185	-0.035779	0.865687	-0.0979423	0.769127	-0.0806748	0.496613
ENSMUSG00000006218	Fam131c	32.118	0.0872603	0.953702	-0.454018	0.86253	0.386359	1	-0.154919	0.97369	-0.0676591	0.94317
ENSMUSG00000006235	Epor	161.182	0.0671415	0.87521	0.0464922	0.975168	-0.0155415	0.970319	-0.0361908	0.982565	0.0309507	0.917771
ENSMUSG00000006241	Ccdc159	123.997	0.0142085	0.983275	-0.0275425	0.98912	-0.34703	0.20231	-0.388781	0.288571	-0.374573	0.0886973
ENSMUSG00000006262	Mob1b	428.401	0.0850778	0.787035	0.0239713	0.981614	-0.00296374	0.994366	-0.0640703	0.953661	0.0210076	0.934485
ENSMUSG00000006273	Atp6v1b2	14262.8	0.0343241	0.838813	0.0212728	0.972248	-0.0195078	0.915221	-0.0325591	0.957732	0.00176502	0.991345
ENSMUSG00000006276	Eps15l1	881.934	-0.0950458	0.643023	0.0328063	0.964275	-0.156768	0.133859	-0.0289162	0.970886	-0.123962	0.194251
ENSMUSG00000006281	Tep1	100.727	-0.113685	0.840169	-0.162204	0.906768	0.0900424	0.871536	0.0415239	0.982565	-0.0721616	0.861467
ENSMUSG00000006288	Ttc5	887.333	0.0197508	0.942982	0.00629114	0.995028	-0.0411356	0.83807	-0.0545952	0.938064	-0.0348444	0.812519
ENSMUSG00000006289	Osgep	567.112	0.0663499	0.778209	-0.0122339	0.989707	0.0765168	0.670085	-0.00206694	0.99825	0.064283	0.661062
ENSMUSG00000006299	Aamp	2884.64	0.0112855	0.963228	0.0611239	0.899091	-0.00581966	0.977604	0.0440188	0.940017	0.0553043	0.605074
ENSMUSG00000006301	Tmbim1	977.411	-0.178062	0.686183	0.0296681	0.987175	-0.0995662	0.815377	0.108164	0.944582	-0.0698981	0.834005
ENSMUSG00000006304	Arpc2	7159.27	0.131273	0.555571	0.0503306	0.935281	0.0858519	0.563106	0.00490987	0.995642	0.136183	0.166489
ENSMUSG00000006307	Kmt2b	1091.19	-0.0990751	0.743148	-0.0118918	0.992871	-0.10469	0.658083	-0.0175063	0.986564	-0.116581	0.509481
ENSMUSG00000006315	Tmem147	1244.19	0.015651	0.946027	0.0176432	0.978727	0.0246096	0.888443	0.0266018	0.967202	0.0422528	0.693629
ENSMUSG00000006333	Rps9	4166.73	0.0574547	0.766309	0.0793036	0.860981	0.0880266	0.497265	0.109876	0.635769	0.16733	0.0381901
ENSMUSG00000006335	Tfpt	373.409	0.0131806	0.970521	0.065466	0.939852	-0.060983	0.825956	-0.00869762	0.99497	0.00448296	0.986509
ENSMUSG00000006342	Susd2	44.4421	-0.125715	0.920524	-0.179848	0.95694	0.33758	0.645624	0.283446	0.925286	0.157731	0.823136
ENSMUSG00000006344	Ggt5	33.4323	-0.330202	0.650145	0.112697	0.9661	-0.138163	1	0.304736	0.817107	-0.0254658	0.968022
ENSMUSG00000006345	Ggt1	26.7344	-0.352201	0.658038	-0.234775	0.91809	-0.316616	1	-0.199191	0.944358	-0.551391	0.146423
ENSMUSG00000006356	Crip2	1159.12	0.00353517	0.990056	0.0584003	0.935281	-0.00452228	0.988019	0.0503429	0.953661	0.053878	0.738366
ENSMUSG00000006360	Crip1	56.8386	-0.331125	0.621183	-0.0162294	0.997198	-0.360283	0.361611	-0.0453879	0.982565	-0.376513	0.21918
ENSMUSG00000006362	Cbfa2t3	782.485	0.0692154	0.912229	-0.155615	0.902473	0.0907001	0.863881	-0.13413	0.939068	-0.0649151	0.869023
ENSMUSG00000006369	Fbln1	249.757	-0.0823268	0.829077	-0.0758572	0.947867	0.123107	0.661774	0.129576	0.898358	0.0472497	0.868651
ENSMUSG00000006373	Pgrmc1	5380.59	-0.035128	0.850952	0.119143	0.635692	-0.0214538	0.912141	0.132817	0.327381	0.0976895	0.252918
ENSMUSG00000006378	Gcat	23.4222	-0.213409	0.816797	0.0170383	0.997198	-0.0137224	1	0.216725	0.943928	0.00331592	0.99657
ENSMUSG00000006386	Tek	238.943	-0.260773	0.649748	-0.276625	0.80235	-0.270932	0.470077	-0.286784	0.732671	-0.547557	0.0175311
ENSMUSG00000006390	Elovl1	318.615	-0.124543	0.804204	-0.163087	0.899091	-0.0684339	0.895606	-0.106978	0.953181	-0.231521	0.373593
ENSMUSG00000006392	Med8	457.753	0.0198671	0.948601	0.0865858	0.877557	-0.0702533	0.689802	-0.00353451	0.99769	0.0163326	0.928512
ENSMUSG00000006395	Hyi	51.9388	-0.281845	0.664297	0.0346263	0.989707	-0.27769	0.541956	0.0387812	0.986564	-0.243064	0.512196
ENSMUSG00000006403	Adamts4	681.803	-0.286539	0.634701	-0.0582348	0.978727	-0.127295	0.810619	0.101009	0.964462	-0.18553	0.589554
ENSMUSG00000006411	Nectin4	195.92	0.098794	0.788791	0.215863	0.726083	-0.0772202	0.824709	0.0398484	0.978319	0.138642	0.497497
ENSMUSG00000006412	Pfdn2	2370.27	0.0694638	0.684201	0.0519016	0.912173	0.112945	0.270596	0.0953829	0.689675	0.164847	0.023096
ENSMUSG00000006418	Rnf114	1318.22	0.072731	0.677028	0.00538422	0.995028	0.0782928	0.533673	0.010946	0.986564	0.083677	0.373553
ENSMUSG00000006423	C330007P06Rik	1068.68	0.0453792	0.852812	-0.104908	0.820923	0.146178	0.26693	-0.00410955	0.997397	0.0412696	0.795912
ENSMUSG00000006435	Neurl1a	4269.59	0.103825	0.710245	0.0502281	0.962157	0.0741938	0.767592	0.0205971	0.982565	0.124422	0.431958
ENSMUSG00000006442	Srm	997.113	0.06541	0.809363	0.0821108	0.902141	0.0156269	0.958464	0.0323277	0.975345	0.0977377	0.517023
ENSMUSG00000006445	Epha2	21.0018	-0.606784	0.562907	-0.215806	0.943823	-0.322952	1	0.0680253	0.985385	-0.538758	0.265757
ENSMUSG00000006456	Rbm14	482.294	0.00817373	0.977474	-0.0033654	0.997198	-0.00836704	0.975343	-0.0199062	0.982565	-0.0117324	0.953004
ENSMUSG00000006457	Actn3	19.5008	0.175555	0.883192	0.0801817	0.980595	0.281732	1	0.186359	0.961813	0.361914	0.537662
ENSMUSG00000006462	A530013C23Rik	22.9463	0.479248	0.634701	0.173239	0.958853	0.127777	1	-0.178232	0.961751	0.301016	0.609881
ENSMUSG00000006463	Zdhhc24	426.245	-0.0827795	0.733723	0.00823324	0.994272	-0.0769178	0.695411	0.0140949	0.986564	-0.0686845	0.661062
ENSMUSG00000006464	Bbs1	882.686	-0.0440064	0.822793	-0.066234	0.899091	-0.0135221	0.952069	-0.0357498	0.961813	-0.0797561	0.446907
ENSMUSG00000006471	Ndor1	130.263	-0.202438	0.628061	0.0402493	0.978727	-0.348808	0.0800378	-0.10612	0.939068	-0.308559	0.0844852
ENSMUSG00000006476	Nsmf	23452	0.0881722	0.714383	0.0095673	0.992871	0.114763	0.504124	0.0361579	0.970261	0.12433	0.332984
ENSMUSG00000006494	Pdk1	1026.75	-0.0215947	0.932242	0.116539	0.726083	-0.0752981	0.592716	0.0628353	0.918603	0.0412406	0.754128
ENSMUSG00000006498	Ptbp1	582.865	-0.172431	0.596549	-0.150962	0.796197	-0.115692	0.602969	-0.0942231	0.924832	-0.266654	0.0396635
ENSMUSG00000006517	Mvd	362.08	0.0145905	0.969101	0.162589	0.769761	-0.129296	0.537863	0.0187025	0.986255	0.033293	0.88574
ENSMUSG00000006519	Cyba	130.472	-0.0964923	0.816797	0.0330674	0.979795	0.0836076	0.82977	0.213167	0.709154	0.116675	0.638734
ENSMUSG00000006522	Itih3	365.059	-0.0454007	0.949907	-0.325273	0.720679	0.293967	0.365585	0.0140949	0.99497	-0.0313058	0.943863
ENSMUSG00000006526	Stimate	450.402	0.0372582	0.908023	-0.109214	0.860981	-0.0340359	0.902552	-0.180508	0.467564	-0.14325	0.270172
ENSMUSG00000006527	Sfmbt1	791.965	-0.0093277	0.969572	-0.0167632	0.979681	-0.0372732	0.849103	-0.0447087	0.948978	-0.0540364	0.658277
ENSMUSG00000006567	Atp7b	53.7008	-0.32206	0.647319	0.118489	0.962621	-0.279287	0.565137	0.161262	0.946952	-0.160799	0.716778
ENSMUSG00000006575	Rundc3a	6979.79	0.0436927	0.827418	0.0829388	0.851888	0.00842331	0.96901	0.0476694	0.942222	0.0913621	0.371295
ENSMUSG00000006576	Slc4a3	2003.97	-0.0898271	0.679292	-0.108064	0.803394	-0.0738066	0.664828	-0.0920432	0.835823	-0.18187	0.0603052
ENSMUSG00000006585	Cdt1	24.1788	0.0366573	0.972389	-0.0292581	0.994272	0.110843	1	0.0449272	0.989213	0.0815846	0.905783
ENSMUSG00000006586	Runx1t1	362.963	0.0368392	0.945925	0.00731191	0.997198	0.00688791	0.9885	-0.0226394	0.986564	0.0141998	0.968431
ENSMUSG00000006589	Aprt	648.457	0.0474605	0.825517	0.102283	0.796553	-0.00166619	0.995359	0.0531567	0.939068	0.100617	0.351932
ENSMUSG00000006599	Gtf2h1	860.184	0.046766	0.816797	0.0302053	0.968821	0.00955928	0.966118	-0.0070014	0.993127	0.0397646	0.769268
ENSMUSG00000006611	Hfe	112.508	-0.141126	0.812299	0.251163	0.84464	-0.123317	0.822091	0.268972	0.770139	0.127846	0.737015
ENSMUSG00000006638	Abhd1	67.5919	-0.0804041	0.895548	-0.180707	0.899091	-0.159753	0.695411	-0.260056	0.757112	-0.34046	0.17317
ENSMUSG00000006641	Slc5a6	348.077	-0.131708	0.724171	0.0231829	0.987996	-0.0603642	0.880635	0.0945266	0.942843	-0.0371813	0.90232
ENSMUSG00000006649	Nphs1	33.1116	-0.207011	0.812299	0.0873623	0.978727	0.0197837	1	0.314157	0.884369	0.107146	0.866621
ENSMUSG00000006651	Aplp1	29533.1	0.0727499	0.657054	0.0619298	0.881485	0.0464794	0.725024	0.0356593	0.952693	0.108409	0.149113
ENSMUSG00000006673	Qrich1	1647.29	0.0852914	0.594369	-0.0639462	0.851888	0.0601522	0.574802	-0.0890854	0.613696	-0.003794	0.977957
ENSMUSG00000006675	P4htm	1596.58	0.0206029	0.919602	0.0530126	0.899091	-0.0382576	0.78793	-0.005848	0.993127	0.0147549	0.907812
ENSMUSG00000006676	Usp19	3114.1	-0.059159	0.809476	0.0102695	0.992433	-0.0876124	0.624016	-0.0181839	0.982565	-0.0773429	0.591017
ENSMUSG00000006678	Pola1	120.818	0.0366488	0.949907	0.117751	0.920742	0.0264839	0.957704	0.107586	0.940017	0.144235	0.571967
ENSMUSG00000006699	Cdc42	7044.47	0.0295467	0.831343	0.062925	0.818036	0.0427135	0.689097	0.0760918	0.65825	0.105638	0.0761851
ENSMUSG00000006705	Pknox1	312.379	0.0227024	0.946381	-0.0297277	0.976397	0.00295315	0.993236	-0.0494769	0.956939	-0.0267745	0.888401
ENSMUSG00000006711	D130043K22Rik	689.442	-0.163349	0.637323	-0.0170899	0.989707	-0.161708	0.470077	-0.0154486	0.992559	-0.178798	0.289006
ENSMUSG00000006715	Gmnn	40.5426	-0.0271618	0.976365	-0.0380263	0.989707	0.160467	1	0.149602	0.953661	0.122441	0.814543
ENSMUSG00000006717	Acot13	1465.04	0.136076	0.636252	0.0388728	0.971949	0.112487	0.572652	0.0152844	0.987088	0.15136	0.273494
ENSMUSG00000006720	Zfp184	43.6207	0.0162378	0.985579	0.050605	0.981614	-0.0518912	0.946514	-0.0175241	0.99497	-0.00128625	0.997941
ENSMUSG00000006728	Cdk4	847.473	-0.0416702	0.869675	0.0309134	0.972248	-0.065959	0.718081	0.00662451	0.99497	-0.0350456	0.831539
ENSMUSG00000006731	B4galnt1	2796.36	0.106912	0.625496	0.0676408	0.899091	0.0187089	0.940383	-0.0205627	0.982565	0.0863497	0.449194
ENSMUSG00000006732	Mettl1	247.086	0.0276034	0.946381	0.0248524	0.979788	-0.0222344	0.950359	-0.0249854	0.982565	0.00261799	0.992877
ENSMUSG00000006736	Tspan31	1081.07	-0.0346862	0.878745	0.0639546	0.899161	-0.0537358	0.745581	0.044905	0.950381	0.0102188	0.950843
ENSMUSG00000006740	Kif5b	5116.69	0.0536518	0.778209	-0.0568645	0.903956	0.140847	0.166138	0.0303302	0.967202	0.083982	0.402458
ENSMUSG00000006763	Saal1	296.042	0.0473223	0.851732	0.0148973	0.987554	-0.0431341	0.860653	-0.0755591	0.922489	-0.0282368	0.880001
ENSMUSG00000006764	Tph2	50.6441	-0.0261887	0.979599	0.176585	0.941677	-0.0741781	0.939448	0.128596	0.967202	0.102407	0.868929
ENSMUSG00000006782	Cnp	9347.65	-0.193663	0.712405	0.00366991	0.998955	-0.123592	0.804795	0.0737411	0.97369	-0.119922	0.744106
ENSMUSG00000006784	Ttc25	28.8483	-0.477947	0.677028	0.308309	0.929988	-0.504735	1	0.281522	0.944358	-0.196426	0.814609
ENSMUSG00000006800	Sulf2	2088.03	-0.144271	0.650145	0.169324	0.769761	-0.145007	0.495472	0.168588	0.692436	0.0243174	0.9231
ENSMUSG00000006818	Sod2	3209.16	0.0817746	0.658135	-0.0386113	0.94604	0.0968126	0.411381	-0.0235732	0.974948	0.0582014	0.600471
ENSMUSG00000006850	Tmco6	226.676	-0.0633274	0.855323	-0.010898	0.994272	-0.0988933	0.697524	-0.0464639	0.971354	-0.109791	0.564621
ENSMUSG00000006906	Stambp	714.783	0.0309302	0.904972	-0.00538941	0.997198	-0.0186589	0.942025	-0.0549784	0.939068	-0.0240483	0.884984
ENSMUSG00000006920	Ezh1	2142.08	-0.0566884	0.676403	-0.0391033	0.918219	-0.044822	0.679921	-0.0272369	0.960613	-0.0839253	0.210834
ENSMUSG00000006930	Hap1	2096.43	-0.120304	0.754152	-0.036206	0.979377	-0.100786	0.76031	-0.0166882	0.992865	-0.136992	0.543678
ENSMUSG00000006931	P3h4	286.405	-0.042198	0.941305	0.00337349	0.997916	-0.0137703	0.977604	0.0318012	0.982565	-0.0103968	0.978703
ENSMUSG00000006932	Ctnnb1	11050.5	0.0321455	0.823727	-0.048181	0.899091	0.0619594	0.525248	-0.0183671	0.97369	0.0137784	0.89968
ENSMUSG00000006941	Eif1b	2445.09	0.0673559	0.700337	0.09422	0.782293	0.00412149	0.985643	0.0309856	0.966058	0.0983415	0.281278
ENSMUSG00000006958	Chrd	1197.58	-0.128951	0.712054	-0.192372	0.774251	-0.269347	0.172773	-0.332768	0.135478	-0.461719	0.000562802
ENSMUSG00000006998	Psmd2	4774.6	0.0456861	0.686183	0.0523814	0.838052	0.000679152	0.997092	0.00737446	0.986255	0.0530606	0.395266
ENSMUSG00000007021	Syngr3	3205.31	0.0783859	0.649748	0.0574829	0.899091	0.0641138	0.606846	0.0432109	0.939068	0.121597	0.115209
ENSMUSG00000007029	Vars	1039.95	-0.0018317	0.995572	-0.00284903	0.997198	-0.0433566	0.874346	-0.0443739	0.966823	-0.0462056	0.805108
ENSMUSG00000007036	Abhd16a	1648.69	0.0888596	0.596237	0.0199138	0.973938	0.0110464	0.952069	-0.0578994	0.884369	0.0309602	0.77399
ENSMUSG00000007038	Neu1	1118.18	-0.00923237	0.969101	0.0737107	0.875744	-0.0314934	0.872018	0.0514497	0.934176	0.0422173	0.735299
ENSMUSG00000007039	Ddah2	193.713	-0.0734174	0.833899	0.147723	0.844392	-0.0773063	0.800605	0.143834	0.81201	0.0704165	0.758469
ENSMUSG00000007041	Clic1	193.517	-0.153495	0.679745	-0.195919	0.782293	0.0664904	0.864609	0.0240661	0.986255	-0.129428	0.568001
ENSMUSG00000007050	Lsm2	181.327	0.162614	0.621183	-0.0324721	0.978727	0.0605079	0.845203	-0.134579	0.799085	0.0280358	0.909958
ENSMUSG00000007080	Pole	39.4485	-0.0856035	0.925181	0.156654	0.94604	-0.395073	1	-0.152815	0.953661	-0.238418	0.578046
ENSMUSG00000007097	Atp1a2	23190	0.0132402	0.964824	-0.136739	0.726083	0.208485	0.0559854	0.0585058	0.939068	0.071746	0.603971
ENSMUSG00000007207	Stx1a	1878.65	-0.0120652	0.968388	0.241687	0.0922857	-0.0914301	0.60188	0.162322	0.471005	0.150257	0.184594
ENSMUSG00000007216	Zfp775	159.659	0.0323567	0.942982	-0.0428806	0.973938	0.0794328	0.785559	0.00419549	0.99769	0.0365522	0.888401
ENSMUSG00000007279	Scube2	25.8505	0.0681738	0.964824	-0.146422	0.975903	0.183813	1	-0.0307829	0.995017	0.0373909	0.973038
ENSMUSG00000007338	Mrpl49	827.889	0.0329223	0.871345	0.0330412	0.95694	0.0537292	0.707265	0.0538481	0.925133	0.0867703	0.348902
ENSMUSG00000007411	Mark3	1782.46	0.0368051	0.814634	0.0228464	0.969967	-0.00148672	0.994366	-0.0154454	0.982565	0.0213596	0.852015
ENSMUSG00000007415	Gatad1	1260.74	0.0453377	0.825517	0.0109574	0.989028	0.125042	0.287434	0.0906622	0.778439	0.136	0.140984
ENSMUSG00000007440	Pcdha11	64.3121	-0.0352156	0.970548	-0.0632671	0.979991	0.0749311	0.933877	0.0468796	0.986564	0.011664	0.987291
ENSMUSG00000007458	M6pr	2391.29	0.0210526	0.883192	-0.0508327	0.860981	0.0516275	0.548292	-0.0202577	0.967202	0.000794841	0.994855
ENSMUSG00000007476	Lrrc8a	208.925	0.157206	0.686183	-0.0123449	0.995028	0.114435	0.733557	-0.0551152	0.97369	0.10209	0.69719
ENSMUSG00000007564	Ppp2r1a	13760.9	0.10175	0.621183	0.0721342	0.884763	0.0368995	0.850765	0.00728415	0.992865	0.109034	0.251195
ENSMUSG00000007570	Fance	364.625	0.132262	0.658321	0.0610293	0.948746	0.0406628	0.897663	-0.0305695	0.981649	0.101692	0.561866
ENSMUSG00000007589	Tinf2	225.169	0.0876873	0.791276	-0.0398986	0.976397	-0.0353946	0.926121	-0.16298	0.744952	-0.0752931	0.731072
ENSMUSG00000007594	Hapln4	3156.85	0.061634	0.896217	0.177894	0.833283	-0.057736	0.89048	0.0585245	0.970086	0.120158	0.618857
ENSMUSG00000007603	Dus3l	1121.41	-0.0993788	0.716137	-0.053454	0.95694	-0.23773	0.0996447	-0.191805	0.48905	-0.291184	0.0111625
ENSMUSG00000007610	Gtpbp3	415.084	-0.0356588	0.902991	-0.110459	0.825573	-0.0148053	0.956723	-0.0896055	0.884369	-0.125264	0.302611
ENSMUSG00000007613	Tgfbr1	572.532	-0.10334	0.684201	-0.0866001	0.899091	0.0170267	0.956634	0.033767	0.974948	-0.0695734	0.677257
ENSMUSG00000007617	Homer1	2379.34	0.105551	0.788906	0.0746732	0.95694	0.101997	0.756202	0.0711192	0.964368	0.17667	0.387952
ENSMUSG00000007646	Rad51c	79.6556	-0.1197	0.822368	-0.279465	0.769761	0.070414	0.895606	-0.0893512	0.96564	-0.209051	0.472656
ENSMUSG00000007653	Gabrb2	2738.42	0.060069	0.779995	-0.068381	0.899161	0.103844	0.460711	-0.024606	0.977164	0.035463	0.816822
ENSMUSG00000007655	Cav1	227.377	-0.119672	0.778209	-0.342721	0.437727	0.0292208	0.952278	-0.193828	0.780082	-0.3135	0.100503
ENSMUSG00000007656	Arpp19	2145.6	0.02787	0.896569	0.103423	0.735432	0.0224499	0.909795	0.0980029	0.68045	0.125873	0.125231
ENSMUSG00000007659	Bcl2l1	2200.3	0.0380995	0.741703	0.0441383	0.884763	-0.00266663	0.985643	0.00337214	0.99497	0.0414717	0.547906
ENSMUSG00000007670	Khsrp	2158.48	0.10912	0.688281	-0.0491478	0.961622	0.012082	0.969317	-0.146186	0.716109	-0.0370658	0.864607
ENSMUSG00000007682	Dio2	1369.12	-0.0358339	0.945008	-0.0354634	0.979377	0.204229	0.400176	0.2046	0.690723	0.168766	0.40385
ENSMUSG00000007721	Ccdc124	1649.68	0.0555277	0.826888	0.244264	0.112338	-0.0246079	0.931658	0.164129	0.498007	0.219657	0.0344297
ENSMUSG00000007739	Cct4	2225.57	0.0514523	0.68914	-0.0373699	0.919021	0.0658138	0.458543	-0.0230084	0.965596	0.0284438	0.757098
ENSMUSG00000007777	0610009B22Rik	376.216	-0.0593282	0.884088	0.11343	0.899091	0.0492944	0.893927	0.222053	0.547232	0.162725	0.374187
ENSMUSG00000007783	Cpt1c	2762.56	0.0361969	0.892189	0.0593355	0.92926	-0.0739043	0.672914	-0.0507657	0.952693	-0.0145689	0.939409
ENSMUSG00000007805	Twist2	27.6708	0.330682	0.695735	0.372377	0.856279	0.0750512	1	0.116746	0.97369	0.447428	0.319156
ENSMUSG00000007812	Zfp655	692.647	-0.00954899	0.97398	-0.0119453	0.989707	0.0594419	0.772849	0.0570455	0.944334	0.0474966	0.773053
ENSMUSG00000007815	Rhoa	4038.17	0.0227845	0.90702	0.0184356	0.977294	0.071884	0.504124	0.0675352	0.80601	0.0903197	0.236782
ENSMUSG00000007817	Zmiz1	2313.78	0.0531413	0.802054	-0.0493999	0.935543	0.0745851	0.633985	-0.0279561	0.97369	0.0251852	0.877554
ENSMUSG00000007827	Ankrd26	270.947	-0.162043	0.667874	-0.200672	0.774251	0.0496384	0.902104	0.0110098	0.99497	-0.151033	0.480184
ENSMUSG00000007833	Aldh16a1	126.948	-0.131345	0.714062	0.0702712	0.95694	-0.0650006	0.864609	0.136616	0.884442	0.00527064	0.987671
ENSMUSG00000007836	Hnrnpa0	3068	0.12668	0.648546	0.129759	0.811599	0.0487164	0.862769	0.051795	0.961751	0.178475	0.162358
ENSMUSG00000007837	Prrg2	93.2536	-0.00292403	0.995572	0.12819	0.902473	-0.0786289	0.854436	0.052485	0.975345	0.049561	0.879029
ENSMUSG00000007850	Hnrnph1	4036.21	-0.0194283	0.93293	-0.049625	0.919021	-0.00977741	0.961302	-0.0399741	0.952693	-0.0594024	0.575156
ENSMUSG00000007867	Ift43	108.677	-0.176857	0.695049	0.0545058	0.977307	-0.292439	0.310302	-0.061076	0.975345	-0.237933	0.332809
ENSMUSG00000007872	Id3	666.569	-0.0879179	0.844855	-0.0685743	0.965278	-0.00425074	0.994366	0.0150928	0.993127	-0.072825	0.812311
ENSMUSG00000007880	Arid1a	2351.45	0.0367427	0.838813	-0.000107279	0.999874	0.0470174	0.748919	0.0101674	0.986564	0.0469101	0.67158
ENSMUSG00000007888	Crlf1	839.898	0.124709	0.715838	0.0315307	0.979681	-0.0562439	0.880099	-0.149422	0.82485	-0.0247131	0.933698
ENSMUSG00000007891	Ctsd	3696.36	-0.0751516	0.689379	0.077766	0.874728	-0.0252177	0.906059	0.1277	0.524435	0.0525483	0.672913
ENSMUSG00000007892	Rplp1	11933.6	-0.0361954	0.93118	0.164935	0.782293	0.0320684	0.931658	0.233199	0.396746	0.197004	0.198372
ENSMUSG00000007908	Hmgcll1	244.603	-0.0540064	0.878745	-0.110778	0.89116	0.0423625	0.895606	-0.0144088	0.992471	-0.0684152	0.738775
ENSMUSG00000007944	Ttc9b	1031.19	0.0991077	0.68914	0.0760463	0.91238	0.0901304	0.645623	0.067069	0.939068	0.166177	0.17317
ENSMUSG00000007950	Abhd8	4813.78	0.0951174	0.658038	-0.0405554	0.95694	0.167487	0.131648	0.0318146	0.969706	0.126932	0.215555
ENSMUSG00000007987	Ift22	920.282	-0.0258148	0.916892	0.0344999	0.961517	0.0100551	0.964527	0.0703698	0.897488	0.044555	0.733332
ENSMUSG00000007989	Fzd3	1554.09	0.0407304	0.891845	0.0124602	0.989992	0.0948306	0.611014	0.0665604	0.939068	0.107291	0.438409
ENSMUSG00000008028	1700008O03Rik	35.7109	0.162679	0.813874	-0.314501	0.817596	0.291826	1	-0.185355	0.934601	-0.0226754	0.971729
ENSMUSG00000008035	Mid1ip1	2000.44	-0.0148336	0.961029	0.0635123	0.912775	0.0584074	0.749879	0.136753	0.553616	0.12192	0.252796
ENSMUSG00000008036	Ap2s1	2426.07	0.0652372	0.654412	0.140188	0.124626	0.0160601	0.921911	0.0910104	0.544497	0.156248	0.00480596
ENSMUSG00000008090	Fgfrl1	366.206	-0.00518951	0.987745	-0.0398161	0.968821	0.171104	0.261401	0.136478	0.716109	0.131288	0.332809
ENSMUSG00000008129	4930432K21Rik	64.9979	0.302519	0.604584	-0.0872482	0.966457	0.213886	0.592873	-0.17588	0.919272	0.126638	0.731072
ENSMUSG00000008136	Fhl2	762.594	0.174463	0.688281	0.196658	0.848212	-0.0268083	0.958464	-0.00461322	0.99825	0.16985	0.513907
ENSMUSG00000008140	Emc10	4484.94	0.104779	0.626963	0.106971	0.774722	0.0631794	0.696001	0.0653717	0.919272	0.17015	0.0534161
ENSMUSG00000008153	Clstn3	7853.59	0.0701126	0.770199	0.0221593	0.979472	0.0749874	0.689802	0.0270341	0.977164	0.0971467	0.461512
ENSMUSG00000008167	Fbxw9	226.575	-0.0925545	0.804204	0.000686568	0.999829	-0.103682	0.731713	-0.0104412	0.99497	-0.102996	0.654256
ENSMUSG00000008200	Fnbp4	745.746	-0.000499645	0.998669	-0.116508	0.788957	-0.0843344	0.624921	-0.200343	0.187132	-0.200842	0.042582
ENSMUSG00000008206	Cers4	973.543	-0.0541866	0.779012	-0.0691975	0.892243	-0.0488666	0.766754	-0.0638775	0.911243	-0.118064	0.198996
ENSMUSG00000008226	Scrn3	830.739	0.0833494	0.684201	0.0745224	0.89781	0.0270113	0.907045	0.0181842	0.982565	0.101534	0.354938
ENSMUSG00000008301	Phax	838.568	0.113623	0.603583	0.0139514	0.98526	0.0931061	0.508459	-0.00656592	0.994792	0.107058	0.300465
ENSMUSG00000008305	Tle1	1717.13	0.116971	0.603583	0.0027854	0.997198	-0.0123697	0.958464	-0.126555	0.603291	-0.00958429	0.957547
ENSMUSG00000008307	1700109H08Rik	32.0706	-0.238393	0.766309	-0.267967	0.906768	-0.682093	1	-0.711667	0.237276	-0.95006	0.00409717
ENSMUSG00000008318	Relt	303.954	0.117007	0.823727	-0.284789	0.76524	0.284902	0.369323	-0.116894	0.94873	0.000112939	0.999752
ENSMUSG00000008333	Snrpb2	647.332	0.0812884	0.801511	0.0568691	0.959125	0.103088	0.676101	0.0786682	0.940943	0.159957	0.322268
ENSMUSG00000008348	Ubc	952.796	-0.017222	0.978902	0.251274	0.80235	-0.156902	0.702935	0.111594	0.953181	0.0943724	0.794327
ENSMUSG00000008373	Prpf31	892.054	0.0480889	0.826616	0.0758189	0.894754	0.0241038	0.921185	0.0518338	0.94293	0.0999227	0.372368
ENSMUSG00000008384	Sertad1	96.3607	0.0451492	0.948252	-0.00391854	0.997916	0.15251	0.69682	0.103442	0.953661	0.148591	0.62436
ENSMUSG00000008393	Carhsp1	1342.13	-0.102476	0.735453	-0.00571886	0.997198	-0.042161	0.898101	0.0545961	0.964462	-0.0478798	0.833178
ENSMUSG00000008398	Elk3	201.956	0.0863922	0.823727	-0.271857	0.60269	0.0184778	0.966049	-0.339771	0.164004	-0.253379	0.160996
ENSMUSG00000008429	Herpud2	960.632	0.0534066	0.776988	-0.0329993	0.960272	0.0838456	0.514439	-0.00256024	0.99769	0.0508463	0.665132
ENSMUSG00000008435	Rdh13	336.803	-0.0997144	0.751627	-0.0843345	0.928764	-0.0508125	0.878127	-0.0354327	0.978825	-0.135147	0.43745
ENSMUSG00000008450	Nutf2	423.503	0.036961	0.883476	0.0304462	0.971908	0.017768	0.94579	0.0112532	0.98858	0.0482142	0.737806
ENSMUSG00000008475	Arpc5	4708.14	0.106388	0.638698	0.0582307	0.927997	0.0126425	0.959042	-0.0355151	0.967202	0.0708732	0.593373
ENSMUSG00000008489	Elavl2	1580.02	-0.0186839	0.967741	0.0283901	0.981146	0.0657189	0.858928	0.112793	0.923575	0.094109	0.680876
ENSMUSG00000008496	Pou2f2	164.141	-0.0413476	0.934516	-0.137043	0.899091	-0.100023	0.762138	-0.195718	0.74418	-0.237065	0.209931
ENSMUSG00000008540	Mgst1	155.109	-0.232556	0.660432	0.158781	0.902401	-0.036935	0.952069	0.354402	0.474076	0.121846	0.719352
ENSMUSG00000008575	Nfib	3474.84	-0.00275922	0.992225	0.0428785	0.95694	-0.0387749	0.870915	0.00686282	0.99497	0.0041036	0.9855
ENSMUSG00000008604	Ubqln4	3158.1	0.0986	0.625496	-0.0130668	0.98526	0.104677	0.390439	-0.00698957	0.993127	0.0916104	0.356479
ENSMUSG00000008658	Rbfox1	10638.1	0.0750608	0.735453	0.0774854	0.899091	-0.0419521	0.857502	-0.0395275	0.964462	0.0355332	0.830747
ENSMUSG00000008668	Rps18	3590.69	0.0451786	0.895548	0.11168	0.876172	0.0894395	0.693082	0.155941	0.689675	0.201119	0.127705
ENSMUSG00000008682	Rpl10	4459.75	0.0803617	0.643385	0.0515652	0.902473	0.0954757	0.367125	0.0666792	0.856977	0.147041	0.0405903
ENSMUSG00000008683	Rps15a	3784.73	0.0751219	0.800232	0.00553969	0.997198	0.108691	0.61295	0.0391084	0.97369	0.11423	0.487533
ENSMUSG00000008690	Ncaph2	2090.87	0.0297441	0.875849	0.0448341	0.923257	0.033151	0.840855	0.0482411	0.925133	0.0779851	0.371886
ENSMUSG00000008730	Hipk1	2686.44	-0.014394	0.954178	-0.0194567	0.978727	-0.000799954	0.997887	-0.00586271	0.99497	-0.0202567	0.888401
ENSMUSG00000008734	Gprc5b	7433.18	0.0018751	0.995572	-0.0753468	0.91603	0.0407474	0.882149	-0.0364746	0.97369	-0.0345995	0.862825
ENSMUSG00000008763	Man1a2	2554.4	0.0323746	0.883482	-0.0314768	0.962621	0.0413543	0.815377	-0.022497	0.977164	0.00987754	0.950693
ENSMUSG00000008822	Acyp1	297.455	0.0989272	0.726145	-0.0285314	0.978727	0.112826	0.593339	-0.0146326	0.989505	0.0842946	0.64249
ENSMUSG00000008855	Hdac5	3798	0.0368128	0.875156	-0.0683188	0.899091	0.091993	0.515872	-0.0131385	0.985764	0.0236743	0.88304
ENSMUSG00000008859	Rala	1522.45	0.00135373	0.995704	0.105964	0.782293	-0.00651991	0.978653	0.0980907	0.76363	0.0994444	0.352106
ENSMUSG00000008892	Vdac3	2407.22	-0.0373693	0.816971	-0.00474179	0.995028	0.0627107	0.579257	0.0953382	0.588141	0.0579689	0.523166
ENSMUSG00000008958	Vps72	611.956	0.103649	0.648546	-0.0401057	0.958853	0.110486	0.445586	-0.0332688	0.969706	0.0703799	0.603893
ENSMUSG00000008976	Gabpa	571.963	-0.0780386	0.738488	-0.0510089	0.94604	-0.0601044	0.770964	-0.0330747	0.97369	-0.111113	0.379888
ENSMUSG00000008999	Bmp7	95.2557	-0.322718	0.738488	-0.122426	0.974541	-0.0832467	0.945171	0.117045	0.977164	-0.205672	0.759915
ENSMUSG00000009013	Dynll1	6247.3	0.0651562	0.732357	0.142394	0.553906	0.00695568	0.975343	0.0841936	0.802482	0.14935	0.0832717
ENSMUSG00000009030	Pdcl	484.382	0.138627	0.604945	0.0323443	0.973938	0.0684509	0.746949	-0.0378317	0.968751	0.100795	0.474887
ENSMUSG00000009035	Tmem184b	1379.3	0.0857065	0.689379	-0.0406907	0.958853	0.0648522	0.725024	-0.0615449	0.933358	0.0241616	0.88956
ENSMUSG00000009073	Nf2	3104.03	0.0563987	0.667382	-0.018257	0.972248	0.0444493	0.658657	-0.0302064	0.949086	0.0261924	0.77338
ENSMUSG00000009075	Cabp7	8933.43	0.135743	0.643385	0.118399	0.860981	0.0854447	0.708306	0.068101	0.943928	0.203843	0.116482
ENSMUSG00000009076	Zmat5	438.191	0.128967	0.637323	0.0885109	0.899091	0.0838843	0.689802	0.0434287	0.967202	0.172395	0.168282
ENSMUSG00000009079	Ewsr1	4145.27	0.0270509	0.916876	0.00206176	0.997564	-0.0696417	0.658657	-0.0946308	0.778439	-0.0675799	0.58588
ENSMUSG00000009090	Ap1b1	3828.54	0.0551658	0.718222	0.0147487	0.97959	0.0344436	0.817686	-0.00597351	0.992865	0.0491923	0.61066
ENSMUSG00000009092	Derl3	24.0776	-0.117683	0.94029	-0.0245032	0.997198	0.105127	1	0.198307	0.966109	0.0806235	0.933467
ENSMUSG00000009112	Bcl2l13	1252.89	0.0765771	0.615756	-0.028951	0.948746	0.0323731	0.798876	-0.073155	0.711409	0.00342212	0.97874
ENSMUSG00000009207	Lnpk	502.196	-0.0190519	0.963228	0.0906758	0.906041	0.0165355	0.961572	0.126263	0.826615	0.107211	0.542651
ENSMUSG00000009216	Fam163b	7964.31	0.1325	0.778209	-0.0499136	0.978316	0.0123722	0.982809	-0.170041	0.886222	-0.0375414	0.919497
ENSMUSG00000009281	Rarres2	153.362	-0.714207	0.664808	0.35099	0.945564	-0.686724	0.552754	0.378472	0.94873	-0.335735	0.766417
ENSMUSG00000009291	Pttg1ip	1192.12	-0.0703063	0.686183	-0.0702131	0.881393	0.0116605	0.956723	0.0117537	0.985764	-0.0585526	0.593066
ENSMUSG00000009292	Trpm2	535.409	0.00392148	0.992929	-0.0496084	0.973938	0.0197042	0.96424	-0.0338257	0.982565	-0.0299042	0.9231
ENSMUSG00000009293	Ube2g2	1141.64	0.0193731	0.94029	-0.0287925	0.969967	0.0319699	0.873603	-0.0161958	0.982565	0.00317738	0.986207
ENSMUSG00000009376	Met	46.2922	-1.14139	0.374978	-0.0342149	0.995407	-0.401884	0.6584	0.705295	0.64676	-0.436099	0.527257
ENSMUSG00000009378	Slc16a12	26.6944	-0.563694	0.641794	0.513223	0.84464	-0.565533	1	0.511384	0.801066	-0.0523096	0.957036
ENSMUSG00000009394	Syn2	15895.5	0.0125095	0.970246	0.179499	0.645756	-0.128133	0.471232	0.0388565	0.970261	0.051366	0.778619
ENSMUSG00000009406	Elk1	2409.28	0.0569061	0.804204	-0.061548	0.921239	0.013082	0.958665	-0.105372	0.769127	-0.0484659	0.751602
ENSMUSG00000009418	Nav1	2113.71	-0.0918419	0.64526	0.00602269	0.995028	-0.106245	0.391792	-0.0083805	0.992865	-0.100222	0.3093
ENSMUSG00000009470	Tnpo1	1408.17	-0.0979788	0.675327	-0.0763648	0.899594	-0.0639603	0.750458	-0.0423463	0.964462	-0.140325	0.227052
ENSMUSG00000009535	Rnmt	1634.44	0.0877578	0.647319	-0.00625182	0.994272	0.0569582	0.701776	-0.0370514	0.957732	0.0507064	0.669662
ENSMUSG00000009549	Srp14	1472.4	0.091329	0.658038	0.0434378	0.945185	0.0722132	0.638615	0.024322	0.977164	0.115651	0.245284
ENSMUSG00000009551	6330409D20Rik	19.2576	-0.0756389	0.959766	-0.092426	0.979681	0.0193309	1	0.00254376	0.999201	-0.0730951	0.936718
ENSMUSG00000009555	Cdk9	1636.25	-0.035511	0.893359	-0.0732458	0.899091	-0.115394	0.424456	-0.153129	0.471005	-0.18864	0.0511045
ENSMUSG00000009563	Tor2a	492.282	0.00760239	0.976282	-0.0321266	0.9679	-0.0314421	0.883527	-0.0711711	0.900074	-0.0635687	0.611241
ENSMUSG00000009566	Fpgs	127.262	-0.117952	0.776262	-0.0852755	0.95049	-0.140804	0.652784	-0.108127	0.939068	-0.226079	0.273494
ENSMUSG00000009569	Mrtfb	5520.4	0.0126886	0.964824	-0.0699577	0.902141	-0.0576379	0.762009	-0.140284	0.554983	-0.127596	0.24012
ENSMUSG00000009575	Cbx5	4177.47	-0.0227396	0.909837	-0.102139	0.720679	0.00435663	0.982809	-0.075043	0.77708	-0.0977826	0.214855
ENSMUSG00000009585	Apobec3	41.1409	-0.323927	0.625496	-0.078557	0.973938	-0.0393538	0.95669	0.206016	0.919272	-0.117911	0.781448
ENSMUSG00000009614	Sardh	297.199	0.0336289	0.937569	0.102191	0.899161	0.141244	0.53124	0.209806	0.510988	0.243435	0.0862848
ENSMUSG00000009621	Vav2	206.904	0.0699742	0.920307	-0.14817	0.924331	0.0856079	0.881176	-0.132536	0.943928	-0.0625619	0.884984
ENSMUSG00000009630	Ppp2cb	2408.74	0.0890586	0.621183	-0.00492553	0.99504	0.102705	0.300297	0.00872131	0.988014	0.09778	0.223132
ENSMUSG00000009633	G0s2	109.877	-0.0433944	0.932439	0.0726255	0.95694	-0.0416576	0.926605	0.0743624	0.961751	0.030968	0.921277
ENSMUSG00000009640	Dmap1	499.858	0.0841823	0.714296	-0.0156719	0.987087	0.0453203	0.852761	-0.0545339	0.950066	0.0296484	0.874481
ENSMUSG00000009647	Mcu	959.044	0.0232871	0.936874	0.0479192	0.945185	-0.0663634	0.711583	-0.0417314	0.961813	-0.0184443	0.917534
ENSMUSG00000009681	Bcr	3673.41	0.0846646	0.770882	-0.0859002	0.909457	0.126212	0.535563	-0.0443533	0.968751	0.0403114	0.851924
ENSMUSG00000009687	Fxyd5	108.097	-0.199997	0.796665	-0.262786	0.899091	-0.205122	0.749592	-0.267911	0.898358	-0.467908	0.204569
ENSMUSG00000009731	Kcnd1	202.236	-0.00648074	0.986588	-0.000850101	0.999829	-0.0853488	0.721394	-0.0797181	0.935197	-0.0861989	0.634179
ENSMUSG00000009733	Tfcp2	445.099	-0.00188183	0.995311	-0.0785661	0.899542	-0.0457668	0.854318	-0.122451	0.74418	-0.124333	0.320528
ENSMUSG00000009734	Pou6f2	34.9557	0.159056	0.912229	-0.085993	0.981664	0.127936	1	-0.117113	0.982565	0.0419428	0.968579
ENSMUSG00000009739	Pou6f1	3173.49	0.0735586	0.754593	0.0153432	0.987175	0.0710967	0.70658	0.0128813	0.987652	0.0864399	0.52709
ENSMUSG00000009741	Ubp1	1489.78	-0.143008	0.621183	-0.176408	0.707642	-0.225584	0.10537	-0.258984	0.115394	-0.401992	2.79497e-05
ENSMUSG00000009772	Nuak2	30.6059	-0.2203	0.785494	0.355905	0.819885	-0.0844542	1	0.491751	0.5489	0.271451	0.540509
ENSMUSG00000009828	Ick	542.53	-0.080274	0.83855	-0.157162	0.860981	-0.0186329	0.965765	-0.0955212	0.939068	-0.175795	0.379537
ENSMUSG00000009863	Sdhb	2263.29	0.0522929	0.727562	0.0424091	0.919661	0.0584409	0.606646	0.0485571	0.923575	0.10085	0.164231
ENSMUSG00000009876	Cox4i2	22.9608	-0.162463	0.862054	-0.383346	0.851888	-0.0535548	1	-0.274438	0.925133	-0.436901	0.338346
ENSMUSG00000009894	Snap47	7598.6	0.0489878	0.719807	0.0622555	0.843991	0.029083	0.833917	0.0423507	0.925133	0.0913385	0.172963
ENSMUSG00000009905	Kdsr	564.905	-0.0125667	0.963228	-0.102475	0.782293	-0.0259297	0.902667	-0.115838	0.638329	-0.128404	0.175688
ENSMUSG00000009907	Vps4b	1009.96	-0.0334921	0.8568	0.0569618	0.899091	-0.0977911	0.364071	-0.00733711	0.992865	-0.0408292	0.71598
ENSMUSG00000009927	Rps25	3935.58	0.0363417	0.926099	0.0722423	0.935543	0.135295	0.521187	0.171196	0.656929	0.207538	0.140306
ENSMUSG00000009995	Taz	613.392	-0.142919	0.623702	-0.0511685	0.958112	-0.236131	0.0831147	-0.14438	0.712897	-0.2873	0.00906832
ENSMUSG00000010021	Kif19a	108.166	-0.101176	0.891274	0.200104	0.899467	-0.11521	0.858591	0.18607	0.925133	0.084894	0.855146
ENSMUSG00000010025	Aldh3a2	1184.38	-0.00793617	0.970285	-0.00402848	0.997198	-0.0395719	0.794311	-0.0356642	0.953661	-0.0436004	0.689022
ENSMUSG00000010044	Zmynd10	49.2097	-0.371769	0.684372	0.0624149	0.986667	-0.216983	0.79903	0.217201	0.950381	-0.154568	0.819885
ENSMUSG00000010045	Tmem115	747.148	0.0887196	0.667382	-0.0112846	0.98912	0.0743879	0.631869	-0.0256163	0.975345	0.0631033	0.618316
ENSMUSG00000010047	Hyal2	221.032	-0.0384589	0.930274	-0.11116	0.899091	0.0771576	0.797121	0.00445643	0.99769	-0.0340025	0.89716
ENSMUSG00000010048	Ifrd2	132.191	-0.110443	0.811041	0.181654	0.874728	-0.310475	0.225246	-0.0183782	0.992865	-0.128821	0.647654
ENSMUSG00000010051	Hyal1	52.15	-0.0834011	0.912229	-0.0352716	0.988655	-0.0798416	0.903965	-0.0317121	0.989505	-0.115113	0.788788
ENSMUSG00000010054	Tusc2	1640.35	0.111497	0.534152	-0.00216291	0.997198	0.110265	0.264345	-0.00339401	0.996083	0.108103	0.18045
ENSMUSG00000010057	Nprl2	615.835	-0.0156703	0.954517	-0.0287842	0.971908	-0.0473295	0.792228	-0.0604434	0.925133	-0.0761137	0.51166
ENSMUSG00000010064	Slc38a3	1439.56	-0.0900807	0.808128	0.00599879	0.997198	0.0105577	0.980132	0.106637	0.925133	0.0165565	0.957024
ENSMUSG00000010066	Cacna2d2	516.705	-0.189864	0.81635	-0.127249	0.966121	-0.0374103	0.966438	0.0252038	0.99497	-0.16466	0.762522
ENSMUSG00000010067	Rassf1	228.957	0.000737341	0.998799	-0.0630605	0.961088	0.0246267	0.95333	-0.0391711	0.978825	-0.0384337	0.889463
ENSMUSG00000010080	Epn3	76.5859	0.130562	0.969572	-0.455285	0.962621	0.88474	0.672511	0.298893	0.978825	0.429455	0.82862
ENSMUSG00000010086	Rnf112	12366.9	-0.0881754	0.755986	0.0313753	0.977311	-0.24754	0.0800378	-0.127989	0.787468	-0.216165	0.0889369
ENSMUSG00000010095	Slc3a2	2098.98	-0.03181	0.883976	0.0192461	0.978727	-0.0135444	0.95196	0.0375117	0.956939	0.00570173	0.973208
ENSMUSG00000010097	Nxf1	1204.08	-0.155722	0.615756	-0.142736	0.789661	-0.177947	0.29289	-0.164962	0.641496	-0.320683	0.00346431
ENSMUSG00000010110	Stx5a	1071.44	-0.00565796	0.978986	-0.0627279	0.89067	-0.0121079	0.952069	-0.0691778	0.85015	-0.0748357	0.419489
ENSMUSG00000010142	Tnfrsf13b	36.4693	-0.00511372	0.995527	0.221701	0.90232	-0.310162	1	-0.0833469	0.977164	-0.0884606	0.871754
ENSMUSG00000010154	Spire2	281.722	0.0591923	0.884088	-0.0870747	0.933856	0.0884998	0.769439	-0.0577672	0.967202	0.00142511	0.996562
ENSMUSG00000010175	Prox1	3381.03	-0.0137758	0.97566	-0.147972	0.860981	-0.0301869	0.945274	-0.164384	0.777019	-0.178159	0.329257
ENSMUSG00000010277	2610507B11Rik	7338.25	0.0247027	0.848949	-0.00210555	0.997198	0.0472072	0.591824	0.0203989	0.966823	0.0451016	0.516053
ENSMUSG00000010290	AI597479	726.636	0.0114157	0.963228	-0.015827	0.979681	0.0506842	0.738776	0.0234415	0.974948	0.0348572	0.782336
ENSMUSG00000010307	Tmem86a	315.735	0.0357029	0.941305	0.011292	0.995028	0.0462362	0.905523	0.0218253	0.986564	0.0575282	0.827014
ENSMUSG00000010358	Ifi35	49.7297	-0.0135809	0.987164	-0.0507834	0.981614	0.0503413	0.94918	0.0131388	0.996142	-0.000442054	0.998981
ENSMUSG00000010362	Rdm1	102.398	-0.177669	0.705164	-0.0633162	0.972248	0.0226985	0.966392	0.137051	0.92888	-0.0406177	0.916538
ENSMUSG00000010376	Nedd8	1866.52	0.0847354	0.714296	0.0797682	0.899091	0.128547	0.404667	0.123579	0.716109	0.208315	0.0415176
ENSMUSG00000010392	Gosr1	1144.83	0.0212043	0.912229	-0.0198163	0.973938	-0.00310638	0.986672	-0.0441269	0.92888	-0.0229227	0.84506
ENSMUSG00000010406	Mrpl52	475.156	-0.0333691	0.929377	0.18256	0.707642	-0.0464896	0.876562	0.16944	0.613696	0.136071	0.358109
ENSMUSG00000010453	Kansl3	1534.26	-0.0936909	0.75083	-0.0762252	0.931678	-0.0640664	0.819721	-0.0466007	0.968545	-0.140292	0.370519
ENSMUSG00000010461	Eya4	100.604	0.0441408	0.949624	-0.111529	0.939852	0.131249	0.756289	-0.0244215	0.99033	0.0197193	0.964912
ENSMUSG00000010476	Ebf3	51.4353	-1.83164	0.531091	-0.691477	0.91603	-0.726304	0.701776	0.413856	0.965596	-1.41778	0.222536
ENSMUSG00000010505	Myt1	299.22	-0.0381605	0.923616	-0.0314606	0.978727	-0.0566977	0.860112	-0.0499977	0.967202	-0.0881582	0.654256
ENSMUSG00000010517	Faf1	723.38	0.0718284	0.698474	-0.0316994	0.964719	0.0039489	0.98629	-0.0995789	0.722633	-0.0277505	0.849599
ENSMUSG00000010529	Gm266	76.3174	-0.155648	0.841332	-0.199698	0.922152	0.244154	0.664828	0.200105	0.937458	0.0444567	0.943863
ENSMUSG00000010554	Mettl16	605.759	0.0116599	0.977275	-0.0464862	0.971908	0.00830081	0.984118	-0.0498454	0.969086	-0.0381854	0.883438
ENSMUSG00000010592	Dazl	64.1613	0.0603015	0.949907	0.109812	0.96733	0.102236	0.891433	0.151746	0.953181	0.212047	0.621784
ENSMUSG00000010607	Pigyl	533.235	0.056234	0.832038	0.0668999	0.929772	0.0686074	0.752161	0.0792733	0.924832	0.135507	0.295933
ENSMUSG00000010608	Rbm25	2301.36	-0.0111373	0.962042	0.0364661	0.943823	-0.128592	0.151897	-0.0809883	0.760194	-0.0921257	0.269914
ENSMUSG00000010609	Psen2	323.896	-0.0901434	0.707204	-0.024207	0.979346	-0.0826204	0.665717	-0.0166839	0.985764	-0.106827	0.433298
ENSMUSG00000010660	Plcd1	190.618	-0.019121	0.969101	0.166006	0.8608	-0.129645	0.669297	0.0554816	0.971879	0.0363606	0.905779
ENSMUSG00000010663	Fads1	5401.58	0.0463689	0.786863	-0.0475457	0.917338	0.134003	0.121589	0.0400879	0.943928	0.0864568	0.31016
ENSMUSG00000010721	Lmbr1	644.841	0.105008	0.643821	-0.0228967	0.978727	0.0235889	0.926997	-0.104316	0.769127	0.000692207	0.99738
ENSMUSG00000010751	Tnfrsf22	32.3634	-0.187312	0.826888	0.0816793	0.978727	-0.0973587	1	0.171632	0.953894	-0.0156794	0.984495
ENSMUSG00000010755	Cars	728.124	0.0594009	0.754152	-0.0759867	0.868537	0.085727	0.515379	-0.0496607	0.939068	0.00974023	0.952386
ENSMUSG00000010797	Wnt2	169.37	0.31089	0.603583	-0.0524583	0.979377	0.219589	0.588914	-0.14376	0.939068	0.167131	0.626911
ENSMUSG00000010803	Gabra1	6291.52	0.16241	0.603583	-0.0713677	0.933856	0.192437	0.242694	-0.04134	0.971382	0.12107	0.446339
ENSMUSG00000010825	Grid2ip	58.2794	0.449828	0.891155	-1.20634	0.848004	1.53324	0.382418	-0.12293	0.992559	0.326897	0.881203
ENSMUSG00000010911	Apip	184.205	0.0183862	0.96733	0.0516724	0.969967	0.0498498	0.892681	0.083136	0.943928	0.101522	0.637386
ENSMUSG00000010914	Pdhx	1054.68	0.0898449	0.635329	-1.73027e-05	0.999874	0.064507	0.640327	-0.0253553	0.97369	0.0644897	0.545481
ENSMUSG00000010936	Vac14	519.596	0.0192735	0.948392	0.0158327	0.981664	-0.026165	0.913646	-0.0296058	0.97369	-0.0103323	0.955181
ENSMUSG00000011096	Akt1s1	1075.43	0.0664074	0.724196	0.0510726	0.92926	0.0370261	0.851764	0.0216913	0.977967	0.0880987	0.3943
ENSMUSG00000011114	Tbrg1	1022.84	0.0553277	0.754152	-0.00267463	0.997198	0.029915	0.871294	-0.0280873	0.967503	0.0272403	0.834549
ENSMUSG00000011148	Adssl1	281.809	-0.185705	0.693015	0.0800608	0.964458	-0.140729	0.726988	0.125037	0.939068	-0.0606686	0.874481
ENSMUSG00000011154	Cfap161	40.1343	-0.625702	0.754827	0.251668	0.974315	-0.678243	1	0.199127	0.982565	-0.426575	0.755604
ENSMUSG00000011158	Brf1	824.935	0.00164651	0.994014	0.0503699	0.916454	0.0734166	0.555078	0.12214	0.466316	0.123786	0.12632
ENSMUSG00000011179	Odc1	1514.34	-0.0132185	0.963228	0.0099357	0.991114	0.0136314	0.956634	0.0367856	0.964462	0.0235671	0.886449
ENSMUSG00000011254	Thg1l	229.609	-0.048373	0.904941	0.165574	0.786115	-0.0862384	0.756966	0.127709	0.861887	0.0793359	0.708234
ENSMUSG00000011256	Adam19	301.756	-0.0692853	0.88472	0.143458	0.899091	-0.107017	0.761169	0.105726	0.939068	0.036441	0.910615
ENSMUSG00000011257	Pabpc4	955.48	-0.0302903	0.895548	0.0124981	0.987403	-0.0210744	0.924637	0.021714	0.977611	-0.0085763	0.958714
ENSMUSG00000011306	Sugp1	1129.1	-0.00519763	0.983865	0.0426215	0.939664	-0.0427358	0.794683	0.00508334	0.99497	-0.000114293	0.99901
ENSMUSG00000011382	Dhdh	202.799	-0.0573648	0.864018	-0.0489367	0.965574	-0.0238361	0.946514	-0.015408	0.989505	-0.0727728	0.714349
ENSMUSG00000011427	Zfp790	314.802	-0.0411595	0.899892	-0.000300203	0.999874	0.0168782	0.956723	0.0577374	0.953503	0.016578	0.942566
ENSMUSG00000011589	Fsd1	747.029	0.105574	0.648841	0.0180523	0.980944	0.109224	0.470077	0.0217026	0.982565	0.127276	0.253285
ENSMUSG00000011658	Fuz	318.239	-0.0742569	0.796309	-0.0451331	0.966639	-0.0836962	0.711583	-0.0545724	0.961751	-0.128829	0.390958
ENSMUSG00000011751	Sptbn4	3980.77	-0.0282096	0.932809	0.0348856	0.972248	-0.0618374	0.784741	0.0012578	0.999034	-0.0269518	0.892211
ENSMUSG00000011752	Pgam1	2611.16	0.085866	0.660432	0.0415218	0.945185	0.0186198	0.934713	-0.0257244	0.97369	0.0601417	0.611012
ENSMUSG00000011831	Evi5	1190.37	-0.0472293	0.795839	-0.0214168	0.976397	0.0555875	0.692558	0.0814	0.778439	0.0341707	0.780329
ENSMUSG00000011832	Evi5l	2061.69	-0.0274156	0.916892	-0.0394143	0.95694	0.0133575	0.956723	0.0013588	0.998792	-0.0260568	0.87415
ENSMUSG00000011837	Snapc2	556.643	0.109148	0.635329	0.0281833	0.973938	0.0940188	0.545965	0.0130536	0.986564	0.122202	0.264556
ENSMUSG00000011877	Git1	12803.3	0.20822	0.534152	-0.0164633	0.987996	0.230724	0.0996447	0.00604053	0.995642	0.21426	0.0805477
ENSMUSG00000011884	Gltp	702.237	-0.119581	0.782476	-0.0619558	0.971029	-0.00134432	0.998209	0.0562809	0.97369	-0.0633001	0.841745
ENSMUSG00000011958	Bnip2	487.387	-0.0834952	0.700704	-0.0946325	0.860981	-0.025638	0.921137	-0.0367753	0.967202	-0.12027	0.297605
ENSMUSG00000011960	Ccnt1	881.291	-0.0561648	0.773328	-0.0205659	0.978727	-0.0228472	0.916913	0.0127517	0.985764	-0.0434131	0.735582
ENSMUSG00000012017	Scarf2	54.7696	0.0337707	0.964824	-0.140944	0.935281	0.14193	0.780575	-0.0327851	0.986772	0.000985632	0.998032
ENSMUSG00000012076	Brms1l	1499.22	0.0380151	0.841294	0.0155571	0.979681	0.0409829	0.807666	0.018525	0.982565	0.0565401	0.610809
ENSMUSG00000012114	Med15	1361.44	0.0709656	0.726145	0.0161642	0.981614	-0.0120924	0.959042	-0.0668939	0.919272	0.00407178	0.984243
ENSMUSG00000012117	Dhdds	1509.82	0.071246	0.641794	0.0348917	0.936849	-0.00935825	0.956723	-0.0457125	0.924832	0.0255334	0.81122
ENSMUSG00000012126	Ubxn11	162.094	-0.281338	0.650145	-0.0165944	0.996315	-0.355483	0.345332	-0.0907393	0.970086	-0.372078	0.205234
ENSMUSG00000012296	Tjap1	313.563	-0.18895	0.738488	-0.226025	0.875744	-0.114701	0.841864	-0.151777	0.939068	-0.340726	0.224107
ENSMUSG00000012405	Rpl15	3512.08	0.0155894	0.956002	0.11236	0.769761	0.0465593	0.807464	0.14333	0.465714	0.158919	0.0832717
ENSMUSG00000012422	Tmem167	1113.64	-0.0126646	0.96538	0.0314496	0.972248	-0.00228703	0.994366	0.0418272	0.964368	0.0291625	0.867829
ENSMUSG00000012429	Mplkip	240.75	0.141886	0.664297	0.078249	0.935281	0.0514057	0.880111	-0.012231	0.992865	0.129655	0.4784
ENSMUSG00000012443	Kif11	39.5049	-0.257763	0.733723	0.100996	0.972248	-0.13679	1	0.221969	0.927374	-0.0357939	0.95618
ENSMUSG00000012483	Rpa3	120.369	0.015646	0.979177	-0.0796284	0.962621	0.0266997	0.960075	-0.0685747	0.971354	-0.0529287	0.888401
ENSMUSG00000012535	Tnpo3	1965.71	0.0111736	0.958941	0.00663633	0.992871	-0.0394951	0.772849	-0.0440324	0.930723	-0.0328588	0.762317
ENSMUSG00000012609	Ttll5	738.924	-0.0890173	0.767671	-0.0733703	0.933856	0.0174457	0.958464	0.0330927	0.978825	-0.0559246	0.787271
ENSMUSG00000012640	Zfp715	521.52	0.00770355	0.97858	-0.0309747	0.972248	0.0399221	0.865426	0.00124392	0.998792	0.00894747	0.965435
ENSMUSG00000012819	Cdh23	40.2589	0.0101045	0.989532	-0.0188122	0.995388	0.0729102	1	0.0439935	0.985385	0.0540979	0.918503
ENSMUSG00000012848	Rps5	3633.61	0.0372398	0.908486	0.0831415	0.899467	0.0564015	0.818775	0.102303	0.859717	0.139543	0.284857
ENSMUSG00000013033	Adgrl1	11509	0.0727194	0.662203	-0.00775293	0.991114	0.0196787	0.916534	-0.0607936	0.884369	0.0119258	0.93036
ENSMUSG00000013076	Amotl1	682.896	0.38438	0.826616	-0.882714	0.782293	1.00528	0.336511	-0.26181	0.968603	0.122571	0.93036
ENSMUSG00000013089	Etv5	1405.91	0.126642	0.688281	0.00957237	0.995195	0.187155	0.364799	0.0700861	0.953503	0.196728	0.21582
ENSMUSG00000013150	Gfod2	415.956	-0.00253587	0.994014	-0.0513007	0.95694	0.047713	0.865426	-0.0010519	0.999201	-0.00358777	0.988861
ENSMUSG00000013155	Enkd1	134.22	-0.0079495	0.986895	-0.0366009	0.979346	-0.129587	0.644386	-0.158238	0.821957	-0.166188	0.407273
ENSMUSG00000013160	Atp6v0d1	5199.39	0.101854	0.621183	0.0458606	0.935281	0.0473686	0.772849	-0.00862453	0.992559	0.0932292	0.33913
ENSMUSG00000013236	Ptprs	8789.41	-0.0221823	0.940764	0.047826	0.944464	-0.117548	0.411381	-0.0475402	0.953397	-0.0697225	0.605871
ENSMUSG00000013275	Slc41a1	1986.99	-0.00747949	0.969572	-0.0771084	0.796553	0.0558891	0.636034	-0.0137398	0.982565	-0.0212193	0.857731
ENSMUSG00000013367	Iglon5	838.094	0.0557853	0.796665	-0.0169068	0.981146	0.00923569	0.968735	-0.0634564	0.925133	-0.00767109	0.968432
ENSMUSG00000013419	Zfp651	2207.79	0.0494618	0.737925	-0.0562096	0.884763	0.0659702	0.533673	-0.0397012	0.939068	0.0097606	0.939131
ENSMUSG00000013465	Nelfb	1052.08	-0.00627657	0.982129	0.00722011	0.993931	0.042214	0.836481	0.0557107	0.937458	0.0494341	0.715501
ENSMUSG00000013495	Tmem175	761.849	0.0327004	0.912229	0.0228995	0.979377	-0.0050723	0.986265	-0.0148732	0.986564	0.0178272	0.928298
ENSMUSG00000013523	Bcas1	2586.52	-0.173618	0.684372	0.0197556	0.991529	-0.110486	0.772849	0.0828877	0.961813	-0.0907299	0.766163
ENSMUSG00000013539	Tango2	1054.53	0.0279105	0.91528	0.0395919	0.95694	0.0214358	0.931387	0.0331172	0.967503	0.0610277	0.640303
ENSMUSG00000013584	Aldh1a2	72.5547	-0.587905	0.6835	-0.644745	0.848212	-0.120419	0.945905	-0.177259	0.977164	-0.765164	0.311447
ENSMUSG00000013593	Ndufs2	4143.33	0.077598	0.572098	0.0365666	0.917034	0.0595622	0.496311	0.0185308	0.970261	0.0961288	0.0934941
ENSMUSG00000013622	Atraid	1095.07	0.000163597	0.999952	-0.00841774	0.992871	-0.00718507	0.977507	-0.0157664	0.982565	-0.0156028	0.929457
ENSMUSG00000013629	Cad	410.641	-0.101965	0.766309	-0.0926847	0.922152	-0.0430489	0.907092	-0.0337688	0.982565	-0.135734	0.476402
ENSMUSG00000013646	Sh3bp5l	981.107	-0.0266452	0.906935	0.0163469	0.979681	0.0047983	0.983094	0.0477904	0.939068	0.0211453	0.883438
ENSMUSG00000013662	Atad1	2453.13	0.0243097	0.934783	0.0474653	0.947867	0.0238251	0.928816	0.0469807	0.953894	0.0712904	0.608524
ENSMUSG00000013663	Pten	2750.03	0.0220644	0.949907	0.0782314	0.903649	0.0108332	0.969494	0.0670002	0.939068	0.0890646	0.556339
ENSMUSG00000013698	Pea15a	11334.5	-0.0421186	0.791207	0.0275607	0.961517	-0.00914716	0.958464	0.0605322	0.871359	0.0184136	0.880759
ENSMUSG00000013701	Timm23	924.359	0.0703528	0.754152	0.0762489	0.899091	0.109654	0.463066	0.115551	0.716109	0.185903	0.0559375
ENSMUSG00000013707	Tnfaip8l2	34.4057	0.121825	0.904427	0.0972486	0.977294	-0.0476819	1	-0.0722583	0.982565	0.0495667	0.943881
ENSMUSG00000013736	Trnt1	730.51	0.00504751	0.985585	-0.0350317	0.962621	0.0724735	0.648778	0.0323943	0.968545	0.0374418	0.800126
ENSMUSG00000013766	Ly6g6e	25.6503	0.00607437	0.995922	-0.2928	0.900311	0.585999	1	0.287125	0.925133	0.293199	0.617345
ENSMUSG00000013787	Ehmt2	4221.33	0.0489551	0.766309	0.0301938	0.95694	0.0223403	0.897663	0.003579	0.995642	0.0525341	0.593196
ENSMUSG00000013822	Elof1	616.199	-0.0473435	0.884993	0.0674888	0.935281	0.0280859	0.931658	0.142918	0.722966	0.0955747	0.563601
ENSMUSG00000013833	Med16	1320.21	0.0225724	0.925647	0.0570754	0.903649	-0.0323504	0.865611	0.00215257	0.998062	0.024725	0.862825
ENSMUSG00000013846	St3gal1	651.829	-0.0131722	0.986758	-0.228046	0.884763	0.0371459	0.957099	-0.177728	0.925133	-0.1909	0.601606
ENSMUSG00000013858	Tmem259	2227.91	0.0191461	0.93467	-0.0372935	0.947867	-0.0255123	0.892788	-0.0819519	0.778439	-0.0628059	0.550355
ENSMUSG00000013878	Rnf170	497.779	0.0139504	0.964824	0.0021706	0.997916	0.0539832	0.803737	0.0422034	0.964462	0.0561538	0.719352
ENSMUSG00000013921	Clip3	8709.35	0.135258	0.621183	0.0141736	0.989028	0.106651	0.558408	-0.0144332	0.986591	0.120825	0.373593
ENSMUSG00000013973	Dedd	589.054	0.0049761	0.987131	-0.00793439	0.994272	0.0264715	0.924011	0.013561	0.986564	0.0185371	0.9231
ENSMUSG00000013997	Nit1	684.911	-0.0618007	0.786009	-0.0315379	0.971908	-0.0841513	0.606846	-0.0538885	0.943928	-0.115689	0.3093
ENSMUSG00000014039	Prdm15	318.255	-0.101515	0.791207	-0.109333	0.91603	-0.112342	0.711583	-0.12016	0.923575	-0.221676	0.228501
ENSMUSG00000014074	Rnf168	811.485	0.0124548	0.964824	0.076863	0.892614	0.00518892	0.984856	0.0695971	0.918999	0.082052	0.501676
ENSMUSG00000014075	Tctex1d2	203.89	0.0150819	0.975788	0.0900941	0.939852	0.00971703	0.984387	0.0847292	0.953362	0.0998111	0.694504
ENSMUSG00000014077	Chp1	3297.88	0.0894797	0.572098	0.0329431	0.939852	0.0700179	0.478248	0.0134813	0.982565	0.102961	0.127225
ENSMUSG00000014158	Trpv4	41.3548	-1.14135	1	0.794684	1	-0.685643	1	1.25039	1	0.109041	1
ENSMUSG00000014164	Klhl3	1553.79	-0.0762331	0.764838	0.0635906	0.93198	-0.112141	0.522802	0.0276825	0.978825	-0.0485506	0.778619
ENSMUSG00000014177	Tvp23b	481.484	0.060983	0.788906	-0.0115755	0.989707	0.126481	0.361945	0.0539222	0.94293	0.114905	0.308311
ENSMUSG00000014195	Dnajc7	3439.69	0.0135788	0.934783	0.0607538	0.811599	-0.0399387	0.69282	0.00723631	0.986564	0.0208151	0.82124
ENSMUSG00000014226	Cacybp	1340.63	0.000644308	0.998053	0.0627233	0.926945	0.0845225	0.628859	0.146601	0.556554	0.147246	0.186311
ENSMUSG00000014232	Cluap1	316.89	-0.0814021	0.812299	-0.00573204	0.997198	-0.052068	0.881176	0.0236021	0.982565	-0.0578	0.809193
ENSMUSG00000014243	Zswim7	111.158	0.0892652	0.85522	0.0454085	0.978727	0.160985	0.633985	0.117128	0.939068	0.206393	0.383203
ENSMUSG00000014245	Pigl	132.06	0.128263	0.731209	-0.0758519	0.950786	0.155573	0.565801	-0.0485417	0.974948	0.0797215	0.761372
ENSMUSG00000014294	Ndufa2	1308.75	-0.00128533	0.996106	0.11204	0.86253	0.0587133	0.819721	0.172039	0.551311	0.170753	0.187912
ENSMUSG00000014301	Pam16	396.784	0.059833	0.8568	0.0210172	0.984256	0.155373	0.433354	0.116557	0.875282	0.17639	0.234634
ENSMUSG00000014303	Glis2	205.1	-0.0323727	0.941242	-0.197905	0.726083	0.112947	0.642874	-0.0525852	0.967202	-0.0849579	0.684729
ENSMUSG00000014313	Cox6c	5834.73	0.0601509	0.897743	0.130792	0.899091	0.151916	0.592162	0.222557	0.650163	0.282708	0.110325
ENSMUSG00000014329	Bicc1	146.716	-0.33039	0.634701	-0.0246619	0.992871	-0.196551	0.709349	0.109178	0.967202	-0.221213	0.570522
ENSMUSG00000014349	Ube2z	2460.71	0.0453168	0.707204	0.0229138	0.958853	0.0366974	0.720479	0.0142945	0.977164	0.0596112	0.362663
ENSMUSG00000014353	Tmem87b	834.651	-0.0721705	0.701267	0.023507	0.977186	-0.0972716	0.451969	-0.00159402	0.998426	-0.0737645	0.513746
ENSMUSG00000014355	Anapc1	2277.53	0.00667386	0.980015	-0.0937456	0.836004	-0.0535787	0.765388	-0.153998	0.384067	-0.147324	0.124319
ENSMUSG00000014361	Mertk	627.591	-0.0133366	0.976282	-0.0342244	0.979346	0.0813038	0.800916	0.060416	0.966301	0.0470794	0.862825
ENSMUSG00000014402	Tsg101	1327.43	0.100667	0.572098	0.0531906	0.899467	0.0724143	0.537863	0.0249379	0.969475	0.125605	0.0904891
ENSMUSG00000014418	Hps5	241.798	-0.168679	0.583548	-0.15063	0.78676	-0.144285	0.44346	-0.126236	0.819863	-0.294915	0.0131055
ENSMUSG00000014426	Map3k4	1260.74	-0.0155831	0.963228	-0.0989777	0.86661	-0.0218878	0.941416	-0.105282	0.812538	-0.120865	0.342738
ENSMUSG00000014444	Piezo1	98.3215	-0.310474	0.659846	0.0277987	0.992871	-0.14187	0.833917	0.196403	0.92888	-0.114071	0.81971
ENSMUSG00000014470	Rnf166	571.633	-0.0316679	0.908685	-0.0275901	0.975422	0.00491775	0.985682	0.00899557	0.992865	-0.0226723	0.896439
ENSMUSG00000014496	Ankrd28	1530.49	-0.100537	0.695801	0.00727763	0.996315	-0.0648931	0.785293	0.042921	0.967202	-0.0576155	0.755573
ENSMUSG00000014498	Ankrd52	1240.63	-0.122204	0.664808	0.104306	0.886383	-0.122352	0.537711	0.104158	0.884369	-0.018046	0.939573
ENSMUSG00000014504	Srp19	614.888	0.01452	0.964824	0.015832	0.987554	0.0938077	0.612513	0.0951197	0.875369	0.10964	0.418283
ENSMUSG00000014547	Wdfy2	595.823	-0.119741	0.658038	-0.0752636	0.918541	-0.108387	0.569856	-0.0639089	0.944582	-0.18365	0.140849
ENSMUSG00000014550	Rbsn	1409.81	0.0274833	0.87646	-0.0299695	0.956828	0.047316	0.697524	-0.0101369	0.985764	0.0173464	0.886348
ENSMUSG00000014551	Mrps25	674.364	0.0286456	0.914865	0.0153376	0.982843	0.0861135	0.574923	0.0728055	0.904202	0.101451	0.36575
ENSMUSG00000014554	Dguok	306.302	0.00543863	0.989454	-0.013612	0.992871	-0.0559921	0.872018	-0.0750427	0.952693	-0.0696041	0.761586
ENSMUSG00000014592	Camta1	7883.51	0.0113177	0.966152	0.0651107	0.900311	0.000997308	0.997823	0.0547904	0.938064	0.0661081	0.594648
ENSMUSG00000014599	Csf1	709.483	-0.0328347	0.923608	-0.115333	0.851888	-0.0530911	0.842845	-0.135589	0.735421	-0.168424	0.190345
ENSMUSG00000014601	Strip1	1995.14	0.0212185	0.930274	0.0398956	0.945185	-0.0381417	0.833917	-0.0194646	0.98071	0.00175392	0.99278
ENSMUSG00000014602	Kif1a	24751.2	0.0153514	0.937776	0.0387186	0.92926	0.0288842	0.845203	0.0522514	0.897912	0.0676028	0.389116
ENSMUSG00000014606	Slc25a11	2203.49	0.0773852	0.634701	-0.00947233	0.987554	0.0596421	0.598709	-0.0272154	0.964462	0.0501698	0.591031
ENSMUSG00000014633	Cmc2	148.241	0.00442045	0.992929	-0.0781717	0.958853	0.11448	0.756222	0.0318882	0.982565	0.0363086	0.917103
ENSMUSG00000014668	Chfr	582.385	-0.128433	0.635329	-0.0308819	0.977294	-0.147011	0.374942	-0.0494605	0.961813	-0.177893	0.147633
ENSMUSG00000014748	Tex261	1062.29	-0.00750753	0.970514	-0.0555207	0.899091	0.0264009	0.876092	-0.0216123	0.97369	-0.0291198	0.799639
ENSMUSG00000014763	Fam120b	1492.33	0.00757801	0.964824	-0.0903636	0.635692	0.0236314	0.861029	-0.0743102	0.65878	-0.0667322	0.321693
ENSMUSG00000014767	Tbp	449.011	0.0828135	0.783756	-0.209942	0.627418	0.0133365	0.968071	-0.279419	0.124635	-0.196606	0.164571
ENSMUSG00000014769	Psmb1	3080.16	0.0396819	0.873771	0.0550462	0.93198	0.0917698	0.548292	0.107134	0.75216	0.146816	0.149555
ENSMUSG00000014771	Pdcd2	200.018	0.0628768	0.85845	0.0296646	0.979681	0.105956	0.673013	0.0727433	0.95257	0.13562	0.446544
ENSMUSG00000014773	Dll1	124.598	-0.0367262	0.952635	-0.170207	0.89067	-0.0575707	0.909795	-0.191051	0.84117	-0.227778	0.344759
ENSMUSG00000014776	Nol3	433.57	0.0995586	0.679745	-0.00824689	0.994272	0.0192293	0.948471	-0.0885763	0.897488	0.0109824	0.959093
ENSMUSG00000014778	Fhod1	38.9464	-0.298918	0.714383	-0.240655	0.917034	0.0495551	1	0.107818	0.975345	-0.1911	0.733115
ENSMUSG00000014782	Plekhg4	20.364	-0.312709	0.814088	-0.280551	0.947867	-0.433784	1	-0.401626	0.925133	-0.714336	0.286621
ENSMUSG00000014786	Slc9a5	304.65	-0.0236492	0.97092	-0.230322	0.848212	-0.0345726	0.956634	-0.241246	0.780432	-0.264895	0.33104
ENSMUSG00000014813	Stc1	59.0582	-0.0762011	0.909837	-0.16912	0.912491	-0.186987	0.657268	-0.279906	0.75216	-0.356107	0.184938
ENSMUSG00000014837	4931428F04Rik	519.511	0.0315594	0.891353	0.0970968	0.794449	-0.0454391	0.797951	0.0200983	0.982126	0.0516577	0.677982
ENSMUSG00000014846	Tppp3	667.296	-0.319695	0.686183	0.0043564	0.999214	-0.17511	0.822203	0.148941	0.964462	-0.170754	0.761236
ENSMUSG00000014850	Msh3	398.067	-0.0120763	0.968388	0.0486263	0.950786	-0.092089	0.603606	-0.0313864	0.974486	-0.0434627	0.797948
ENSMUSG00000014856	Tmem208	351.379	-0.0847928	0.759874	0.0781542	0.91809	-0.0900217	0.676101	0.0729254	0.939068	-0.0118675	0.960279
ENSMUSG00000014859	E2f4	626.953	0.0574631	0.798618	-0.029079	0.972248	0.0262529	0.916274	-0.0602892	0.934601	-0.00282611	0.989161
ENSMUSG00000014867	Surf4	1791.72	0.0439371	0.797691	-0.00900435	0.989707	0.0256502	0.884057	-0.0272912	0.967202	0.0166459	0.89968
ENSMUSG00000014873	Surf2	429.331	-0.0163583	0.95876	-0.0597094	0.930253	-0.0190867	0.945334	-0.0624378	0.93572	-0.0787961	0.561866
ENSMUSG00000014905	Dnajb9	760.254	0.051959	0.804204	-0.0917699	0.833212	0.195197	0.0396633	0.0514685	0.939068	0.103427	0.320528
ENSMUSG00000014907	Naf1	231.711	0.0284679	0.949589	0.014539	0.991472	-0.00941537	0.980132	-0.0233443	0.982565	0.00512359	0.986469
ENSMUSG00000014932	Yes1	211.851	0.162804	0.681848	-0.0687971	0.962621	0.219205	0.403494	-0.0123957	0.99497	0.150408	0.523628
ENSMUSG00000014956	Ppp1cb	5808.65	0.0778671	0.803651	0.058267	0.95694	0.071504	0.793877	0.0519039	0.966109	0.129771	0.437675
ENSMUSG00000014959	Gorasp2	2288.63	0.112025	0.534152	-0.0422673	0.92926	0.0767618	0.478143	-0.07753	0.760194	0.0344945	0.754128
ENSMUSG00000014980	Tsen15	338.224	0.0536701	0.864015	0.0253125	0.979681	-0.0182677	0.956723	-0.0466254	0.967202	0.00704472	0.978547
ENSMUSG00000015002	Efr3a	3556.6	0.0130178	0.970521	0.0646135	0.939852	-0.0127998	0.968071	0.0387959	0.97369	0.0518137	0.795501
ENSMUSG00000015013	Trappc2l	781.235	0.0936395	0.670017	0.0474996	0.94604	-0.0125348	0.960219	-0.0586746	0.939068	0.0349648	0.831464
ENSMUSG00000015016	Acsf3	324.489	-0.0242989	0.949907	0.0475051	0.964719	-0.0924765	0.689542	-0.0206725	0.982565	-0.0449714	0.833774
ENSMUSG00000015023	Ddx19a	433.128	0.070441	0.778209	0.0143377	0.988638	-0.0221579	0.941025	-0.0782612	0.923575	-0.00782023	0.972883
ENSMUSG00000015027	Galns	212.659	-0.075364	0.864015	-0.105001	0.930253	-0.189114	0.482461	-0.21875	0.692436	-0.294114	0.10756
ENSMUSG00000015053	Gata2	60.3676	0.123954	0.850108	-0.332686	0.782293	-0.0875864	0.894258	-0.544227	0.196483	-0.420273	0.163647
ENSMUSG00000015083	C8g	19.0222	-0.28484	0.817127	0.488048	0.860981	-0.115378	1	0.65751	0.665392	0.37267	0.591497
ENSMUSG00000015085	Entpd2	139.196	-0.139444	0.712066	0.0817383	0.947867	-0.109392	0.737715	0.111791	0.92888	-0.0276533	0.931515
ENSMUSG00000015087	Rabl6	3200.68	0.0438204	0.810003	0.00118089	0.998955	0.0625958	0.640495	0.0199562	0.977374	0.0637767	0.537229
ENSMUSG00000015090	Ptgds	5937.56	-0.480684	0.643385	-0.464553	0.825573	-0.0311371	0.979234	-0.0150063	0.99769	-0.49569	0.341343
ENSMUSG00000015092	Edf1	1943.81	0.0789433	0.676202	0.0013596	0.998674	0.0590467	0.700447	-0.018537	0.982565	0.0604063	0.606938
ENSMUSG00000015094	Npdc1	6058.76	0.0999527	0.63425	0.10518	0.770827	0.015651	0.946514	0.0208787	0.980542	0.120831	0.202441
ENSMUSG00000015095	Fbxw5	1727.68	0.0240608	0.909275	0.0585674	0.899091	-0.00164714	0.994366	0.0328595	0.961751	0.0569203	0.573683
ENSMUSG00000015112	Slc25a13	51.365	-0.461646	0.621183	-0.0755161	0.979681	-0.236001	0.742786	0.150129	0.965596	-0.311517	0.536173
ENSMUSG00000015120	Ube2i	1909.51	0.0168171	0.949907	-0.0525199	0.928764	0.0600575	0.704651	-0.00927941	0.992471	0.00753767	0.967065
ENSMUSG00000015126	Tsr3	350.423	-0.00603753	0.985579	0.0633879	0.927298	0.0105918	0.968476	0.0800172	0.907701	0.0739797	0.61121
ENSMUSG00000015127	Unkl	445.995	-0.00786429	0.982251	0.0158197	0.987996	-0.0587944	0.808203	-0.0351103	0.97369	-0.0429746	0.819945
ENSMUSG00000015133	Lrrk1	57.8939	-0.266737	0.635329	-0.0263433	0.990694	-0.0958734	0.862674	0.14452	0.939068	-0.122217	0.731693
ENSMUSG00000015143	Actn1	1640.42	-0.041048	0.91528	0.0296725	0.979346	-0.111554	0.629292	-0.0408338	0.97369	-0.0818817	0.677602
ENSMUSG00000015149	Sirt2	2785.31	0.031683	0.889829	-0.0607069	0.902141	0.0686694	0.639689	-0.0237205	0.975922	0.00796251	0.961967
ENSMUSG00000015165	Hnrnpl	4171.78	-0.0447792	0.847636	-0.0848679	0.879278	-0.130501	0.329071	-0.170589	0.301278	-0.215369	0.0152868
ENSMUSG00000015176	Nolc1	1522.55	0.093048	0.635329	-0.000531927	0.999829	0.0463858	0.775488	-0.0471941	0.939841	0.0458539	0.709245
ENSMUSG00000015189	Casd1	1757.91	0.0884093	0.670017	0.021505	0.978727	0.0312725	0.887915	-0.0356318	0.966301	0.0527775	0.698939
ENSMUSG00000015202	Cnksr3	103.14	-0.283457	0.710245	-0.262472	0.899091	0.00282597	0.997887	0.0238113	0.99497	-0.259646	0.585595
ENSMUSG00000015214	Mtmr1	1061.22	0.0201876	0.937021	-0.0636152	0.899091	-0.00343639	0.9885	-0.0872392	0.787468	-0.0670516	0.556543
ENSMUSG00000015217	Hmgb3	190.061	0.000761256	0.999135	-0.0466943	0.978289	0.248552	0.363711	0.201096	0.777019	0.201857	0.382538
ENSMUSG00000015222	Map2	18948.2	-0.0221517	0.963228	0.0668922	0.95694	0.0852304	0.783637	0.174274	0.748471	0.152123	0.427322
ENSMUSG00000015224	Cyp2j9	511.718	0.0394347	0.926099	-0.0896481	0.920742	0.169161	0.423833	0.0400781	0.975922	0.0795128	0.710892
ENSMUSG00000015243	Abca1	879.059	-0.0527241	0.850645	0.000863809	0.999829	0.123196	0.479877	0.176784	0.473621	0.12406	0.359447
ENSMUSG00000015247	Nipsnap3b	246.581	0.0163941	0.968388	0.126412	0.876957	-0.0259104	0.946514	0.0841075	0.939068	0.100502	0.611241
ENSMUSG00000015289	Lage3	260.792	0.00587956	0.989319	0.135107	0.867514	-0.0512591	0.884876	0.0779686	0.94873	0.0838481	0.701024
ENSMUSG00000015290	Ubl4a	1624.3	0.0423187	0.778209	0.0273652	0.95694	0.0263986	0.864196	0.0114451	0.982565	0.0537637	0.532118
ENSMUSG00000015291	Gdi1	14532.2	0.0231234	0.829077	0.0891835	0.349894	-0.0238619	0.800746	0.0421982	0.847577	0.0653216	0.190033
ENSMUSG00000015305	Sash1	2330.95	0.00371673	0.987884	-0.0477808	0.934263	0.0664609	0.657268	0.0149634	0.982565	0.0186802	0.904246
ENSMUSG00000015312	Gadd45b	200.289	0.152409	0.706935	0.163229	0.875744	0.0303706	0.952069	0.0411906	0.982565	0.1936	0.382297
ENSMUSG00000015335	Zdhhc12	119.774	0.043608	0.948601	0.125415	0.930253	0.0246364	0.96476	0.106444	0.952914	0.150052	0.610073
ENSMUSG00000015337	Endog	238.943	0.0229451	0.954819	0.0866066	0.912775	0.0276367	0.937527	0.0912983	0.924832	0.114243	0.494285
ENSMUSG00000015341	Golga7	1669.77	0.0208565	0.938277	-0.021625	0.978727	0.0763276	0.609956	0.0338461	0.967035	0.0547026	0.671931
ENSMUSG00000015342	Xk	599.199	0.140562	0.6835	0.103993	0.912775	-0.00692226	0.987259	-0.0434913	0.975489	0.0970703	0.664479
ENSMUSG00000015354	Pcolce2	130.208	-0.0632808	0.955531	0.183576	0.940922	-0.186814	0.808203	0.0600424	0.982565	-0.00323834	0.99657
ENSMUSG00000015357	Clpx	855.99	0.0119198	0.955531	-0.00534397	0.994267	0.0294081	0.853804	0.0121443	0.982565	0.0240641	0.833935
ENSMUSG00000015363	Trabd	441.061	-0.0121636	0.97398	-0.0902652	0.912775	0.0179558	0.958464	-0.0601457	0.959828	-0.0723094	0.719102
ENSMUSG00000015377	Dennd6b	749.296	-0.225292	0.621183	-0.225266	0.774251	-0.315305	0.173046	-0.315279	0.385986	-0.54057	0.000578785
ENSMUSG00000015396	Cd83	423.343	0.127716	0.721244	0.0320248	0.979681	0.123485	0.665717	0.0277934	0.982565	0.15551	0.446907
ENSMUSG00000015405	Ace2	24.9222	0.0782664	0.949907	0.0478918	0.989707	0.131523	1	0.101148	0.978825	0.179414	0.777273
ENSMUSG00000015451	C4a	22.3274	-0.527149	0.649748	-0.285397	0.935281	-0.411782	1	-0.170031	0.971354	-0.69718	0.211123
ENSMUSG00000015461	Atf6b	2049.11	0.0276716	0.876735	0.0151591	0.979274	-0.0238681	0.883527	-0.0363805	0.946474	-0.00870891	0.947356
ENSMUSG00000015468	Notch4	103.843	-0.120367	0.820021	-0.051817	0.978727	-0.0230944	0.967642	0.0454552	0.982565	-0.0749114	0.84506
ENSMUSG00000015474	Ppt2	192.776	-0.00919102	0.986568	-0.0521413	0.973938	-0.0377111	0.938153	-0.0806613	0.959375	-0.0898524	0.744834
ENSMUSG00000015476	Prrt1	4991.28	0.137377	0.6835	0.0855717	0.933856	0.0431613	0.910975	-0.00864368	0.995385	0.128733	0.517414
ENSMUSG00000015478	Rnf5	1232.3	0.053115	0.703863	0.058797	0.863747	0.011245	0.948399	0.016927	0.977164	0.0700421	0.35472
ENSMUSG00000015484	Fam163a	305.978	0.117983	0.828812	-0.220165	0.860981	0.300344	0.364626	-0.0378038	0.982565	0.0801791	0.837226
ENSMUSG00000015488	Cacfd1	803.24	0.00694866	0.971215	0.0175851	0.977307	-0.0534	0.655181	-0.0427635	0.935197	-0.0358149	0.731072
ENSMUSG00000015501	Hivep2	6910.94	0.096437	0.74825	0.0549602	0.958853	0.0464328	0.883657	0.00495595	0.99769	0.101393	0.57541
ENSMUSG00000015522	Arnt	554.159	-0.169009	0.594369	-0.141449	0.811599	-0.218859	0.173046	-0.191299	0.545507	-0.360308	0.00120358
ENSMUSG00000015536	Mocs2	1128.78	0.00310862	0.989889	0.0934921	0.833212	-0.0217899	0.927764	0.0685935	0.911124	0.0717021	0.554388
ENSMUSG00000015542	Nat9	229.487	-0.0686435	0.847803	-0.0284887	0.979681	-0.0459126	0.897279	-0.00575772	0.99769	-0.0744012	0.741213
ENSMUSG00000015568	Lpl	1417.95	0.0685002	0.890416	0.265647	0.720679	-0.144107	0.654935	0.0530404	0.975345	0.121541	0.642808
ENSMUSG00000015575	Atp6v0e	390.836	-0.0798043	0.831155	-0.0183107	0.989707	0.0124149	0.97669	0.0739084	0.955642	-0.00589583	0.986207
ENSMUSG00000015597	Zfp318	1015.38	-0.013849	0.942282	-0.0172179	0.976398	-0.0442303	0.693344	-0.0475992	0.911243	-0.0614482	0.428735
ENSMUSG00000015599	Ttbk1	3387.95	0.0291263	0.909859	0.0133726	0.987554	0.0640959	0.701776	0.0483422	0.948978	0.0774685	0.523628
ENSMUSG00000015605	Srf	1066.98	0.0621714	0.800232	-0.054136	0.939852	0.0298297	0.91147	-0.0864777	0.897443	-0.0243063	0.897328
ENSMUSG00000015647	Lama5	177.921	-0.264373	0.627416	-0.0211583	0.992871	-0.425491	0.10894	-0.182276	0.898358	-0.446649	0.0449995
ENSMUSG00000015653	Steap2	201.658	-0.1624	0.895692	-0.0439005	0.992871	0.172546	0.873196	0.291045	0.92888	0.128645	0.874184
ENSMUSG00000015656	Hspa8	34814.6	0.0469872	0.8568	0.0350603	0.971029	0.0551687	0.80047	0.0432419	0.964462	0.0902291	0.511671
ENSMUSG00000015659	Serac1	265.801	-0.12755	0.727562	-0.151422	0.871892	-0.101906	0.747464	-0.125778	0.914285	-0.253327	0.154495
ENSMUSG00000015668	Pdzd11	668.129	0.0442144	0.813874	0.0644926	0.898921	0.0303265	0.874094	0.0506048	0.930723	0.0948191	0.3076
ENSMUSG00000015671	Psma2	2126.94	0.0507929	0.812299	0.0511346	0.933856	0.0903154	0.540702	0.090657	0.802482	0.14145	0.147423
ENSMUSG00000015672	Mrpl32	344.848	0.0915612	0.75931	2.56504e-05	0.999874	0.122537	0.561141	0.0310015	0.980762	0.122563	0.456941
ENSMUSG00000015697	Setdb1	821.981	-0.0755137	0.718222	-0.110468	0.787537	-0.0774019	0.636034	-0.112357	0.720498	-0.18787	0.0446679
ENSMUSG00000015709	Arnt2	5403.12	0.0512698	0.823727	-0.043344	0.956062	0.0662755	0.711583	-0.0283383	0.974948	0.0229315	0.894572
ENSMUSG00000015711	Prune1	711.845	0.0752091	0.679292	-0.0537401	0.91603	0.083479	0.51987	-0.0454702	0.94293	0.0297389	0.828661
ENSMUSG00000015714	Cers2	1495.85	-0.131919	0.744396	-0.100699	0.934263	-0.0727102	0.864609	-0.0414905	0.982565	-0.173409	0.443892
ENSMUSG00000015733	Capza2	6918.81	0.0684785	0.80687	0.0960374	0.899091	0.0245284	0.940565	0.0520874	0.961751	0.120566	0.411743
ENSMUSG00000015745	Plekho1	536.054	0.145786	0.707204	0.0763107	0.95694	0.0980537	0.781722	0.0285783	0.982565	0.174364	0.423746
ENSMUSG00000015747	Vps45	1042.31	0.0983648	0.63953	0.0229491	0.977307	0.0716526	0.64349	-0.00376312	0.997179	0.0946017	0.381569
ENSMUSG00000015748	Prpf3	357.754	-0.066209	0.840169	-0.0453597	0.971908	-0.10322	0.674844	-0.082371	0.939068	-0.14858	0.37644
ENSMUSG00000015749	Anp32e	2278.15	0.0298427	0.885136	0.0411845	0.939852	0.00895337	0.964845	0.0202952	0.977164	0.0501379	0.652287
ENSMUSG00000015750	Aph1a	799.796	0.0249673	0.909682	0.016758	0.979377	0.021588	0.914124	0.0133787	0.982565	0.038346	0.752277
ENSMUSG00000015755	Tab2	1557.69	-0.0226738	0.895548	-0.0212377	0.971029	-0.0664239	0.502923	-0.0649878	0.789862	-0.0876616	0.208329
ENSMUSG00000015757	Ppil4	960.158	0.0381673	0.809363	0.00243384	0.997198	-0.0307498	0.841312	-0.0664833	0.80601	-0.028316	0.793563
ENSMUSG00000015759	Cnih1	1408.46	0.108444	0.638698	-0.0112584	0.989707	0.113001	0.44007	-0.00670071	0.99497	0.101743	0.39495
ENSMUSG00000015766	Eps8	838.576	-0.110796	0.798829	-0.024308	0.988638	0.110662	0.76071	0.19715	0.776668	0.0863541	0.76831
ENSMUSG00000015776	Med22	791.296	0.0205526	0.938277	-0.061529	0.902473	0.00770051	0.973485	-0.0743811	0.884369	-0.0538285	0.673419
ENSMUSG00000015790	Surf1	1020.54	0.0394873	0.840169	0.045545	0.935281	0.038163	0.837942	0.0442208	0.945254	0.0837081	0.407919
ENSMUSG00000015804	Med28	1463.6	0.112776	0.621183	0.0143545	0.986612	0.0817543	0.604624	-0.0166671	0.982565	0.0961088	0.402945
ENSMUSG00000015806	Qdpr	4457.38	-0.133936	0.670017	0.0280937	0.979681	-0.0967949	0.701776	0.0652351	0.953894	-0.0687012	0.751457
ENSMUSG00000015829	Tnr	5648.55	-0.0130285	0.971669	-0.0397167	0.972248	-0.0127804	0.96904	-0.0394685	0.97369	-0.0524971	0.802264
ENSMUSG00000015837	Sqstm1	9655.05	0.045061	0.697915	0.0321948	0.927997	0.0200405	0.87446	0.00717435	0.986564	0.0522353	0.429518
ENSMUSG00000015839	Nfe2l2	303.3	-0.0363866	0.932257	-0.109938	0.899091	0.0983785	0.701776	0.0248268	0.982565	-0.0115598	0.968922
ENSMUSG00000015843	Rxrg	21.7511	-0.196277	0.871345	-0.103253	0.979346	0.00478901	1	0.0978133	0.982565	-0.0984635	0.906475
ENSMUSG00000015846	Rxra	674.273	-0.0164899	0.956524	-0.00586232	0.996711	0.00170675	0.995571	0.0123344	0.986772	-0.00415557	0.984657
ENSMUSG00000015850	Adamtsl4	235.377	-0.304268	0.672152	-0.131382	0.959125	-0.0652352	0.940565	0.10765	0.970086	-0.196617	0.67158
ENSMUSG00000015852	Fcrls	576.064	0.0265323	0.949907	0.0555852	0.958853	0.0226663	0.95106	0.0517191	0.966823	0.0782514	0.690785
ENSMUSG00000015869	Prpsap1	713.368	-0.0807322	0.752409	-0.050794	0.954589	-0.0564348	0.815095	-0.0264966	0.982565	-0.107229	0.45174
ENSMUSG00000015879	Fam184b	91.7139	-0.21041	0.672125	-0.0271859	0.989707	-0.298406	0.339569	-0.115182	0.952693	-0.325592	0.178176
ENSMUSG00000015882	Lcorl	292.093	-0.0209592	0.966152	0.0229831	0.987996	-0.131954	0.64918	-0.0880121	0.94873	-0.108971	0.647587
ENSMUSG00000015889	Lta4h	671.262	-0.0121905	0.968388	-0.132906	0.769761	-0.0209133	0.944005	-0.141629	0.636452	-0.15382	0.187665
ENSMUSG00000015932	Dstn	3045.5	0.0495532	0.770199	0.0749215	0.839557	0.0234087	0.895606	0.048777	0.925133	0.0983302	0.22801
ENSMUSG00000015937	H2afy	1792.4	0.0705527	0.686183	-0.00319637	0.997198	0.0424875	0.792694	-0.0312616	0.965596	0.0392911	0.750025
ENSMUSG00000015942	Gtf2ird2	286.756	-0.0540973	0.85002	-0.138157	0.782293	-1.00907e-05	0.999962	-0.0840693	0.924832	-0.138167	0.313467
ENSMUSG00000015943	Bola1	214.096	-0.0255375	0.954819	0.15176	0.822314	-0.0318858	0.934289	0.145412	0.790248	0.119874	0.526385
ENSMUSG00000015944	Castor2	2908.88	0.00521797	0.987164	-0.107524	0.856279	0.121141	0.475315	0.00839937	0.99367	0.0136173	0.94866
ENSMUSG00000015947	Fcgr1	75.3246	0.0679409	0.9267	0.107177	0.95694	0.103159	0.85974	0.142395	0.939068	0.210336	0.514792
ENSMUSG00000015950	Ncf1	147.724	-0.103287	0.812299	-0.000310917	0.999874	0.0978432	0.791865	0.20082	0.763119	0.0975323	0.721749
ENSMUSG00000015957	Wnt11	35.0011	0.239612	0.790906	-0.0513697	0.988744	-0.0505771	1	-0.341559	0.875369	-0.101947	0.886629
ENSMUSG00000015961	Adss	1645.69	-0.030836	0.890416	0.0696733	0.887925	-0.0652366	0.651599	0.0352726	0.962854	0.00443667	0.979512
ENSMUSG00000015966	Il17rb	29.5792	-0.458086	0.649748	-0.254497	0.930253	-0.118662	1	0.0849266	0.982565	-0.373159	0.505606
ENSMUSG00000015968	Cacna1d	949.091	-0.120718	0.63425	-0.148758	0.722696	-0.158117	0.248613	-0.186157	0.314219	-0.306875	0.000510771
ENSMUSG00000015970	Chdh	151.734	-0.46951	0.66773	-0.0143115	0.997198	-0.250687	0.800605	0.204512	0.963194	-0.264998	0.711702
ENSMUSG00000015971	Actr8	1059.42	0.0102667	0.95867	-0.00521833	0.993506	-0.0191164	0.901069	-0.0346014	0.943928	-0.0243347	0.815258
ENSMUSG00000015980	Lrrc27	95.8758	-0.026288	0.96417	-0.0510743	0.977294	0.0360854	0.945334	0.0112991	0.995017	-0.0149888	0.970511
ENSMUSG00000015981	Stk32c	2471.85	0.101345	0.739154	-0.0218967	0.983951	0.0571095	0.858928	-0.0661326	0.953503	0.0352127	0.885615
ENSMUSG00000015994	Fnta	837.716	0.0491388	0.825517	-0.123418	0.745867	0.150472	0.205804	-0.0220854	0.982565	0.0270534	0.872481
ENSMUSG00000016018	Mtrex	1636.69	0.041171	0.810591	0.0196784	0.977294	0.0160088	0.935029	-0.0054838	0.994258	0.0356872	0.755573
ENSMUSG00000016024	Lbp	129.786	-1.12967	0.623702	0.743506	0.899091	-1.02385	0.48298	0.849333	0.861887	-0.28034	0.865961
ENSMUSG00000016028	Celsr1	232.895	0.00622175	0.99058	0.110466	0.933856	0.0213509	0.966118	0.125595	0.92888	0.131817	0.625882
ENSMUSG00000016087	Fli1	57.9457	0.0161131	0.984442	-0.239918	0.881485	0.164139	0.751986	-0.091893	0.970261	-0.0757798	0.877779
ENSMUSG00000016128	Stard13	433.732	-0.0892581	0.753217	0.0169248	0.988638	-0.143473	0.441319	-0.0372896	0.974583	-0.126548	0.411589
ENSMUSG00000016150	Tenm1	868.043	-0.0898139	0.793612	-0.179882	0.769761	0.119967	0.636034	0.0298991	0.982565	-0.0599148	0.801423
ENSMUSG00000016179	Camk1g	507.298	0.0562082	0.867356	0.161375	0.769761	-0.0137839	0.967391	0.0913827	0.925133	0.147591	0.339376
ENSMUSG00000016181	Diexf	351.287	0.0556526	0.850108	-0.0260966	0.979377	-0.0466932	0.870586	-0.128442	0.776668	-0.0727898	0.680457
ENSMUSG00000016194	Hsd11b1	1161.5	0.113254	0.742955	0.0939543	0.926945	0.202913	0.352822	0.183613	0.709856	0.296867	0.0494278
ENSMUSG00000016200	Syt14	631.823	-0.0281397	0.93293	-0.0652779	0.933856	-0.0775383	0.708102	-0.114676	0.793307	-0.142816	0.266893
ENSMUSG00000016206	H2-M3	39.6475	0.276289	0.67503	0.210772	0.902141	0.0227227	1	-0.0427947	0.985764	0.233495	0.556339
ENSMUSG00000016239	Lonrf3	165.533	-0.0247734	0.96417	-0.0230276	0.989028	-0.080594	0.844981	-0.0788482	0.961751	-0.103622	0.698737
ENSMUSG00000016252	Atp5e	1601.98	0.0525226	0.839371	0.226595	0.233679	0.0358923	0.891681	0.209964	0.207787	0.262487	0.0075185
ENSMUSG00000016253	Nelfcd	961.984	0.02608	0.903979	0.0162944	0.979681	-0.033769	0.849729	-0.0435546	0.941123	-0.0174746	0.899032
ENSMUSG00000016256	Ctsz	810.808	-0.0374285	0.906215	0.030812	0.976397	0.012189	0.966291	0.0804296	0.923575	0.0430011	0.816321
ENSMUSG00000016257	Prelid3b	828.93	0.0111331	0.963228	0.0118601	0.9864	0.0805327	0.510816	0.0812597	0.778439	0.0923928	0.303883
ENSMUSG00000016262	Sertad4	681.94	0.220245	0.534152	-0.0275067	0.979788	0.0949644	0.725478	-0.152787	0.776668	0.0674576	0.767291
ENSMUSG00000016308	Ube2a	930.661	0.0625873	0.782157	0.052149	0.935724	0.0941621	0.547556	0.0837237	0.878798	0.146311	0.1622
ENSMUSG00000016319	Slc25a5	5705.33	0.0686029	0.658038	-0.0131598	0.979681	0.100962	0.251468	0.0191992	0.975345	0.0878022	0.240949
ENSMUSG00000016344	Ppdpf	966.029	0.0947322	0.657054	0.0985711	0.813354	0.0340543	0.87722	0.0378932	0.964462	0.132625	0.183497
ENSMUSG00000016346	Kcnq2	13872.4	0.00433149	0.987884	0.0570718	0.931844	-0.0448928	0.840427	0.00784746	0.993127	0.012179	0.948115
ENSMUSG00000016349	Eef1a2	19400.4	0.0926096	0.673171	0.0646408	0.914113	0.0832462	0.61295	0.0552773	0.941123	0.147887	0.158556
ENSMUSG00000016356	Col20a1	81.7633	-0.220825	0.748623	-0.383136	0.772472	-0.275007	0.588167	-0.437318	0.587127	-0.658143	0.0270743
ENSMUSG00000016382	Pls3	6436.75	0.0621424	0.802054	0.0177794	0.981664	0.0261457	0.926318	-0.0182173	0.982565	0.0439251	0.797429
ENSMUSG00000016386	Mpped2	1127.55	0.163097	0.635329	0.098004	0.912491	0.0373439	0.921868	-0.0277486	0.982565	0.135348	0.462863
ENSMUSG00000016409	Nkap	334.462	0.00495528	0.988979	-0.0582842	0.94738	0.0789846	0.732116	0.0157451	0.986591	0.0207003	0.928298
ENSMUSG00000016427	Ndufa1	1288.03	0.022793	0.944339	0.179252	0.534004	0.0291833	0.913048	0.185642	0.294024	0.208435	0.038954
ENSMUSG00000016477	E2f3	956.896	0.0354392	0.903979	-0.018366	0.981614	-0.037187	0.881176	-0.0909922	0.875282	-0.055553	0.723031
ENSMUSG00000016481	Cr1l	477.195	-0.0127134	0.964824	-0.0737545	0.899091	0.0530828	0.786773	-0.00795826	0.993127	-0.0206717	0.906964
ENSMUSG00000016487	Ppfibp1	306.099	-0.197258	0.635329	-0.264287	0.670609	-0.0255293	0.956634	-0.0925578	0.94873	-0.289816	0.108192
ENSMUSG00000016493	Cd46	51.7712	-0.250362	0.675327	-0.491973	0.553906	-0.326521	0.407256	-0.568132	0.195233	-0.818494	0.000648955
ENSMUSG00000016494	Cd34	975.893	0.0336895	0.932809	-0.137256	0.841184	-0.0537229	0.865426	-0.224668	0.39849	-0.190979	0.197241
ENSMUSG00000016495	Plgrkt	210.538	-0.0504282	0.895548	-0.0395088	0.976397	-0.126046	0.592162	-0.115127	0.897912	-0.165555	0.318348
ENSMUSG00000016496	Cd274	42.9923	0.158934	0.796913	-0.255969	0.860981	0.188531	0.692842	-0.226372	0.884369	-0.0674374	0.888984
ENSMUSG00000016503	Gtf3a	392.437	-0.0213044	0.949907	0.0203641	0.980655	0.0226703	0.940383	0.0643388	0.939068	0.0430343	0.812172
ENSMUSG00000016510	Mtif3	410.221	0.0423965	0.878745	0.000478759	0.999829	0.0386177	0.878127	-0.00330002	0.99769	0.0390965	0.822198
ENSMUSG00000016520	Lnx2	88.4441	0.0784032	0.890483	-0.0605405	0.976142	-0.0562793	0.919962	-0.195223	0.853123	-0.11682	0.716711
ENSMUSG00000016526	Dyrk3	277.996	0.0162189	0.9729	0.0134058	0.994272	-0.019989	0.96476	-0.0228021	0.986564	-0.00658325	0.986207
ENSMUSG00000016528	Mapkapk2	622.372	0.0910758	0.659025	-0.131272	0.707642	0.14087	0.215398	-0.0814773	0.854268	0.00959845	0.956405
ENSMUSG00000016534	Lamp2	1682.25	-0.101066	0.701009	0.0451253	0.962762	-0.0153278	0.960449	0.130863	0.76788	0.0297975	0.888984
ENSMUSG00000016541	Atxn10	6799.65	0.0883997	0.619952	0.057922	0.895179	0.0459884	0.732777	0.0155107	0.982565	0.10391	0.177265
ENSMUSG00000016552	Foxred2	427.13	0.0114119	0.968388	-0.191574	0.387867	0.0258155	0.920891	-0.177171	0.320037	-0.165759	0.114936
ENSMUSG00000016554	Eif3d	1566.57	0.0591355	0.681162	-0.0033749	0.997198	0.0335708	0.803737	-0.0289395	0.960124	0.0301959	0.767912
ENSMUSG00000016559	H3f3b	4762.65	0.00843838	0.975788	0.111881	0.787537	-0.0224483	0.931658	0.0809945	0.889573	0.0894329	0.472532
ENSMUSG00000016619	Nup50	920.615	0.0230793	0.91335	-0.0394917	0.939852	-0.00770848	0.968071	-0.0702795	0.843284	-0.0472002	0.664262
ENSMUSG00000016624	Phf21b	172.665	0.045091	0.946381	-0.203766	0.860981	-0.0245724	0.96476	-0.273429	0.667358	-0.228338	0.379365
ENSMUSG00000016637	Ift27	295.597	0.0584411	0.838989	0.127818	0.823186	-0.0112108	0.971802	0.0581663	0.953661	0.116607	0.440277
ENSMUSG00000016664	Pacsin2	1343.42	-0.00694268	0.983865	-0.081369	0.899091	0.100155	0.552754	0.0257292	0.979773	0.0187865	0.9231
ENSMUSG00000016757	Ttll12	341.201	-0.0683107	0.801511	0.0132671	0.989814	0.00232552	0.994876	0.0839033	0.923575	0.0155926	0.944933
ENSMUSG00000016763	Scube1	339.696	0.322292	0.709254	0.332002	0.886634	-0.285519	0.688793	-0.275809	0.924832	0.0464824	0.95089
ENSMUSG00000016831	Tox4	1982.63	0.0465923	0.76633	-0.00454831	0.995195	0.0286322	0.858591	-0.0225084	0.970261	0.0240839	0.833215
ENSMUSG00000016833	Mrps18c	120.309	-0.12209	0.788408	0.116179	0.927997	-0.00691753	0.989271	0.231352	0.709856	0.109261	0.700318
ENSMUSG00000016918	Sulf1	154.012	-1.13169	0.643385	0.897126	0.884763	-0.748942	0.689542	1.27987	0.692436	0.148184	0.94127
ENSMUSG00000016921	Srsf6	1908.67	-0.0858885	0.637323	-0.0738792	0.860981	-0.0829831	0.486407	-0.0709738	0.853123	-0.156862	0.0372661
ENSMUSG00000016933	Plcg1	1806.43	-0.0542093	0.738488	0.00508416	0.995028	-0.0725287	0.53458	-0.0132352	0.982565	-0.0674445	0.462863
ENSMUSG00000016940	Kctd2	1236.39	0.0351751	0.859725	-0.0157112	0.979681	0.0526244	0.725024	0.00173805	0.99825	0.0369132	0.769183
ENSMUSG00000016942	Tmprss6	45.7151	0.478394	0.625496	0.0300214	0.994272	0.467748	0.44007	0.0193754	0.995642	0.497769	0.285032
ENSMUSG00000016946	Kctd5	567.886	0.0107603	0.966958	-0.0906558	0.841184	0.0232353	0.920891	-0.0781808	0.875282	-0.0674205	0.581044
ENSMUSG00000016984	Etaa1	176.47	0.0395691	0.928312	-0.00810747	0.997198	-0.00597298	0.9885	-0.0536495	0.967202	-0.0140805	0.96134
ENSMUSG00000016995	Matn4	218.898	-0.125644	0.7151	-0.0209216	0.988638	-0.110813	0.694526	-0.006091	0.99769	-0.131735	0.525504
ENSMUSG00000017009	Sdc4	1377.82	0.0486565	0.770281	-0.103605	0.720679	0.174825	0.018326	0.0225635	0.97369	0.07122	0.428281
ENSMUSG00000017057	Il13ra1	92.2959	-0.232267	0.642673	-0.103296	0.945185	0.0284295	0.958464	0.157401	0.919272	-0.0748661	0.832267
ENSMUSG00000017119	Nbr1	3841.41	-0.00672173	0.964824	-0.0501561	0.853255	0.0153977	0.902552	-0.0280366	0.944358	-0.0347584	0.632382
ENSMUSG00000017132	Cyth1	2576.09	-0.0699175	0.709461	-0.102817	0.779164	-0.131693	0.23376	-0.164593	0.214559	-0.23451	0.00145337
ENSMUSG00000017144	Rnd3	247.607	0.0600362	0.908486	-0.0886903	0.945185	0.207943	0.443162	0.0592167	0.971879	0.119253	0.647507
ENSMUSG00000017146	Brca1	30.9665	0.00261774	0.996881	0.0589182	0.979795	-0.0387789	1	0.0175216	0.995642	0.0201393	0.975036
ENSMUSG00000017167	Cntnap1	6332.29	0.0112229	0.966386	0.111181	0.769761	-0.0925855	0.519509	0.00737225	0.993127	0.0185952	0.909958
ENSMUSG00000017176	Nt5c3b	602.94	-0.0491124	0.847867	0.0150049	0.987554	0.0109436	0.967391	0.0750608	0.924421	0.0259484	0.888984
ENSMUSG00000017188	Coa3	1259.12	0.0613478	0.751775	0.0703733	0.89067	0.0503193	0.764119	0.0593448	0.925133	0.120693	0.196079
ENSMUSG00000017210	Med24	2588.62	0.00491445	0.980183	0.0283679	0.958853	-0.0960608	0.296378	-0.0726073	0.769127	-0.0676929	0.414779
ENSMUSG00000017221	Psmd3	2587.87	0.0809899	0.658038	0.0440747	0.933856	0.0251389	0.895606	-0.0117763	0.985764	0.0692136	0.500552
ENSMUSG00000017264	Exosc10	1001.24	0.0319533	0.8568	-0.00604385	0.993375	-0.0209618	0.907068	-0.0589589	0.897488	-0.0270056	0.819945
ENSMUSG00000017286	Glod4	1097.55	-0.00943508	0.964824	-0.00641377	0.992871	0.0226387	0.896293	0.02566	0.968545	0.0162249	0.89968
ENSMUSG00000017288	Vps53	1671.91	0.0417791	0.800723	0.0407506	0.933856	-0.0404321	0.774985	-0.0414607	0.939068	0.000318481	0.997941
ENSMUSG00000017291	Taok1	2567.37	-0.0661312	0.776697	-0.0249775	0.978038	-0.0440124	0.85047	-0.00285874	0.99769	-0.0689899	0.62436
ENSMUSG00000017299	Dnttip1	529.104	0.044927	0.828038	0.0792876	0.875744	-0.041659	0.833696	-0.00729841	0.993127	0.0376286	0.787556
ENSMUSG00000017307	Acot8	215.875	-0.0905456	0.774218	0.00601604	0.997198	-0.122693	0.589003	-0.0261309	0.982565	-0.116677	0.516689
ENSMUSG00000017314	Mpp2	4223.53	0.0601185	0.73375	0.0107267	0.988229	0.00336607	0.988032	-0.0460257	0.939068	0.0140928	0.9231
ENSMUSG00000017344	Vtn	801.151	-0.238	0.649748	-0.281559	0.769761	-0.150519	0.720479	-0.194077	0.880372	-0.432077	0.0519424
ENSMUSG00000017376	Nlk	1131.49	0.0664364	0.796349	-0.0327448	0.973504	0.00249125	0.994366	-0.09669	0.872617	-0.0302536	0.878447
ENSMUSG00000017386	Traf4	226.919	-0.0605994	0.8568	-0.108284	0.89817	0.137327	0.517032	0.0896421	0.925286	0.0290427	0.904978
ENSMUSG00000017390	Aldoc	16683.3	0.0588739	0.796913	-0.0940833	0.860981	0.227861	0.0244543	0.074904	0.908038	0.133778	0.216803
ENSMUSG00000017400	Stac2	1894.59	0.0264328	0.946381	0.168881	0.726083	-0.00232394	0.995247	0.140125	0.74418	0.166557	0.223495
ENSMUSG00000017404	Rpl19	2920.29	-0.0148392	0.964781	0.0239318	0.979346	0.0368195	0.888772	0.0755904	0.925133	0.0607512	0.710072
ENSMUSG00000017405	Nek8	61.8072	-0.0124441	0.987164	0.263547	0.851888	-0.244478	0.583181	0.0315124	0.988632	0.0190683	0.972883
ENSMUSG00000017412	Cacnb4	2546.42	0.0627703	0.822048	-0.00481696	0.997198	0.0708575	0.756892	0.00327021	0.99769	0.0660405	0.707257
ENSMUSG00000017417	Plxdc1	203.207	0.194781	0.883976	-0.405467	0.893838	0.517787	0.508874	-0.0824611	0.982565	0.11232	0.89968
ENSMUSG00000017418	Arl5b	650.456	0.0581508	0.821711	-0.0695614	0.919021	0.0497144	0.841312	-0.0779979	0.924485	-0.0198471	0.921918
ENSMUSG00000017421	Zfp207	2072.56	-0.0850748	0.660432	-0.0993602	0.782293	-0.105186	0.392012	-0.119471	0.570111	-0.204546	0.00723083
ENSMUSG00000017428	Psmd11	1451.28	0.0443896	0.772767	-0.0190202	0.974541	0.014333	0.937062	-0.0490768	0.919272	-0.00468718	0.973208
ENSMUSG00000017446	C1qtnf1	37.5432	-0.180919	0.835451	0.161504	0.95694	-0.378405	1	-0.0359824	0.992865	-0.216902	0.688069
ENSMUSG00000017453	Pipox	20.9324	-0.365862	0.766789	-0.175798	0.971029	0.0487285	1	0.238793	0.961751	-0.127069	0.892117
ENSMUSG00000017466	Timp2	2833.75	-0.252552	0.694338	-0.164878	0.933856	0.105556	0.880635	0.19323	0.926068	-0.0593222	0.910889
ENSMUSG00000017478	Zc3h18	772.55	-0.0302081	0.922016	0.0490966	0.95049	-0.0693469	0.725657	0.0099578	0.992865	-0.0202503	0.916538
ENSMUSG00000017485	Top2b	2494.98	0.021657	0.930787	0.0155794	0.980172	0.0123714	0.956634	0.00629372	0.993711	0.0279507	0.844233
ENSMUSG00000017491	Rarb	96.155	-0.0135541	0.983865	-0.0223797	0.991114	0.001785	0.997887	-0.00704059	0.99769	-0.0205947	0.95972
ENSMUSG00000017493	Igfbp4	2176.81	0.132465	0.750208	0.111877	0.926945	0.0618909	0.888757	0.0413035	0.982565	0.173768	0.453745
ENSMUSG00000017548	Suz12	962.1	-0.009689	0.971215	-0.0913309	0.860981	0.0499276	0.80047	-0.0317143	0.970261	-0.0414033	0.784588
ENSMUSG00000017550	Atad5	111.703	-0.0880704	0.838741	-0.0817182	0.95694	-0.27032	0.270243	-0.263968	0.580816	-0.352039	0.0566733
ENSMUSG00000017561	Crlf3	241.427	-0.075549	0.818245	-0.0195166	0.98799	-0.0231592	0.952003	0.0328732	0.982565	-0.0426758	0.861534
ENSMUSG00000017615	Tnfaip1	1048.99	0.00120505	0.995572	-0.038737	0.943165	0.0384623	0.819721	-0.00147974	0.998303	-0.000274694	0.998072
ENSMUSG00000017631	Abr	18357	0.0747021	0.660432	-0.00233796	0.997198	0.00954725	0.959807	-0.0674928	0.850404	0.0072093	0.960306
ENSMUSG00000017639	Rab11fip4	5960.89	-0.0361323	0.6835	-0.00614949	0.986134	-0.0281022	0.69682	0.00188063	0.995931	-0.0342517	0.512196
ENSMUSG00000017664	Slc35c2	1366.32	0.0682035	0.738488	0.04856	0.937411	0.0519791	0.772849	0.0323356	0.968545	0.100539	0.353261
ENSMUSG00000017667	Zfp334	429.098	-0.058679	0.824453	-0.130318	0.787537	-0.0272659	0.926605	-0.0989052	0.875282	-0.157584	0.203583
ENSMUSG00000017670	Elmo2	4639.07	0.0245065	0.908486	-0.00979787	0.988638	-0.0485495	0.732116	-0.0828539	0.760194	-0.0583474	0.565327
ENSMUSG00000017677	Wsb1	984.66	-0.187253	0.553664	-0.181868	0.726083	-0.283889	0.041751	-0.278503	0.125642	-0.465756	5.52467e-06
ENSMUSG00000017679	Ttpal	1312.41	0.0538673	0.788653	0.00611847	0.995028	0.030508	0.882376	-0.0172408	0.982565	0.0366265	0.788351
ENSMUSG00000017686	Rhot1	1760.39	0.0492481	0.718222	0.000349299	0.999829	0.0331948	0.792584	-0.015704	0.978825	0.0335441	0.717392
ENSMUSG00000017692	Rhbdl3	512.207	-0.00669262	0.987989	-0.0308568	0.979681	0.000153144	0.999546	-0.024011	0.984475	-0.0307036	0.912933
ENSMUSG00000017707	Serinc3	5995.07	0.043523	0.7915	-0.0074052	0.991114	0.0575831	0.63741	0.00665489	0.992865	0.0501779	0.61121
ENSMUSG00000017713	Tha1	65.0965	-0.0789441	0.91335	-0.053958	0.979681	-0.19905	0.658657	-0.174064	0.925133	-0.253008	0.436914
ENSMUSG00000017715	Pgs1	1469.21	0.0192174	0.927867	-0.0201646	0.974513	0.0696267	0.541956	0.0302446	0.962753	0.049462	0.618316
ENSMUSG00000017721	Pigt	2006.79	0.0547163	0.807582	0.0486733	0.939852	-0.0123739	0.959959	-0.0184169	0.982565	0.0362994	0.817771
ENSMUSG00000017724	Etv4	177.952	-0.143739	0.667382	-0.188304	0.761442	0.0932128	0.729865	0.0486484	0.971292	-0.0950909	0.649352
ENSMUSG00000017734	Dbndd2	1286.16	-0.124728	0.621183	0.0443666	0.95694	-0.111298	0.480556	0.0577969	0.942222	-0.0669315	0.647474
ENSMUSG00000017737	Mmp9	25.9749	0.0515406	0.963228	0.183238	0.94289	-0.176074	1	-0.0443768	0.98768	0.00716377	0.992993
ENSMUSG00000017740	Slc12a5	12865.3	0.0689896	0.657054	-0.00256007	0.997198	0.0546623	0.635555	-0.0168874	0.978825	0.0521022	0.564585
ENSMUSG00000017747	Ghdc	131.04	-0.134886	0.732357	-0.121419	0.905995	0.0174491	0.968512	0.0309161	0.982565	-0.10397	0.68671
ENSMUSG00000017754	Pltp	1513.21	-0.28609	0.667382	-0.0140882	0.997198	-0.329034	0.454985	-0.0570327	0.982565	-0.343122	0.312764
ENSMUSG00000017756	Slc12a7	100.833	-0.218037	0.700552	0.152482	0.930253	-0.195059	0.669124	0.17546	0.925133	-0.0425764	0.929847
ENSMUSG00000017760	Ctsa	2027.28	-0.0111255	0.966386	-0.0116435	0.988648	-0.0194958	0.935422	-0.0200137	0.982565	-0.0311393	0.836874
ENSMUSG00000017764	Zswim1	609.489	-0.00164084	0.995572	0.0272501	0.977307	-6.40179e-05	0.999749	0.0288269	0.977164	0.0271861	0.887205
ENSMUSG00000017765	Slc12a4	494.316	-0.0776896	0.857369	-0.0945998	0.935543	0.0505756	0.907725	0.0336654	0.982565	-0.0440243	0.888401
ENSMUSG00000017774	Myo1c	276.246	-0.0641551	0.879002	-0.0885746	0.935281	0.0169219	0.966735	-0.00749764	0.995931	-0.0716527	0.775744
ENSMUSG00000017776	Crk	3623.45	0.0175271	0.934756	0.0371219	0.939852	0.0373021	0.803196	0.0568969	0.89891	0.0744241	0.394292
ENSMUSG00000017778	Cox7c	3763.2	-0.0390248	0.890416	0.142679	0.726083	0.0161392	0.955193	0.197843	0.22831	0.158818	0.158412
ENSMUSG00000017781	Pitpna	7055.48	0.0778561	0.603583	0.00152264	0.997198	0.0899458	0.26473	0.0136123	0.982565	0.0914684	0.161902
ENSMUSG00000017801	Mlx	534.589	-0.0180776	0.949907	-0.0232957	0.977983	-0.0139214	0.956634	-0.0191395	0.982565	-0.0372171	0.80644
ENSMUSG00000017802	Retreg3	1704.58	-0.025145	0.889568	-0.0558831	0.89067	-0.00335104	0.985682	-0.0340891	0.952693	-0.0592342	0.496942
ENSMUSG00000017830	Dhx58	24.0585	-0.101361	0.926099	-0.297454	0.89067	0.283858	1	0.0877647	0.98181	-0.0135961	0.986207
ENSMUSG00000017831	Rab5a	1925.18	0.113117	0.562907	0.0581473	0.900311	0.0970796	0.41422	0.0421097	0.949002	0.155227	0.0501614
ENSMUSG00000017837	Nkiras2	231.457	0.058259	0.879781	-0.00687359	0.997198	0.112794	0.654964	0.0476617	0.970886	0.105921	0.597615
ENSMUSG00000017843	Ppp2r5c	4538.37	0.0685375	0.658038	-0.00112811	0.998276	0.0487124	0.685236	-0.0209532	0.97369	0.0475843	0.608524
ENSMUSG00000017858	Ift52	594.244	0.0688965	0.738488	0.0751115	0.895906	-0.00440722	0.986288	0.00180771	0.99825	0.0707042	0.573011
ENSMUSG00000017868	Sgk2	52.3717	0.0342181	0.968067	-0.00315674	0.999829	-0.117547	0.865426	-0.154922	0.948978	-0.120704	0.799489
ENSMUSG00000017897	Eya2	25.674	-0.55135	0.603583	-0.0738764	0.981614	-0.255706	1	0.221767	0.952693	-0.329583	0.564621
ENSMUSG00000017929	B4galt5	1383.94	0.103216	0.647319	-0.110204	0.787537	0.11261	0.429135	-0.100809	0.77712	0.00240665	0.991235
ENSMUSG00000017943	Gdap1l1	1333.39	0.0541708	0.784363	0.0805994	0.860981	0.0217424	0.921963	0.048171	0.940943	0.102342	0.295933
ENSMUSG00000017978	Cadps2	2032.48	0.111519	0.775409	0.00163188	0.999829	0.0780045	0.837942	-0.0318822	0.982565	0.0796363	0.763148
ENSMUSG00000017999	Ddx27	535.07	0.0147111	0.963228	-0.0221159	0.979598	-0.0316599	0.900487	-0.0684869	0.925286	-0.0537758	0.732883
ENSMUSG00000018001	Cyth3	959.998	0.0396877	0.834103	-0.045972	0.933856	-0.0257263	0.895006	-0.111386	0.589997	-0.0716983	0.491784
ENSMUSG00000018008	Cyth4	500.398	0.00425316	0.990653	-0.0455415	0.971029	-0.0216868	0.952423	-0.0714815	0.948978	-0.0672283	0.750573
ENSMUSG00000018012	Rac3	304.276	-0.0543344	0.89887	0.0999514	0.917034	0.021506	0.957704	0.175792	0.743163	0.121457	0.556543
ENSMUSG00000018040	Rrp7a	2422.34	0.064678	0.710245	0.0203476	0.977307	0.0553214	0.701528	0.010991	0.986564	0.0756691	0.448301
ENSMUSG00000018042	Cyb5r3	1499.9	-0.00649763	0.974246	0.107957	0.686519	-0.092341	0.374943	0.0221135	0.97369	0.0156158	0.90434
ENSMUSG00000018068	Ints2	341.08	-0.108634	0.686183	-0.150257	0.774251	-0.14985	0.404171	-0.191472	0.485565	-0.300107	0.00710638
ENSMUSG00000018076	Med13l	2269.94	-0.0157735	0.949907	-0.0467507	0.931678	-0.0612062	0.659606	-0.0921834	0.732671	-0.107957	0.222145
ENSMUSG00000018102	Hist1h2bc	495.857	0.117811	0.698181	-0.0426531	0.972248	0.272312	0.0819669	0.111848	0.897912	0.229659	0.111105
ENSMUSG00000018126	Baiap2l2	32.6615	-0.0985417	0.91528	0.173818	0.939852	-0.201037	1	0.0713227	0.982565	-0.027219	0.968022
ENSMUSG00000018143	Mafk	241.819	0.0996629	0.785072	-0.0189656	0.989707	0.0228562	0.956723	-0.0957723	0.938064	0.00389064	0.991357
ENSMUSG00000018160	Med1	1043.54	-0.0279916	0.883094	-0.0889478	0.769761	-0.0164865	0.931399	-0.0774427	0.769127	-0.105434	0.172963
ENSMUSG00000018166	Erbb3	268.472	-0.212474	0.735499	-0.255057	0.874728	-0.121002	0.853757	-0.163585	0.939068	-0.376059	0.228511
ENSMUSG00000018167	Stard3	679.629	-0.0440067	0.872455	-0.06189	0.931364	-0.00496345	0.98629	-0.0228467	0.982565	-0.0668534	0.65887
ENSMUSG00000018169	Mfng	75.4424	-0.250205	0.637323	-0.0662456	0.973938	-0.110106	0.818814	0.0738536	0.973207	-0.176351	0.560307
ENSMUSG00000018171	Vmp1	2309.38	0.081485	0.651796	0.0370647	0.94738	0.0670237	0.606846	0.0226034	0.974948	0.104088	0.225499
ENSMUSG00000018189	Uchl5	691.921	0.102468	0.679745	0.104422	0.86253	0.0958067	0.610623	0.0977603	0.872003	0.200229	0.0752991
ENSMUSG00000018196	Glrx2	1197.39	0.0059531	0.977377	0.028497	0.962621	-0.0300168	0.864314	-0.00747288	0.992618	-0.00151977	0.992869
ENSMUSG00000018199	Ro60	910.229	-0.0165413	0.969101	-0.0325993	0.979346	0.0283835	0.945274	0.0123256	0.993127	-0.00421571	0.989243
ENSMUSG00000018209	Stk4	1193.85	-0.0462811	0.838813	-0.0337454	0.968821	-0.00818974	0.975087	0.00434594	0.996142	-0.0419351	0.781724
ENSMUSG00000018217	Pmp22	452.219	-0.0902731	0.825517	-0.100154	0.93198	0.0803591	0.835344	0.0704778	0.964462	-0.0197953	0.953179
ENSMUSG00000018238	Gdf9	23.8213	0.125674	0.909837	-0.0994909	0.977307	0.336891	1	0.111726	0.975345	0.2374	0.674433
ENSMUSG00000018239	Zcchc10	126.558	0.0358638	0.950543	-0.0253315	0.988638	0.0683066	0.87983	0.00711132	0.99769	0.0429751	0.899553
ENSMUSG00000018286	Psmb6	2039.21	0.0232149	0.895548	0.0190015	0.973938	0.0910654	0.304393	0.0868521	0.623693	0.110067	0.0960878
ENSMUSG00000018287	Spag7	956.992	0.0763031	0.667382	0.0866207	0.798157	0.0684381	0.598456	0.0787558	0.789862	0.155059	0.0394592
ENSMUSG00000018293	Pfn1	4019.41	0.113185	0.6835	0.0726703	0.931678	0.0677088	0.788984	0.0271937	0.982565	0.140379	0.340165
ENSMUSG00000018322	Tomm34	2231.7	0.129921	0.658321	0.137663	0.811599	-0.0285599	0.933325	-0.0208181	0.982565	0.109103	0.513036
ENSMUSG00000018326	Ywhab	17239.6	0.0726236	0.677217	0.0653613	0.887925	0.0363889	0.835344	0.0291266	0.967202	0.10175	0.243037
ENSMUSG00000018334	Ksr1	3455.21	-0.00298883	0.99281	0.00401225	0.997198	-0.0549432	0.84777	-0.0479421	0.966823	-0.0509309	0.799486
ENSMUSG00000018339	Gpx3	48.0808	-0.132021	0.930274	-0.406999	0.896085	0.228446	0.83987	-0.0465317	0.992865	-0.178552	0.833178
ENSMUSG00000018340	Anxa6	3069.65	0.0530942	0.802054	0.0748024	0.891978	-0.00821376	0.972505	0.0134944	0.985764	0.0665887	0.595681
ENSMUSG00000018347	Zkscan6	312.915	-0.0374753	0.920528	-0.073516	0.933856	0.0176454	0.958464	-0.0183953	0.986479	-0.0558706	0.784584
ENSMUSG00000018362	Kpna2	339.526	0.0205786	0.959671	-0.0546153	0.958853	0.0112474	0.974212	-0.0639464	0.953362	-0.0433678	0.845448
ENSMUSG00000018363	Smurf2	773.34	-0.0314882	0.897953	-0.061406	0.907857	-0.016053	0.946514	-0.0459708	0.952693	-0.077459	0.508783
ENSMUSG00000018372	Cep95	156.794	-0.205647	0.583548	-0.189018	0.782293	-0.235389	0.242694	-0.21876	0.613696	-0.424408	0.00191356
ENSMUSG00000018377	Vezf1	599.266	-0.0129729	0.972389	-0.0896559	0.91426	0.0851923	0.742786	0.0085093	0.99497	-0.00446358	0.987671
ENSMUSG00000018378	Cuedc1	502.872	-0.093381	0.793408	-0.117411	0.899091	-0.0419088	0.915221	-0.0659388	0.961813	-0.15932	0.393969
ENSMUSG00000018379	Srsf1	2511.75	-0.0831396	0.687117	-0.0435899	0.95077	-0.117256	0.394547	-0.077706	0.896706	-0.160846	0.0962235
ENSMUSG00000018381	Abi3	104.141	-0.0361411	0.949907	-0.0372242	0.979681	0.108313	0.765223	0.107229	0.939068	0.0710884	0.816363
ENSMUSG00000018387	Shroom1	90.8289	-0.150267	0.767671	-0.0500198	0.979209	-0.158191	0.692379	-0.0579438	0.977374	-0.208211	0.460269
ENSMUSG00000018395	Kif3a	2807.54	0.0208871	0.923368	0.080783	0.811599	-0.0523438	0.697524	0.00755206	0.992559	0.0284392	0.816698
ENSMUSG00000018398	Sept8	5981.09	-0.0129478	0.953702	0.0887911	0.769761	-0.0160485	0.933325	0.0856904	0.709856	0.0727426	0.408053
ENSMUSG00000018401	Mtmr4	1597.98	-0.0499197	0.932213	-0.145411	0.899161	-0.00959632	0.986025	-0.105087	0.945079	-0.155007	0.555015
ENSMUSG00000018405	Mrm1	189.749	-0.00705436	0.986895	-0.0324462	0.97899	0.110081	0.669124	0.0846887	0.939068	0.0776343	0.724673
ENSMUSG00000018411	Mapt	12003.5	-0.00591005	0.969572	0.02721	0.941677	-0.0282435	0.803196	0.00487658	0.992865	-0.00103347	0.993097
ENSMUSG00000018412	Kansl1	1819.23	0.0306856	0.869268	-0.0282576	0.962621	-0.0347373	0.827587	-0.0936804	0.656929	-0.0629948	0.50469
ENSMUSG00000018415	Gid4	2144.65	0.0276868	0.90702	-0.0208486	0.977983	0.0372394	0.845203	-0.0112959	0.986564	0.0163909	0.913219
ENSMUSG00000018417	Myo1b	250.732	0.0245668	0.971807	-0.138488	0.934575	0.132685	0.794365	-0.0303697	0.98768	-0.00580288	0.991781
ENSMUSG00000018425	Dhx40	660.872	0.0645314	0.762592	0.0600522	0.91747	0.0138756	0.956634	0.00939632	0.992559	0.0739278	0.551449
ENSMUSG00000018427	Ypel2	680.676	-0.0914772	0.872882	-0.154521	0.902141	0.0186304	0.975256	-0.0444136	0.982565	-0.135891	0.669125
ENSMUSG00000018428	Akap1	1005.48	-0.0139614	0.963228	-0.0917663	0.8608	0.0138672	0.956723	-0.0639376	0.925133	-0.0778991	0.540264
ENSMUSG00000018433	Nol11	603.948	0.0114582	0.966152	-0.000611287	0.999829	-0.045956	0.815377	-0.0580255	0.932251	-0.0465673	0.741806
ENSMUSG00000018442	Derl2	538.76	-0.0472162	0.855323	-0.102762	0.851888	-0.0117271	0.96583	-0.0672728	0.930165	-0.114489	0.362209
ENSMUSG00000018446	C1qbp	1211.69	0.0605894	0.786142	0.148007	0.643057	-0.00790026	0.975343	0.0795173	0.88847	0.140107	0.175169
ENSMUSG00000018449	Rpain	167.916	-0.109178	0.796665	-0.155057	0.887925	-0.0768189	0.857129	-0.122698	0.925133	-0.231876	0.263807
ENSMUSG00000018451	6330403K07Rik	4122.17	0.0190034	0.956938	0.0447533	0.961517	-0.0177161	0.953986	0.00803388	0.99497	0.0270372	0.89224
ENSMUSG00000018459	Slc13a3	329.027	-0.0868787	0.871599	-0.146434	0.902141	0.0306197	0.956634	-0.0289361	0.986564	-0.115815	0.708234
ENSMUSG00000018470	Kcnab3	617.374	0.176354	0.630924	-0.126561	0.887925	0.233102	0.233371	-0.0698137	0.956939	0.10654	0.615462
ENSMUSG00000018474	Chd3	18631.7	0.0271239	0.907361	0.0232105	0.975164	0.0572083	0.701393	0.0532949	0.928586	0.0804188	0.429786
ENSMUSG00000018476	Kdm6b	635.791	0.00899177	0.983912	0.0429265	0.972779	-0.00930497	0.981048	0.0246297	0.982565	0.0336215	0.89565
ENSMUSG00000018481	Appbp2	1749.21	0.0275093	0.896818	-0.0243142	0.972248	0.0173432	0.933702	-0.0344803	0.960871	-0.00697101	0.964939
ENSMUSG00000018486	Wnt9b	45.4131	0.966391	0.643385	-1.25844	0.720679	1.65916	0.108817	-0.565679	0.92888	0.400713	0.775393
ENSMUSG00000018500	Adora2b	80.2225	0.0137888	0.986733	0.0203696	0.994272	0.141899	0.800605	0.14848	0.943928	0.162268	0.681087
ENSMUSG00000018501	Ncor1	6431.14	0.0242759	0.911176	-0.0111579	0.987554	0.00567629	0.977798	-0.0297575	0.967035	-0.00548161	0.973038
ENSMUSG00000018507	Trpv2	316.677	-0.0900791	0.766309	-0.00649075	0.997198	-0.10322	0.651511	-0.0196314	0.985764	-0.109711	0.529279
ENSMUSG00000018509	Cenpv	403.268	0.031891	0.941305	0.0132537	0.992871	0.0495839	0.883254	0.0309466	0.982565	0.0628376	0.776154
ENSMUSG00000018537	Pcgf2	212.271	-0.147501	0.742126	0.0200279	0.991852	-0.216585	0.482461	-0.0490562	0.980212	-0.196558	0.430213
ENSMUSG00000018541	Cwc25	348.239	0.0531314	0.884368	-0.0106252	0.994272	0.0458798	0.890492	-0.0178769	0.986564	0.0352545	0.886993
ENSMUSG00000018547	Pip4k2b	4175.94	0.0543383	0.694338	0.0481173	0.899091	-0.00796448	0.961751	-0.0141855	0.982565	0.0401528	0.661379
ENSMUSG00000018548	Trim37	8112.77	0.0788332	0.679745	0.0055257	0.99551	0.0974093	0.447328	0.0241018	0.975499	0.102935	0.300465
ENSMUSG00000018554	Ybx2	55.2375	-0.239589	0.730945	-0.0976369	0.973938	-0.837268	0.0106225	-0.695316	0.135096	-0.934905	0.000734441
ENSMUSG00000018559	Ctdnep1	1592.05	0.0779764	0.686183	0.00634656	0.995028	0.056696	0.73421	-0.0149338	0.982565	0.0630425	0.607289
ENSMUSG00000018565	Elp5	1151.55	0.0666334	0.686183	0.0558962	0.899091	0.0868175	0.433071	0.0760804	0.789321	0.142714	0.0516426
ENSMUSG00000018567	Gabarap	2550.66	0.0590238	0.74857	0.0203765	0.977937	0.0838979	0.515872	0.0452505	0.94293	0.104274	0.255811
ENSMUSG00000018572	Phf23	761.793	0.0385474	0.903979	-0.11651	0.833933	0.0657832	0.768371	-0.0892744	0.901138	-0.050727	0.776652
ENSMUSG00000018574	Acadvl	883.494	-0.0205874	0.949907	-0.00203261	0.997916	0.0191784	0.946133	0.0377332	0.967503	0.0171458	0.930382
ENSMUSG00000018581	Dnah11	37.3505	-1.08117	0.647319	0.266489	0.977294	-0.51114	1	0.836524	0.892462	-0.244651	0.890441
ENSMUSG00000018583	G3bp1	1581.27	-0.00682526	0.970521	0.0101022	0.986001	-0.0478113	0.683228	-0.0308838	0.953661	-0.037709	0.694828
ENSMUSG00000018585	Atox1	634.885	-0.0243425	0.939315	0.108283	0.833212	-0.0138365	0.959042	0.118789	0.74418	0.0944466	0.480819
ENSMUSG00000018589	Glra2	231.86	-0.0535796	0.929377	-0.210734	0.833212	0.0606484	0.902123	-0.0965057	0.953661	-0.150085	0.592176
ENSMUSG00000018593	Sparc	4715.47	0.0509172	0.952011	-0.32085	0.782293	0.434315	0.220813	0.0625483	0.982565	0.113465	0.798649
ENSMUSG00000018599	Mief2	325.652	-0.100154	0.694338	-0.00823955	0.995028	-0.0746701	0.737122	0.0172446	0.986247	-0.0829097	0.611241
ENSMUSG00000018604	Tbx3	37.365	-0.298788	0.753494	-0.345573	0.899091	-0.298299	1	-0.345084	0.898358	-0.643871	0.162492
ENSMUSG00000018634	Crhr1	192.697	-0.150479	0.775409	-0.203414	0.876416	-0.034724	0.955255	-0.0876588	0.967035	-0.238138	0.390958
ENSMUSG00000018648	Dusp14	633.817	0.16147	0.603583	0.0512199	0.961088	0.0764951	0.756289	-0.0337554	0.977164	0.127715	0.411985
ENSMUSG00000018651	Tada2a	503.444	-0.0377616	0.883976	-0.0352388	0.96733	-0.0597796	0.748919	-0.0572569	0.939068	-0.0950185	0.432913
ENSMUSG00000018654	Ikzf1	69.9362	0.000822112	0.999306	-0.134108	0.93198	0.031184	0.958464	-0.103746	0.960406	-0.102924	0.777815
ENSMUSG00000018659	Pnpo	826.627	0.0502646	0.852812	-0.0026098	0.997273	0.010893	0.96901	-0.0419814	0.967035	0.00828321	0.971729
ENSMUSG00000018661	Cog1	1101.58	0.0284745	0.932809	-0.022587	0.979681	-0.0489532	0.853541	-0.100015	0.871359	-0.0715402	0.660842
ENSMUSG00000018666	Cbx1	909.622	0.0139066	0.963291	0.0766747	0.899091	-0.0224633	0.932426	0.0403048	0.964462	0.0542114	0.714349
ENSMUSG00000018669	Cdk5rap3	558.13	0.0321673	0.900897	-0.00313886	0.997198	-0.0503919	0.791295	-0.085698	0.851951	-0.0535307	0.699997
ENSMUSG00000018672	Copz2	89.4766	-0.201037	0.650145	0.102124	0.937924	-0.17464	0.574923	0.128521	0.925133	-0.0725159	0.816321
ENSMUSG00000018677	Slc25a39	1147.72	0.0276898	0.928185	0.00614663	0.996711	0.110169	0.486407	0.0886256	0.875369	0.116315	0.333623
ENSMUSG00000018678	Sp2	431.476	0.19414	0.572098	0.0465173	0.971029	0.081659	0.767504	-0.0659638	0.953661	0.128176	0.473862
ENSMUSG00000018697	Aatf	276.451	0.152626	0.588972	0.0960606	0.890517	0.0985059	0.619057	0.0419403	0.967202	0.194567	0.102396
ENSMUSG00000018707	Dync1h1	11372.9	-0.0626095	0.801279	0.0610154	0.933856	-0.0380457	0.881601	0.0855791	0.897912	0.0229697	0.904978
ENSMUSG00000018733	Pex12	157.222	-0.0159608	0.975788	-0.00019196	0.999874	0.106894	0.762009	0.122663	0.925133	0.106702	0.687201
ENSMUSG00000018736	Ndel1	1695.72	0.110563	0.562907	-0.0324463	0.958853	0.149468	0.0996447	0.00645913	0.993127	0.117022	0.166489
ENSMUSG00000018740	Slc25a35	119.919	0.0645987	0.908685	-0.0812379	0.960272	0.03474	0.94918	-0.111097	0.94293	-0.0464979	0.896584
ENSMUSG00000018750	Zbtb4	3661.91	0.0419956	0.809363	-0.0530699	0.902141	0.103704	0.307389	0.0086384	0.989505	0.050634	0.624984
ENSMUSG00000018761	Mpdu1	905.352	0.0349998	0.883482	0.044405	0.94289	0.0312037	0.883657	0.0406089	0.957732	0.0756087	0.519285
ENSMUSG00000018765	Fxr2	2817.36	0.0151561	0.949589	-0.0199861	0.977294	0.0184083	0.926318	-0.016734	0.982565	-0.00157787	0.992869
ENSMUSG00000018770	Atp5g3	5231.63	0.0934317	0.643385	0.0408025	0.94738	0.0877439	0.519323	0.0351147	0.964462	0.128546	0.163294
ENSMUSG00000018774	Cd68	153.809	0.0901305	0.800232	0.0109631	0.995028	0.163184	0.486407	0.0840166	0.94293	0.174147	0.327241
ENSMUSG00000018796	Acsl1	1240.26	-0.0256568	0.928185	0.0676954	0.902141	-0.0790763	0.628859	0.0142759	0.985764	-0.0113809	0.950671
ENSMUSG00000018800	Abca5	923.353	-0.0158678	0.963228	-0.0376763	0.969967	0.054133	0.820335	0.0323245	0.974948	0.0164567	0.938746
ENSMUSG00000018809	Smyd4	273.773	-0.0217019	0.949907	0.0422382	0.966639	-0.131013	0.44346	-0.0670732	0.939068	-0.0887751	0.568077
ENSMUSG00000018819	Lsp1	44.8697	-0.216969	0.766726	-0.0937491	0.973938	-0.0252546	0.975453	0.0979652	0.97369	-0.119004	0.81971
ENSMUSG00000018820	Zfyve27	1595.43	-0.0664464	0.686183	-0.0487516	0.91747	-0.136546	0.121589	-0.118851	0.466316	-0.185297	0.00575912
ENSMUSG00000018821	Avpi1	300.996	0.183892	0.562907	0.0644679	0.942487	0.169166	0.366925	0.0497421	0.966823	0.233634	0.0758735
ENSMUSG00000018830	Myh11	80.4791	-0.402774	0.637323	-0.580061	0.640941	-0.376444	0.508582	-0.553731	0.530055	-0.956505	0.00323663
ENSMUSG00000018841	Rad51d	332.01	-0.0916193	0.699806	0.0073026	0.995081	-0.0176277	0.952069	0.0812942	0.916327	-0.0103251	0.961051
ENSMUSG00000018845	Unc45b	18.9808	-0.405596	0.683313	-0.0796628	0.981614	-0.298212	1	0.0277206	0.99497	-0.377875	0.522259
ENSMUSG00000018846	Pank3	1374.42	0.0509203	0.860078	0.0495092	0.95694	0.0106951	0.971802	0.00928401	0.993127	0.0602043	0.731897
ENSMUSG00000018848	Rars	1238.15	0.0432592	0.794417	0.0155564	0.979377	0.0210795	0.904818	-0.00662331	0.992865	0.0366359	0.735505
ENSMUSG00000018849	Wwc1	2381.81	0.0283384	0.922388	0.0131707	0.988638	0.0843205	0.619057	0.0691528	0.925133	0.0974911	0.433232
ENSMUSG00000018858	Mrpl58	772.357	0.0271833	0.917794	0.0296588	0.971908	0.00365805	0.9885	0.00613353	0.99497	0.0333169	0.828614
ENSMUSG00000018861	Fdxr	230.82	-0.136854	0.709461	0.0402811	0.978727	-0.104495	0.743195	0.0726395	0.961751	-0.0642143	0.815651
ENSMUSG00000018865	Sult4a1	9403.49	0.0663459	0.676403	0.0808588	0.789661	0.0130817	0.946133	0.0275946	0.965596	0.0939405	0.233371
ENSMUSG00000018882	Mrpl45	766.237	0.0517124	0.796648	-0.016379	0.979681	0.0720186	0.620192	0.00392729	0.996083	0.0556397	0.649523
ENSMUSG00000018899	Irf1	132.127	-0.0892219	0.83855	-0.0650642	0.968821	-0.112749	0.749879	-0.0885915	0.953661	-0.177813	0.443284
ENSMUSG00000018900	Slc22a5	208.021	-0.12561	0.719135	-0.0562688	0.968821	-0.135218	0.612513	-0.0658766	0.964462	-0.191487	0.300021
ENSMUSG00000018906	P4ha2	147.655	-0.0490704	0.961029	-0.282634	0.875744	0.0841478	0.918877	-0.149416	0.953894	-0.198487	0.664262
ENSMUSG00000018909	Arrb1	6592.27	0.00100446	0.995527	-0.0212348	0.966639	0.0358972	0.750073	0.0136579	0.982565	0.0146624	0.888401
ENSMUSG00000018920	Cxcl16	19.9863	-0.383375	0.677434	-0.129301	0.972248	-0.346844	1	-0.0927705	0.982565	-0.476145	0.332847
ENSMUSG00000018921	Pelp1	811.867	0.0180188	0.960529	0.0703065	0.926945	-0.00435201	0.988687	0.0479357	0.964462	0.0659545	0.69719
ENSMUSG00000018923	Med11	130.044	0.0873269	0.828038	0.0517042	0.972248	0.136485	0.642874	0.100863	0.939068	0.188189	0.348902
ENSMUSG00000018927	Ccl6	44.4193	-0.14128	0.831155	0.0190988	0.99504	-0.0541781	0.945171	0.106201	0.967202	-0.0350793	0.947356
ENSMUSG00000018931	Natd1	333.221	0.00747268	0.984519	-0.0413656	0.971908	-0.0088294	0.97942	-0.0576676	0.957732	-0.050195	0.809193
ENSMUSG00000018932	Map2k3	151.634	-0.128986	0.790567	-0.00953728	0.997198	-0.15123	0.688441	-0.0317817	0.985764	-0.160767	0.570532
ENSMUSG00000018965	Ywhah	21820.3	0.0704357	0.772262	0.136044	0.764701	-0.0263909	0.924637	0.0392178	0.967202	0.109654	0.393513
ENSMUSG00000018974	Sart3	1230.47	-0.0240132	0.929377	-0.0401277	0.95694	-0.0342703	0.873603	-0.0503848	0.94293	-0.074398	0.537743
ENSMUSG00000018983	E2f2	37.983	0.179436	0.78906	-0.00134639	0.999829	0.0965975	1	-0.0841847	0.974948	0.0952511	0.846461
ENSMUSG00000018995	Nars2	204.19	-0.202497	0.534152	-0.0229195	0.981146	-0.112894	0.585652	0.0666842	0.950786	-0.135813	0.369489
ENSMUSG00000018999	Slc35b4	1527.56	-0.0193388	0.939447	-0.0584184	0.902807	-0.030715	0.87722	-0.0697947	0.889346	-0.0891334	0.378629
ENSMUSG00000019027	Dnah1	186.449	-0.175859	0.709461	-0.0920431	0.95694	-0.201135	0.566193	-0.117319	0.945007	-0.293178	0.220363
ENSMUSG00000019039	Dalrd3	1263.85	-0.0794183	0.692956	-0.0820966	0.879167	-0.122758	0.344102	-0.125437	0.617094	-0.204855	0.0172794
ENSMUSG00000019054	Fis1	2284.12	0.0607889	0.774253	0.0181215	0.979681	0.0925065	0.53104	0.049839	0.944358	0.110628	0.295933
ENSMUSG00000019055	Plod1	570.074	-0.082299	0.87119	-0.109852	0.933856	0.0610588	0.897663	0.0335057	0.982565	-0.0487933	0.888401
ENSMUSG00000019066	Rab3d	440.38	0.107916	0.691652	0.0283915	0.978727	-0.0226362	0.946514	-0.102161	0.896706	0.00575532	0.983728
ENSMUSG00000019080	Mfsd3	131.165	-0.0551764	0.922893	0.0665552	0.971029	-0.156564	0.645624	-0.0348327	0.982565	-0.0900091	0.770774
ENSMUSG00000019082	Slc25a22	6732.48	0.0355365	0.912229	0.187428	0.582119	-0.0724791	0.739459	0.0794123	0.925133	0.114949	0.413192
ENSMUSG00000019087	Atp6ap1	7696.79	0.0324805	0.785152	0.000486099	0.999829	0.00643201	0.961138	-0.0255624	0.953181	0.0069181	0.944578
ENSMUSG00000019088	Dnase1l1	27.4157	-0.141166	0.910513	-0.273176	0.926945	0.0888745	1	-0.0431355	0.992865	-0.184301	0.799489
ENSMUSG00000019122	Ccl9	46.232	0.000648664	0.99954	0.0766114	0.973938	0.00274978	0.997876	0.0787125	0.974486	0.0793612	0.864043
ENSMUSG00000019124	Scrn1	4524.11	0.0391974	0.804204	0.0390499	0.93198	0.0449497	0.724844	0.0448023	0.925286	0.0839996	0.275853
ENSMUSG00000019132	BC005537	4315.86	0.0250353	0.896569	-0.0320117	0.95167	0.0222309	0.89632	-0.0348161	0.953181	-0.00978081	0.94317
ENSMUSG00000019139	Isyna1	431.182	0.0354669	0.948037	-0.110317	0.917338	0.0758888	0.844293	-0.0698947	0.964462	-0.0344278	0.910856
ENSMUSG00000019143	Hars2	424.607	-0.157382	0.581904	-0.0562684	0.947867	-0.177612	0.244103	-0.0764981	0.92888	-0.23388	0.0420438
ENSMUSG00000019146	Cacng2	1588.64	0.135344	0.665409	-0.0160532	0.989707	0.121719	0.592873	-0.0296785	0.982565	0.105666	0.569317
ENSMUSG00000019158	Tmem160	768.466	0.0836436	0.804494	0.205029	0.722696	0.0398868	0.915076	0.161273	0.75432	0.244916	0.0982708
ENSMUSG00000019173	Rab5c	3878.18	0.0458708	0.67893	0.0360846	0.899467	0.0371313	0.671619	0.027345	0.943893	0.0732159	0.170071
ENSMUSG00000019179	Mdh2	6426.93	0.0745637	0.581904	0.067445	0.770827	0.0182162	0.892049	0.0110975	0.982565	0.0856611	0.14786
ENSMUSG00000019188	H13	1226.06	-0.0424065	0.828812	-0.0800995	0.860981	0.0251977	0.901884	-0.0124952	0.985764	-0.0549018	0.644999
ENSMUSG00000019189	Rnf145	2220.59	0.0847388	0.625496	-0.0731184	0.841184	0.0734028	0.52195	-0.0844543	0.720498	0.000284407	0.997942
ENSMUSG00000019194	Scn1b	10747.3	0.128539	0.615756	0.125456	0.769977	0.0767919	0.674844	0.0737093	0.923575	0.202248	0.0448595
ENSMUSG00000019210	Atp6v1e1	7673.4	0.0548933	0.707974	0.0784481	0.782293	0.0333912	0.815377	0.056946	0.884369	0.111839	0.103754
ENSMUSG00000019214	Chtf18	28.7737	-0.0816732	0.934353	-0.136506	0.962621	-0.173943	1	-0.228776	0.925286	-0.310449	0.480546
ENSMUSG00000019230	Lhx9	308.777	0.0072441	0.991565	0.0109409	0.997198	0.000269648	0.999546	0.00396647	0.998792	0.0112106	0.984243
ENSMUSG00000019232	Etnppl	325.518	0.120037	0.932696	-0.451654	0.860981	0.598272	0.382418	0.026582	0.995642	0.146619	0.857593
ENSMUSG00000019235	Rps6kl1	994.494	-0.00935322	0.97092	0.00598601	0.995407	-0.0898757	0.540702	-0.0745364	0.897488	-0.0838897	0.472304
ENSMUSG00000019254	Ppp1r12c	1804.15	0.012686	0.961939	-0.0549665	0.913385	0.0535903	0.728654	-0.0140622	0.982565	-0.00137625	0.994206
ENSMUSG00000019256	Ahr	182.149	0.0808495	0.876936	0.161534	0.895569	-0.00847208	0.988057	0.0722125	0.967202	0.153062	0.569213
ENSMUSG00000019261	Map1s	1621.28	0.0560142	0.845915	0.0365271	0.972248	-0.0019411	0.995746	-0.0214282	0.982565	0.0345861	0.869965
ENSMUSG00000019295	Tmem129	544.456	0.0451853	0.805103	-0.0974588	0.769761	0.0763063	0.543777	-0.0663378	0.884369	-0.0211525	0.882208
ENSMUSG00000019297	Nop9	289.384	-0.0216553	0.949907	-0.028142	0.977307	-0.0257139	0.929144	-0.0322006	0.974948	-0.0538559	0.751457
ENSMUSG00000019302	Atp6v0a1	11801.7	0.0514724	0.825977	0.0666237	0.912775	0.000850163	0.997887	0.0160015	0.982565	0.0674739	0.626801
ENSMUSG00000019303	Psmc3ip	50.9283	0.0687403	0.931222	0.328977	0.769761	-0.160152	0.764784	0.100085	0.967035	0.168825	0.657686
ENSMUSG00000019320	Noxo1	30.0535	-0.288594	0.689379	0.100516	0.972248	-0.264311	1	0.124799	0.967202	-0.163795	0.745732
ENSMUSG00000019338	Zfp687	856.004	-0.0255542	0.932108	0.0170502	0.981664	-0.0554748	0.781722	-0.0128704	0.986591	-0.0384246	0.816321
ENSMUSG00000019359	Gdpd2	113.616	-0.085258	0.872882	-0.287082	0.726083	0.0684758	0.887915	-0.133348	0.92888	-0.218606	0.382538
ENSMUSG00000019362	D8Ertd738e	961.862	0.0191765	0.939224	0.100708	0.769761	0.0736955	0.590071	0.155227	0.227687	0.174403	0.0248134
ENSMUSG00000019370	Calm3	60522.2	0.0858368	0.603583	0.0856444	0.768261	0.00733369	0.966286	0.00714132	0.992471	0.0929781	0.204954
ENSMUSG00000019373	Cops3	1487.1	0.0769821	0.714296	-0.0454451	0.94738	0.0697641	0.684453	-0.0526631	0.943928	0.024319	0.887678
ENSMUSG00000019428	Fkbp8	7400.29	0.0253685	0.895554	0.115928	0.585023	-0.0115074	0.952069	0.0790524	0.757112	0.104421	0.172963
ENSMUSG00000019432	Ddx39b	2695.81	-0.0870312	0.647319	-0.0551656	0.912173	-0.163408	0.0769729	-0.131543	0.437338	-0.218574	0.00188739
ENSMUSG00000019433	Gipc1	911.627	0.0308913	0.89079	0.103615	0.769761	0.032682	0.866717	0.105406	0.669818	0.136297	0.114205
ENSMUSG00000019437	Tlcd1	238.538	-0.0299679	0.958941	-0.18397	0.848004	0.181543	0.540983	0.0275404	0.985764	-0.00242746	0.995523
ENSMUSG00000019461	Plscr3	218.069	-0.134321	0.686183	-0.110001	0.902141	-0.084101	0.780272	-0.0597809	0.965596	-0.194102	0.258068
ENSMUSG00000019467	Arhgef25	8693.96	0.0415349	0.85264	0.0889266	0.851888	-0.102579	0.451969	-0.0551876	0.938064	-0.0136527	0.938189
ENSMUSG00000019470	Xab2	841.002	-0.050093	0.835638	-0.0032646	0.997198	-0.0852461	0.625119	-0.0384177	0.967202	-0.0885107	0.505606
ENSMUSG00000019471	Cdc37	2958.81	0.0590581	0.745569	0.0497151	0.926647	0.0685584	0.618617	0.0592154	0.919272	0.118273	0.177265
ENSMUSG00000019478	Rab4a	663.77	0.0710237	0.770199	-0.0309738	0.973938	0.124944	0.420078	0.0229468	0.982565	0.0939705	0.49017
ENSMUSG00000019487	Trip10	116.617	-0.218664	0.679292	-0.0174595	0.995028	-0.142279	0.756581	0.058926	0.979725	-0.159738	0.6333
ENSMUSG00000019494	Cops6	2126.51	0.0558542	0.718222	0.0744905	0.818883	0.0193514	0.915075	0.0379877	0.944582	0.0938419	0.227138
ENSMUSG00000019505	Ubb	13148.3	0.0212286	0.932809	0.150266	0.482644	-0.0332857	0.866199	0.0957512	0.74418	0.11698	0.208329
ENSMUSG00000019518	Ap4m1	427.025	-0.0584723	0.796665	-0.0293408	0.972248	-0.0361665	0.875541	-0.00703503	0.99497	-0.0655073	0.633208
ENSMUSG00000019528	Gyg	693.004	0.0106409	0.970548	0.0606785	0.930253	-0.00392792	0.9885	0.0461096	0.958676	0.0567505	0.710496
ENSMUSG00000019539	Rcn3	113.753	-0.227644	0.635329	0.0746723	0.966121	-0.228705	0.44789	0.0736107	0.967503	-0.154033	0.573072
ENSMUSG00000019558	Slc6a8	2186.84	-0.00536224	0.980698	-0.0545096	0.899467	0.0490009	0.725024	-0.000146372	0.999775	-0.00550861	0.972257
ENSMUSG00000019564	Arid3a	117.85	0.0899983	0.820177	-0.116442	0.912491	-0.00482613	0.993115	-0.211267	0.693471	-0.121268	0.6137
ENSMUSG00000019577	Pdk4	192.602	-0.00991494	0.985579	0.0736283	0.95694	0.0653324	0.875541	0.148876	0.884369	0.138961	0.551449
ENSMUSG00000019578	Ubxn6	1659.43	0.0816305	0.658038	0.0618312	0.899091	0.0491105	0.74975	0.0293112	0.967202	0.110942	0.203698
ENSMUSG00000019579	Mydgf	697.571	-0.0824186	0.684201	0.0210561	0.978727	-0.00254811	0.993161	0.100927	0.760194	0.018508	0.910828
ENSMUSG00000019590	Cyb561	865.135	-0.0267446	0.954517	0.069954	0.95049	0.0426903	0.910981	0.139389	0.846474	0.112644	0.583479
ENSMUSG00000019647	Sema6a	446.982	-0.113574	0.834668	-0.239383	0.833212	0.0854304	0.875873	-0.0403781	0.982565	-0.153953	0.635743
ENSMUSG00000019659	Ccdc12	543.923	0.0480489	0.862112	0.047219	0.95694	0.0278975	0.924073	0.0270675	0.979773	0.0751165	0.627056
ENSMUSG00000019689	Fmc1	413.845	0.0172637	0.966386	0.163281	0.782293	0.0104375	0.977604	0.156454	0.75216	0.173718	0.273494
ENSMUSG00000019699	Akt3	5229.42	0.0318972	0.907576	0.00872605	0.992871	-0.017586	0.946514	-0.0407571	0.964247	-0.00885996	0.963311
ENSMUSG00000019710	Mrpl24	736.017	-0.0207304	0.949624	-0.014825	0.987554	-0.0261197	0.923996	-0.0202142	0.982565	-0.0409447	0.808015
ENSMUSG00000019715	Gle1	1175.35	0.0470953	0.770882	-0.042168	0.92926	0.0508677	0.688793	-0.0383956	0.944334	0.00869969	0.948593
ENSMUSG00000019718	L3hypdh	36.6246	0.0887901	0.91335	0.0231094	0.994272	-0.12911	1	-0.194791	0.925133	-0.106001	0.830747
ENSMUSG00000019726	Lyst	2246.37	-0.129278	0.672018	-0.133184	0.851888	-0.157574	0.433071	-0.161481	0.711409	-0.290758	0.022801
ENSMUSG00000019731	Slc35e1	1312.77	-0.00795851	0.971794	-0.0420863	0.939852	0.010696	0.958464	-0.0234319	0.974948	-0.0313904	0.810957
ENSMUSG00000019732	Calr3	20.2451	0.142126	0.893097	0.185002	0.95694	-0.424622	1	-0.381746	0.832827	-0.23962	0.687318
ENSMUSG00000019734	Tmc4	38.4195	-0.401364	0.637323	-0.299107	0.899091	-0.278971	1	-0.176714	0.953894	-0.578078	0.138865
ENSMUSG00000019737	Syne4	32.4872	-0.24999	0.856375	-0.0623547	0.991114	-0.608721	1	-0.421086	0.919272	-0.671076	0.308383
ENSMUSG00000019738	Polr2i	357.575	0.0959669	0.757105	0.080591	0.930253	0.00691099	0.985682	-0.00846488	0.99497	0.087502	0.653754
ENSMUSG00000019761	Krt10	176.81	0.0908013	0.860215	0.131535	0.91809	0.122795	0.762009	0.163528	0.898358	0.25433	0.279194
ENSMUSG00000019762	Iyd	180.047	-0.0541946	0.930274	0.400946	0.373371	-0.362722	0.158349	0.0924181	0.959981	0.0382235	0.919265
ENSMUSG00000019763	Rmnd1	402.119	-0.162608	0.534152	-5.94719e-05	0.999874	-0.103001	0.531339	0.059548	0.940017	-0.10306	0.413574
ENSMUSG00000019768	Esr1	33.6045	-0.278243	0.712868	-0.0521459	0.986667	-0.139701	1	0.0863956	0.979321	-0.191847	0.707162
ENSMUSG00000019772	Vip	195.005	-0.0205876	0.972389	0.0868931	0.958853	0.166889	0.64918	0.27437	0.65347	0.253782	0.295933
ENSMUSG00000019773	Fbxo5	23.3123	-0.291446	0.755331	-0.166988	0.962621	-0.230618	1	-0.10616	0.979215	-0.397605	0.44901
ENSMUSG00000019774	Mtrf1l	115.135	0.0872236	0.878408	-0.0615856	0.973938	0.210821	0.540983	0.0620118	0.975345	0.149235	0.618857
ENSMUSG00000019775	Rgs17	834.817	-0.0481927	0.904941	-0.0933548	0.91603	0.0799212	0.776943	0.0347591	0.980186	-0.0134336	0.961619
ENSMUSG00000019777	Hdac2	2141.7	0.0888727	0.649748	0.0221174	0.977307	0.0718953	0.611014	0.00514003	0.99497	0.0940127	0.34366
ENSMUSG00000019782	Rwdd1	735.908	0.0922722	0.693015	0.0677805	0.919021	0.0537824	0.815095	0.0292906	0.977164	0.121563	0.332847
ENSMUSG00000019785	Clvs2	1333.92	0.0706758	0.735221	0.0521867	0.933856	0.0103187	0.966118	-0.00817034	0.992865	0.0625054	0.63568
ENSMUSG00000019789	Hey2	53.1809	-0.197057	0.825208	-0.0758457	0.979681	-0.197605	0.80047	-0.0763939	0.982565	-0.273451	0.603712
ENSMUSG00000019790	Stxbp5	2997.54	0.0098309	0.970521	0.00711628	0.994272	-0.106559	0.446226	-0.109273	0.722966	-0.0994425	0.380809
ENSMUSG00000019791	Hint3	146.327	0.0066276	0.988453	-0.00502902	0.997198	0.00585326	0.988687	-0.00580337	0.99769	0.000824234	0.997941
ENSMUSG00000019792	Trmt11	139.547	0.0223329	0.966497	0.0549204	0.972248	-0.0177939	0.969317	0.0147935	0.993127	0.0371264	0.910615
ENSMUSG00000019794	Katna1	160.154	0.0110169	0.984353	-0.185006	0.848212	0.0361944	0.943956	-0.159828	0.880992	-0.148811	0.550416
ENSMUSG00000019795	Pcmt1	3429.9	0.0657395	0.686183	0.0449691	0.928311	0.0385329	0.804795	0.0177625	0.980762	0.083502	0.341343
ENSMUSG00000019796	Lrp11	5626.58	0.0760787	0.683361	0.0956614	0.789661	0.0209294	0.924637	0.0405122	0.953661	0.116591	0.205214
ENSMUSG00000019797	1700021F05Rik	339.307	0.0104166	0.977629	0.110687	0.884763	0.0682779	0.800109	0.168548	0.653393	0.178965	0.207742
ENSMUSG00000019802	Sec63	2077.65	-0.0281869	0.866003	0.023378	0.9679	-0.0133976	0.940764	0.0381673	0.939068	0.00998046	0.936901
ENSMUSG00000019803	Nr2e1	332.286	-0.0281456	0.94029	0.0355515	0.973938	0.112764	0.569354	0.176461	0.5489	0.148315	0.285885
ENSMUSG00000019804	Snx3	2775.11	0.132786	0.374978	0.023402	0.962621	0.0910166	0.26812	-0.0183676	0.974374	0.114419	0.0638642
ENSMUSG00000019806	Aig1	777.769	0.00560938	0.985579	0.010122	0.991286	0.0135672	0.958464	0.0180798	0.982565	0.0236892	0.892051
ENSMUSG00000019808	Adat2	142.952	0.00816183	0.986568	-0.036102	0.978727	0.0184355	0.964527	-0.0258283	0.982565	-0.0176665	0.954693
ENSMUSG00000019809	Pex3	558.146	0.0255262	0.93118	0.0579303	0.931844	-0.0524481	0.798792	-0.020044	0.982565	0.00548226	0.97874
ENSMUSG00000019810	Fuca2	756.262	-0.0562699	0.738488	-0.02384	0.971908	0.0723412	0.544505	0.104771	0.585916	0.0485011	0.648833
ENSMUSG00000019813	Cep57l1	91.8953	-0.0299297	0.963228	-0.146999	0.902141	0.121715	0.758623	0.00464504	0.99825	-0.0252847	0.94866
ENSMUSG00000019814	Ltv1	317.037	0.00325366	0.991145	-0.0404405	0.965137	0.0527321	0.827247	0.00903799	0.993127	0.0122917	0.954603
ENSMUSG00000019817	Plagl1	132.943	-0.262421	0.650145	-0.10326	0.958853	-0.0159002	0.981048	0.143261	0.940017	-0.11916	0.75846
ENSMUSG00000019818	Cd164	1271.25	-0.0734737	0.77083	-0.0529209	0.94604	0.0668319	0.750458	0.0873847	0.898095	0.013911	0.947356
ENSMUSG00000019820	Utrn	593.474	-0.0419146	0.934756	-0.130956	0.899091	0.0720162	0.858829	-0.0170247	0.992865	-0.0589393	0.839017
ENSMUSG00000019822	Smpd2	278.061	-0.101055	0.737925	0.0502862	0.964646	-0.124807	0.569884	0.0265348	0.982565	-0.0745206	0.710453
ENSMUSG00000019823	Mical1	173.613	-0.0486909	0.912229	0.0311093	0.979681	-0.0750706	0.828235	0.00472962	0.99769	-0.0439613	0.87563
ENSMUSG00000019826	Zbtb24	276.22	-0.0444827	0.871345	-0.123369	0.78676	0.0349389	0.890492	-0.0439477	0.964462	-0.0884304	0.53345
ENSMUSG00000019828	Grm1	2108.92	0.0549411	0.908685	-0.072644	0.95694	0.100385	0.760786	-0.0272	0.982565	0.0277411	0.930382
ENSMUSG00000019831	Wasf1	8695.42	0.130226	0.67503	0.166332	0.774251	-0.0300348	0.935906	0.00607131	0.99688	0.136297	0.428728
ENSMUSG00000019832	Rab32	51.7845	-0.266943	0.667874	0.00129865	0.999829	-0.0612043	0.932426	0.207037	0.916327	-0.0599056	0.90232
ENSMUSG00000019837	Gtf3c6	588.495	0.0629271	0.743148	0.0679974	0.899091	0.0886987	0.513223	0.0937691	0.760194	0.156696	0.0675003
ENSMUSG00000019838	Slc16a10	100.679	-0.111789	0.838741	-0.163325	0.902473	-0.0721492	0.89706	-0.123685	0.94873	-0.235474	0.410255
ENSMUSG00000019841	Rev3l	1029.84	-0.0620184	0.838813	0.0373836	0.973938	-0.035803	0.913646	0.0635989	0.953181	0.00158052	0.995673
ENSMUSG00000019843	Fyn	3221.05	0.0195102	0.909859	0.0191037	0.972248	0.00915837	0.956634	0.00875196	0.986479	0.0282621	0.770774
ENSMUSG00000019845	Tube1	44.9425	0.0969582	0.892246	-0.0605501	0.979377	-0.129576	0.828376	-0.287085	0.777019	-0.190126	0.618857
ENSMUSG00000019846	Lama4	67.4726	-0.0943731	0.893927	-0.386051	0.720679	-0.0173703	0.980132	-0.309048	0.735421	-0.403421	0.160676
ENSMUSG00000019848	Popdc3	80.1447	-0.0130032	0.987347	0.171331	0.926945	-0.122991	0.85047	0.0613428	0.982565	0.0483396	0.925075
ENSMUSG00000019849	Prep	726.915	0.0655669	0.805191	-0.0226208	0.979681	0.0730343	0.73624	-0.0151534	0.986564	0.0504135	0.778619
ENSMUSG00000019850	Tnfaip3	109.052	-0.0186461	0.981589	-0.0331975	0.989028	0.0784451	0.9038	0.0638937	0.980542	0.0452476	0.9265
ENSMUSG00000019851	Perp	46.3772	-0.387478	0.767671	0.296545	0.939852	-0.195351	0.885422	0.488672	0.880992	0.101194	0.9231
ENSMUSG00000019852	Arfgef3	2401.66	-0.0189872	0.959928	0.0311566	0.977307	-0.0237406	0.943956	0.0264033	0.982565	0.00741603	0.976253
ENSMUSG00000019853	Hebp2	47.0621	-0.00507433	0.995527	0.278236	0.86253	-0.0431445	0.956729	0.240166	0.897912	0.235091	0.556113
ENSMUSG00000019854	Reps1	873.175	0.023649	0.901284	-0.0930741	0.731974	-0.0079465	0.96476	-0.12467	0.291013	-0.101021	0.178552
ENSMUSG00000019856	Fam184a	412.661	-0.0702721	0.770199	-0.161391	0.662931	-0.0173063	0.95196	-0.108425	0.789862	-0.178697	0.0993718
ENSMUSG00000019857	Asf1a	259.74	0.0109856	0.973535	0.117818	0.841184	0.0886034	0.671773	0.195435	0.39456	0.206421	0.081972
ENSMUSG00000019861	Gopc	1250.08	0.0526673	0.809363	0.0657539	0.902141	-0.00992763	0.966543	0.003159	0.99769	0.0558263	0.678975
ENSMUSG00000019863	Qrsl1	275.887	-0.0275271	0.938107	0.123637	0.825573	-0.0780909	0.724735	0.0730735	0.934601	0.0455464	0.81222
ENSMUSG00000019864	Rtn4ip1	271.311	0.0552239	0.840169	-6.31268e-05	0.999874	-0.0156123	0.958464	-0.0708993	0.937769	-0.0156754	0.944683
ENSMUSG00000019865	Nmbr	42.5866	-0.181748	0.796665	-0.000671246	0.999874	-0.143774	0.828404	0.0373024	0.98768	-0.144446	0.759444
ENSMUSG00000019868	Vta1	898.379	0.0250719	0.89703	-0.0552655	0.899091	0.0729841	0.514088	-0.0073533	0.992559	0.0177186	0.888401
ENSMUSG00000019872	Smpdl3a	753.35	-0.0415818	0.909375	0.0668507	0.939852	0.00974188	0.977604	0.118174	0.85015	0.0765926	0.683171
ENSMUSG00000019873	Reep3	763.711	-0.132859	0.667874	-0.136433	0.848212	-0.0382335	0.913646	-0.0418078	0.97369	-0.174667	0.260803
ENSMUSG00000019874	Fabp7	561.54	-0.0129304	0.986588	0.080434	0.972017	0.110874	0.849729	0.204238	0.897912	0.191308	0.577523
ENSMUSG00000019876	Pkib	161.736	0.174812	0.625496	0.110742	0.899091	0.0268198	0.946514	-0.03725	0.977967	0.137562	0.462863
ENSMUSG00000019877	Serinc1	19905.7	0.0484008	0.804204	0.0704222	0.886383	0.0100555	0.964006	0.0320769	0.966972	0.0804777	0.440277
ENSMUSG00000019878	Hsf2	519.402	0.00155928	0.995572	-0.0101135	0.991529	-0.0219481	0.934289	-0.0336208	0.970086	-0.0320616	0.850604
ENSMUSG00000019880	Rspo3	215.416	0.140688	0.695049	-0.022807	0.987996	0.0620927	0.875541	-0.101402	0.937458	0.0392857	0.894322
ENSMUSG00000019883	Echdc1	653.792	-0.0352087	0.909859	0.0708201	0.918219	0.0525693	0.832024	0.158598	0.56101	0.123389	0.346885
ENSMUSG00000019888	Mgat4c	115.606	-0.139757	0.812299	0.181344	0.900311	-0.106648	0.857092	0.214454	0.884369	0.0746963	0.864462
ENSMUSG00000019889	Ptprk	1106.56	-0.113555	0.621183	0.0282157	0.972248	-0.192813	0.0632911	-0.0510415	0.944334	-0.164597	0.0817737
ENSMUSG00000019890	Nts	67.388	-0.200814	0.851848	0.124561	0.973938	-0.0435375	0.968512	0.281837	0.92888	0.0810231	0.918971
ENSMUSG00000019891	Dcbld1	308.655	0.0681837	0.825208	0.0869881	0.912775	0.0560739	0.854013	0.0748783	0.939068	0.143062	0.354777
ENSMUSG00000019892	Lrriq1	35.9992	-0.447467	0.663972	0.0817543	0.981146	-0.45836	1	0.0708615	0.984009	-0.376606	0.523628
ENSMUSG00000019894	Slc6a15	1574.24	0.0333509	0.94726	0.0715971	0.952477	-0.0604163	0.873098	-0.0221701	0.986564	0.0111808	0.97307
ENSMUSG00000019897	Ccdc59	511.094	0.0106718	0.9729	0.0197531	0.981614	-0.0723547	0.739861	-0.0632733	0.943893	-0.0526016	0.770047
ENSMUSG00000019899	Lama2	306.828	-0.123085	0.785494	-0.0867625	0.955225	0.0279964	0.956723	0.0643193	0.970261	-0.0587661	0.861811
ENSMUSG00000019906	Lin7a	263.133	-0.116682	0.693015	0.022471	0.981945	-0.0250385	0.945905	0.114115	0.884369	-0.0025675	0.993097
ENSMUSG00000019907	Ppp1r12a	2039.3	0.0134558	0.953074	0.0338221	0.950786	-0.0174544	0.929501	0.00291198	0.99769	0.0163678	0.902022
ENSMUSG00000019916	P4ha1	1068.77	-0.0640635	0.922176	-0.136267	0.926945	0.095738	0.854436	0.0235348	0.992559	-0.0405286	0.922177
ENSMUSG00000019917	Sept10	120.105	-0.185645	0.743148	0.0589561	0.978727	-0.0779064	0.899567	0.166695	0.926068	-0.0189503	0.971729
ENSMUSG00000019920	Lims1	466.893	-0.0680199	0.828499	0.00775407	0.997198	-0.0775428	0.768604	-0.0017688	0.998792	-0.0697887	0.729321
ENSMUSG00000019923	Zwint	12513.9	0.0967182	0.619717	-0.0511508	0.91603	0.146636	0.10721	-0.00123259	0.998792	0.0954856	0.2843
ENSMUSG00000019927	Ube2d1	1063.41	0.132969	0.534152	-0.0287479	0.971029	0.0638425	0.681043	-0.097874	0.747362	0.0350946	0.803552
ENSMUSG00000019929	Dcn	154.409	-0.760224	0.659025	-0.623207	0.890619	-0.260833	0.883527	-0.123817	0.982565	-0.88404	0.3076
ENSMUSG00000019935	Slc17a8	162.147	-0.0644718	0.914819	0.346977	0.577694	-0.16699	0.650321	0.244459	0.722633	0.179987	0.509481
ENSMUSG00000019943	Atp2b1	28326.1	0.0995317	0.688281	0.0233387	0.979681	0.0266529	0.92994	-0.0495401	0.961751	0.0499916	0.778619
ENSMUSG00000019944	Rhobtb1	88.8658	-0.160559	0.686183	0.0675078	0.96733	-0.253388	0.31966	-0.0253208	0.986564	-0.18588	0.408053
ENSMUSG00000019945	Cabcoco1	34.0347	-0.267919	0.766872	0.171926	0.95694	-0.435622	1	0.00422395	0.999201	-0.263695	0.635743
ENSMUSG00000019947	Arid5b	622.219	0.0750087	0.775949	-0.137825	0.774251	0.0416148	0.879348	-0.171219	0.516675	-0.0962101	0.526521
ENSMUSG00000019948	Actr6	373.918	0.20178	0.534152	0.0815877	0.926945	0.223359	0.185997	0.103167	0.906599	0.304947	0.0144416
ENSMUSG00000019951	Uhrf1bp1l	2209.66	0.0876389	0.695801	0.0391346	0.962621	0.0444425	0.853804	-0.0040617	0.99769	0.0835772	0.54414
ENSMUSG00000019952	Poc1b	132.963	0.148953	0.670017	0.0434018	0.973938	0.182151	0.42493	0.0766003	0.953046	0.225553	0.175988
ENSMUSG00000019960	Dusp6	1339.62	0.0805786	0.82533	0.00807489	0.997198	0.0848297	0.784382	0.012326	0.993127	0.0929046	0.678673
ENSMUSG00000019961	Tmpo	591.928	-0.0407339	0.886224	-0.0695453	0.91747	-0.000101174	0.999546	-0.0289126	0.977164	-0.0696465	0.649547
ENSMUSG00000019966	Kitl	375.857	0.150838	0.933369	-0.639972	0.823186	0.48239	0.645624	-0.30842	0.952693	-0.157582	0.885131
ENSMUSG00000019969	Psen1	1511.26	-0.00129688	0.995527	-0.00654802	0.993282	-0.0323007	0.859638	-0.0375518	0.953661	-0.0388487	0.745867
ENSMUSG00000019970	Sgk1	1312.91	0.0136371	0.963354	-0.00781798	0.993835	0.0217223	0.93378	0.000267201	0.999734	0.0139043	0.94127
ENSMUSG00000019971	Cep290	245.596	-0.142531	0.67503	-0.00106734	0.999829	-0.0227541	0.955981	0.118709	0.901976	-0.0238215	0.933698
ENSMUSG00000019975	Ikbip	181.74	-0.156213	0.672125	0.01794	0.991114	-0.0838215	0.807666	0.0903318	0.943928	-0.0658815	0.80323
ENSMUSG00000019977	Hbs1l	947.758	-0.0156536	0.958406	-0.0438562	0.950786	0.0063956	0.980132	-0.021807	0.982565	-0.0374606	0.81139
ENSMUSG00000019978	Epb41l2	1363.56	-0.0317062	0.908023	-0.0142591	0.987175	0.0479623	0.815377	0.0654095	0.925133	0.0337032	0.834125
ENSMUSG00000019979	Apaf1	345.983	-0.127883	0.661541	-0.0904864	0.902141	-0.12001	0.557919	-0.0826132	0.92888	-0.210496	0.114205
ENSMUSG00000019982	Myb	16.7361	-0.45611	0.800232	0.572037	0.899091	-0.315343	1	0.712803	0.846474	0.256693	0.841771
ENSMUSG00000019984	Med23	706.19	-0.0136872	0.966152	-0.046814	0.95694	-0.100341	0.574923	-0.133468	0.698464	-0.147155	0.224296
ENSMUSG00000019986	Ahi1	4804.8	-0.0706998	0.790906	-0.131589	0.787537	-0.0288167	0.924637	-0.0897063	0.902329	-0.160406	0.202441
ENSMUSG00000019988	Nedd1	55.8574	-0.279534	0.635329	-0.240716	0.848212	0.104116	0.85047	0.142934	0.940943	-0.1366	0.708234
ENSMUSG00000019990	Pde7b	536.32	0.140005	0.77105	-0.242296	0.786115	0.234209	0.458543	-0.148091	0.924832	-0.00808671	0.986207
ENSMUSG00000019996	Map7	1713.22	-0.0333038	0.916241	-0.00567835	0.997198	-0.105067	0.555502	-0.0774421	0.925133	-0.110746	0.416084
ENSMUSG00000019997	Ccn2	49.5887	-0.471738	0.667874	0.0848273	0.981614	0.0619733	0.959959	0.618538	0.669896	0.146801	0.860124
ENSMUSG00000019998	Stx7	2095.41	0.0633359	0.653012	0.0301078	0.94289	0.0458624	0.666352	0.0126343	0.982565	0.0759702	0.268226
ENSMUSG00000020000	Moxd1	120.359	-0.063228	0.896925	-0.0602669	0.969967	0.0723568	0.862769	0.0753179	0.964393	0.0120899	0.974143
ENSMUSG00000020003	Pex7	535.781	0.065214	0.777372	-0.0209486	0.979681	0.0691346	0.701776	-0.017028	0.982565	0.048186	0.757009
ENSMUSG00000020009	Ifngr1	276.902	-0.0143663	0.969572	-0.162537	0.769761	0.0698345	0.791197	-0.0783359	0.939068	-0.0927022	0.611957
ENSMUSG00000020014	Cfap54	91.3613	-0.549928	0.714296	0.197349	0.973938	-0.511022	0.672408	0.236255	0.968751	-0.313673	0.769806
ENSMUSG00000020015	Cdk17	4036.08	0.0639115	0.800419	-0.0413715	0.962621	0.0303384	0.913857	-0.0749446	0.925133	-0.0110331	0.958714
ENSMUSG00000020018	Snrpf	433.031	0.168844	0.596549	0.160326	0.769761	0.0801409	0.750073	0.0716227	0.94293	0.240467	0.0629762
ENSMUSG00000020019	Ntn4	135.233	-0.0899872	0.829077	0.142304	0.899091	-0.20842	0.433354	0.0238721	0.986564	-0.0661151	0.821946
ENSMUSG00000020021	Fgd6	289.83	-0.0144984	0.972389	-0.0349183	0.978727	0.0862045	0.769422	0.0657846	0.961751	0.0512862	0.837778
ENSMUSG00000020022	Ndufa12	1363.85	0.056747	0.826571	0.0519684	0.947867	0.122546	0.460647	0.117767	0.769127	0.174514	0.130458
ENSMUSG00000020023	Tmcc3	1646.87	-0.152259	0.667382	-0.026296	0.981664	-0.1144	0.680757	0.011563	0.994412	-0.140696	0.480791
ENSMUSG00000020024	Cep83	602.901	0.0111647	0.966975	0.0250269	0.976567	0.0747628	0.636388	0.088625	0.821974	0.0997897	0.362814
ENSMUSG00000020027	Socs2	307.022	-0.046943	0.928675	0.319787	0.461517	-0.190435	0.482461	0.176295	0.793307	0.129352	0.589423
ENSMUSG00000020029	Nudt4	2105.51	-0.0490826	0.895554	-0.051029	0.964326	0.0463652	0.888192	0.0444188	0.971879	-0.00466379	0.987314
ENSMUSG00000020032	Nuak1	1766.85	0.0168072	0.964824	0.00511858	0.997198	-0.050199	0.865426	-0.0618876	0.953362	-0.0450804	0.830837
ENSMUSG00000020034	Tcp11l2	653.228	0.0141946	0.964824	-0.0171723	0.984256	-0.00752276	0.979234	-0.0388896	0.967202	-0.024695	0.897173
ENSMUSG00000020037	Rfx4	308.119	-0.0132978	0.9729	-0.119584	0.884763	0.21338	0.241406	0.107094	0.911243	0.0937961	0.638825
ENSMUSG00000020038	Cry1	377.452	0.101974	0.840169	-0.257421	0.773358	0.192118	0.584521	-0.167277	0.901138	-0.0653033	0.859932
ENSMUSG00000020042	Btbd11	335.684	0.13973	0.838741	-0.467203	0.586631	0.488428	0.170398	-0.118505	0.964462	0.0212252	0.972361
ENSMUSG00000020044	Timp3	1631.8	-0.0674162	0.876395	-0.156919	0.860981	0.190774	0.433984	0.101271	0.937054	0.0338553	0.909958
ENSMUSG00000020048	Hsp90b1	6294.11	0.0293817	0.936722	-0.00476637	0.997198	0.190097	0.223967	0.155949	0.661745	0.18533	0.156658
ENSMUSG00000020052	Ascl1	137.282	0.14712	0.712851	-0.103133	0.933856	0.157871	0.604076	-0.0923827	0.952693	0.0547377	0.864462
ENSMUSG00000020053	Igf1	145.838	0.0340468	0.96417	-0.201706	0.893838	0.166133	0.715546	-0.0696202	0.975591	-0.0355734	0.94127
ENSMUSG00000020056	Washc3	264.078	0.136439	0.684201	0.095444	0.918541	0.158246	0.506098	0.117251	0.901976	0.25369	0.101351
ENSMUSG00000020057	Dram1	37.3834	0.352959	0.64715	0.00714898	0.997841	0.0569144	1	-0.288895	0.871359	0.0640634	0.916769
ENSMUSG00000020061	Mybpc1	27.3704	0.0132106	0.992047	0.127145	0.977294	-0.0148991	1	0.0990357	0.982565	0.112246	0.892438
ENSMUSG00000020063	Sirt1	231.644	-0.120883	0.711665	-0.0263073	0.981394	0.0567461	0.870586	0.151322	0.790046	0.0304388	0.909958
ENSMUSG00000020064	Herc4	492.766	-0.0794344	0.746388	-0.0327124	0.972846	-0.0519373	0.829866	-0.00521539	0.995782	-0.0846497	0.567758
ENSMUSG00000020069	Hnrnph3	855.653	-0.100018	0.707204	-0.0120276	0.991852	-0.0232366	0.945274	0.0647541	0.946474	-0.0352642	0.868929
ENSMUSG00000020070	Rufy2	990.86	-0.0911904	0.63953	-0.102795	0.769761	-0.0998843	0.413089	-0.111489	0.632515	-0.202679	0.00710638
ENSMUSG00000020074	Ccar1	1015.3	-0.0517226	0.851151	-0.00703072	0.996012	-0.0387367	0.885422	0.00595519	0.995642	-0.0457674	0.800626
ENSMUSG00000020075	Ddx21	659.889	-0.026167	0.923616	-0.000946313	0.999829	-0.0589436	0.742786	-0.0337229	0.968501	-0.0598899	0.657686
ENSMUSG00000020076	Ddx50	1243.5	0.00752681	0.975788	-0.0668538	0.899091	0.023177	0.918868	-0.0512036	0.939068	-0.0436768	0.743817
ENSMUSG00000020077	Srgn	77.695	-0.411094	0.489274	-0.177326	0.899091	-0.31368	0.310302	-0.0799116	0.970086	-0.491006	0.0237297
ENSMUSG00000020078	Vps26a	1196.49	0.0455129	0.789948	0.0810473	0.80114	0.0319053	0.85047	0.0674397	0.846474	0.112953	0.145741
ENSMUSG00000020079	Supv3l1	434.338	0.0666778	0.804494	-0.0544296	0.948746	0.0640168	0.782752	-0.0570907	0.953181	0.00958714	0.968431
ENSMUSG00000020080	Hkdc1	79.3395	-0.149797	0.813874	0.408227	0.704075	-0.410552	0.261401	0.147471	0.944582	-0.00232551	0.99657
ENSMUSG00000020083	Fam241b	497.813	0.0145453	0.963557	0.154451	0.701981	-0.0363883	0.884404	0.103517	0.801066	0.118063	0.333099
ENSMUSG00000020085	Aifm2	113.685	-0.133056	0.74059	0.0160867	0.992871	0.0897782	0.80975	0.238921	0.623693	0.105865	0.678683
ENSMUSG00000020086	H2afy2	242.966	0.00366374	0.992635	-0.0774954	0.935543	0.112437	0.649784	0.0312783	0.982565	0.0349421	0.890574
ENSMUSG00000020087	Tysnd1	383.811	-0.0273093	0.941442	0.0610713	0.939852	0.0260457	0.936448	0.114426	0.832827	0.087117	0.6019
ENSMUSG00000020088	Sar1a	3276.76	0.0623025	0.647319	0.014668	0.977307	0.0519478	0.590531	0.00431332	0.994412	0.0666158	0.327068
ENSMUSG00000020089	Ppa1	1495.36	0.111354	0.58598	0.0755877	0.874728	0.0781094	0.569884	0.0423434	0.952693	0.153697	0.0683658
ENSMUSG00000020090	Npffr1	96.9601	-0.615924	0.553664	0.0673348	0.984679	-0.315049	0.677054	0.36821	0.882586	-0.247714	0.69126
ENSMUSG00000020091	Eif4ebp2	1851.47	0.0268314	0.891155	-0.0501124	0.906041	0.0325562	0.843824	-0.0443876	0.938064	-0.0175562	0.891847
ENSMUSG00000020092	Pald1	320.794	-0.14917	0.667874	0.043831	0.975903	-0.174732	0.452166	0.0182691	0.989213	-0.130901	0.520223
ENSMUSG00000020096	Tbata	263.379	0.0631168	0.90911	0.124006	0.919021	-0.0949733	0.825733	-0.034084	0.982565	0.0290329	0.938813
ENSMUSG00000020097	Sgpl1	640.052	-0.0879601	0.686183	-0.0363304	0.965137	-0.0485352	0.818814	0.00309458	0.99769	-0.0848656	0.509481
ENSMUSG00000020098	Pcbd1	75.1105	-0.076473	0.940074	-0.17545	0.936849	0.237736	0.688125	0.13876	0.964393	0.0622865	0.917987
ENSMUSG00000020099	Unc5b	988.26	-0.262016	0.634701	-0.017891	0.994267	-0.195565	0.612513	0.0485605	0.982565	-0.213456	0.462863
ENSMUSG00000020100	Slc29a3	353.947	-0.114326	0.73733	0.0211521	0.98799	-0.129203	0.614865	0.00627543	0.997397	-0.108051	0.609353
ENSMUSG00000020101	Vsir	656.367	0.0359928	0.8927	-0.0670675	0.906768	0.14433	0.267117	0.0412699	0.964393	0.0772627	0.559761
ENSMUSG00000020102	Slc16a7	735.962	0.0357415	0.929377	-0.030433	0.978727	-0.0594842	0.848881	-0.125659	0.846474	-0.0899173	0.640303
ENSMUSG00000020105	Lrig3	51.481	-0.172124	0.826137	-0.087435	0.977294	0.0898671	0.915076	0.174556	0.948978	0.00243212	0.99738
ENSMUSG00000020107	Anapc16	1190.39	0.0187505	0.943003	0.0260205	0.972248	-0.00478281	0.984387	0.00248721	0.99769	0.0212377	0.888401
ENSMUSG00000020108	Ddit4	1391.5	-0.0752604	0.871233	0.130581	0.899467	-0.165532	0.572448	0.0403101	0.982565	-0.0349503	0.913837
ENSMUSG00000020109	Dnajb12	1187.19	0.119377	0.607364	-0.00705397	0.994758	0.0421406	0.846829	-0.0842906	0.868568	0.0350866	0.82346
ENSMUSG00000020111	Micu1	2083.68	0.0475591	0.700704	9.35299e-06	0.999874	0.0328366	0.770043	-0.0147132	0.977164	0.032846	0.694245
ENSMUSG00000020114	Cand1	3233.43	0.0164395	0.941442	0.0239004	0.971029	0.0314313	0.853541	0.0388923	0.946474	0.0553318	0.575735
ENSMUSG00000020115	Tbk1	941.959	0.00827799	0.972389	-0.0873036	0.844392	0.0139194	0.952069	-0.0816622	0.840955	-0.0733842	0.523628
ENSMUSG00000020116	Pno1	572.957	0.0900709	0.700337	0.0942566	0.875744	0.109276	0.519112	0.113462	0.769127	0.203533	0.0521931
ENSMUSG00000020120	Plek	269.202	0.0144886	0.970239	0.00691555	0.997198	0.128937	0.548123	0.121364	0.855108	0.135852	0.407246
ENSMUSG00000020121	Srgap1	370.696	0.0370211	0.955268	-0.1684	0.899091	0.183402	0.60188	-0.0220184	0.992559	0.0150027	0.973038
ENSMUSG00000020122	Egfr	221.138	-0.00129201	0.99685	-0.00703275	0.997198	0.0858919	0.771834	0.0801512	0.946474	0.0788592	0.726475
ENSMUSG00000020124	Usp15	1688.16	-0.0215854	0.929377	-0.0853358	0.833212	-0.0350279	0.854436	-0.0987783	0.709856	-0.120364	0.17543
ENSMUSG00000020128	Vps54	546.496	-0.0951234	0.686315	-0.0658964	0.92926	-0.166635	0.233371	-0.137408	0.67818	-0.232532	0.0237857
ENSMUSG00000020130	Tbc1d15	777.702	-0.0210496	0.937776	0.00138155	0.998933	-0.0255119	0.908709	-0.00308072	0.99769	-0.0241303	0.879029
ENSMUSG00000020131	Pcsk4	32.3381	-0.18071	0.83855	0.193994	0.939852	-0.159818	1	0.214886	0.939068	0.0341757	0.96238
ENSMUSG00000020132	Rab21	1539.09	0.0477044	0.840169	0.0270239	0.977007	0.0549317	0.782752	0.0342512	0.968778	0.0819556	0.535055
ENSMUSG00000020133	2310011J03Rik	654.884	0.0887883	0.672902	0.0558707	0.928311	0.124452	0.34334	0.0915342	0.80454	0.180322	0.048274
ENSMUSG00000020134	Peli1	1059.11	0.046905	0.883976	0.00745608	0.996012	0.0226344	0.94579	-0.0168145	0.986564	0.0300904	0.888401
ENSMUSG00000020135	Apc2	3313.78	-0.0069268	0.972617	0.0595107	0.896085	-0.0276666	0.874094	0.0387708	0.94873	0.031844	0.782904
ENSMUSG00000020137	Thap2	328.601	-0.0191624	0.961241	-0.123066	0.848212	0.0438799	0.881601	-0.0600236	0.953661	-0.079186	0.657921
ENSMUSG00000020142	Slc1a4	1311.92	0.0308791	0.891845	0.00559277	0.995081	0.132819	0.21152	0.107533	0.65878	0.138412	0.1112
ENSMUSG00000020143	Dock2	86.6162	-0.103881	0.839371	-0.127412	0.931649	-0.0125752	0.983464	-0.0361065	0.982565	-0.139987	0.652185
ENSMUSG00000020149	Rab1a	4174.57	0.0639316	0.667874	0.028244	0.95694	0.101255	0.23593	0.0655672	0.801066	0.129499	0.0448972
ENSMUSG00000020150	Gamt	291.616	-0.12154	0.670017	0.105117	0.890619	-0.0574435	0.841312	0.169213	0.628449	0.0476737	0.816837
ENSMUSG00000020151	Ptprr	441.727	0.146787	0.575217	0.0435102	0.961517	0.00913141	0.975343	-0.0941451	0.875282	0.0526417	0.756982
ENSMUSG00000020152	Actr2	13318.1	0.123414	0.635329	0.0436155	0.961517	0.0420495	0.872317	-0.0377493	0.969706	0.0856651	0.564585
ENSMUSG00000020153	Ndufs7	1720.33	0.101595	0.534152	0.050238	0.899091	0.0870485	0.353222	0.0356912	0.944371	0.137287	0.0295548
ENSMUSG00000020154	Ptprb	556.899	-0.259882	0.618065	-0.334611	0.627418	-0.115306	0.782752	-0.190035	0.856977	-0.449917	0.022793
ENSMUSG00000020155	Kcnmb1	21.7827	-0.351758	0.838666	-0.398861	0.935543	-0.346613	1	-0.393716	0.948009	-0.745474	0.408053
ENSMUSG00000020156	Pwwp3a	712.397	-0.00551395	0.986895	-0.0797133	0.902141	-0.0775766	0.705676	-0.151776	0.624063	-0.15729	0.205746
ENSMUSG00000020160	Meis1	17.176	-0.329271	0.829847	-0.771816	0.782293	0.36854	1	-0.074006	0.990533	-0.403277	0.672495
ENSMUSG00000020163	Uqcr11	2677.48	0.0149357	0.967741	0.175714	0.722696	0.00150356	0.997823	0.162282	0.656929	0.177218	0.197241
ENSMUSG00000020166	Cnot2	1337.2	0.00974716	0.963228	-0.0690677	0.833212	0.0250722	0.874094	-0.0537426	0.897912	-0.0439955	0.64291
ENSMUSG00000020167	Tcf3	491.443	-0.0466902	0.885136	-0.0599441	0.945564	-0.0682246	0.77871	-0.0814784	0.925133	-0.128169	0.387846
ENSMUSG00000020169	Best3	21.8631	0.017222	0.987401	0.422702	0.823567	-0.466757	1	-0.0612773	0.982565	-0.0440553	0.952918
ENSMUSG00000020170	Frs2	1347.7	-0.0444396	0.779995	0.0277229	0.961517	-0.0866707	0.390439	-0.0145081	0.982565	-0.0589478	0.514435
ENSMUSG00000020171	Yeats4	643.685	0.094537	0.653012	-0.0672282	0.899091	0.118815	0.355191	-0.0429503	0.953661	0.0515867	0.701139
ENSMUSG00000020173	Cobl	241.982	-0.0888973	0.915124	-0.142272	0.945564	0.096456	0.890986	0.0430808	0.985764	-0.0458164	0.934074
ENSMUSG00000020175	Rab36	492.416	-0.108848	0.6836	0.0349517	0.973938	-0.212124	0.149504	-0.0683244	0.942222	-0.177172	0.175543
ENSMUSG00000020176	Grb10	518.261	0.00834664	0.987884	-0.175965	0.868537	0.101831	0.796974	-0.0824813	0.961813	-0.0741346	0.816321
ENSMUSG00000020178	Adora2a	31.9932	-0.170898	0.81635	-0.13058	0.959388	-0.0741472	1	-0.0338294	0.992559	-0.204727	0.650511
ENSMUSG00000020180	Snrpd3	1563.08	0.0977821	0.648546	0.00949752	0.991114	0.0851953	0.569284	-0.00308922	0.99769	0.0946928	0.395402
ENSMUSG00000020181	Nav3	1210.37	-0.0356187	0.927806	0.0245193	0.980448	-0.0722995	0.784382	-0.0121615	0.992865	-0.0477802	0.828614
ENSMUSG00000020182	Ddc	145.569	-0.251778	0.667874	-0.0893567	0.969967	-0.206685	0.643753	-0.044264	0.982565	-0.296041	0.330362
ENSMUSG00000020183	Cpm	410.972	-0.114628	0.820177	0.0172623	0.993762	-0.134512	0.742786	-0.00262173	0.998792	-0.117249	0.714349
ENSMUSG00000020184	Mdm2	789.63	-0.0510232	0.836397	-0.0579426	0.935281	-0.0593199	0.772849	-0.0662393	0.930723	-0.117263	0.340692
ENSMUSG00000020186	Csrp2	86.5151	-0.296422	0.694338	0.0493241	0.987554	-0.2563	0.679467	0.0894454	0.977611	-0.206976	0.681993
ENSMUSG00000020189	Osbpl8	1120.58	-0.00679796	0.986895	0.0806336	0.93198	-0.0345433	0.925643	0.0528883	0.967035	0.0460903	0.845678
ENSMUSG00000020190	Mknk2	921.326	-0.0198983	0.956068	-0.115734	0.848212	0.0617687	0.79518	-0.0340669	0.974948	-0.0539651	0.769024
ENSMUSG00000020193	Zpbp	19.554	0.209559	0.845786	-0.0392762	0.992871	0.311547	1	0.0627121	0.986255	0.272271	0.672045
ENSMUSG00000020196	Cabin1	1613.96	-0.0345083	0.86385	-0.0452546	0.933856	-0.0517663	0.728654	-0.0625126	0.901976	-0.097021	0.290725
ENSMUSG00000020198	Ap3d1	4010.66	0.0241097	0.91528	0.0439927	0.935281	-0.023977	0.902076	-0.00409402	0.995642	0.0200157	0.888401
ENSMUSG00000020205	Phlda1	371.895	0.0867329	0.764085	0.341795	0.00914596	-0.0804025	0.737999	0.17466	0.570111	0.261393	0.0266398
ENSMUSG00000020211	Sf3a2	829.465	0.0435361	0.911274	0.0906563	0.917034	0.0057826	0.9885	0.0529028	0.967035	0.0964389	0.618857
ENSMUSG00000020212	Mdm1	97.8123	-0.149636	0.787035	0.165709	0.90594	-0.235565	0.540702	0.0797809	0.970261	-0.0698555	0.866946
ENSMUSG00000020216	Jsrp1	63.7805	-0.0806635	0.932799	0.421353	0.735227	-0.191036	0.760886	0.310981	0.80601	0.230317	0.596
ENSMUSG00000020218	Wif1	20.0251	0.719002	0.534152	-0.143349	0.971908	0.223483	1	-0.638869	0.516675	0.0801333	0.9231
ENSMUSG00000020219	Timm13	1234.43	0.0164138	0.961758	0.136441	0.768261	-0.0100659	0.970319	0.109961	0.782085	0.126375	0.305435
ENSMUSG00000020220	Vps13d	2457.2	-0.0667084	0.824096	0.0798262	0.920439	-0.0655917	0.80562	0.080943	0.930678	0.0142346	0.954598
ENSMUSG00000020224	Llph	228.168	0.190649	0.555571	0.0707781	0.935724	0.131731	0.540702	0.0118608	0.992865	0.202509	0.155588
ENSMUSG00000020225	Tmbim4	597.258	-0.00523264	0.983912	-0.0148748	0.981146	0.0167925	0.941416	0.00715029	0.992865	0.00191766	0.991781
ENSMUSG00000020228	Helb	90.029	-0.217962	0.679292	0.0115034	0.997198	0.0112058	0.986265	0.240671	0.789862	0.0227092	0.960306
ENSMUSG00000020230	Prmt2	1304.9	-0.00566293	0.986895	0.0938006	0.895179	-0.0188485	0.952069	0.080615	0.925133	0.0749521	0.648518
ENSMUSG00000020231	Dip2a	1684.17	-0.14352	0.674817	-0.0879419	0.93198	-0.0197018	0.959807	0.0358763	0.981919	-0.107644	0.611241
ENSMUSG00000020232	Hmg20b	371.607	0.10337	0.752409	-0.046697	0.971908	0.134783	0.566193	-0.0152838	0.992559	0.0880859	0.674479
ENSMUSG00000020235	Fzr1	1540.78	0.0703016	0.694338	0.0444663	0.935543	0.033414	0.864314	0.00757873	0.992865	0.0778803	0.454399
ENSMUSG00000020238	Ncln	1340.12	-0.014252	0.956359	0.0127476	0.986667	-0.0469886	0.77871	-0.0199889	0.980949	-0.0342409	0.80015
ENSMUSG00000020241	Col6a2	42.2549	-0.799266	0.534152	-0.173302	0.964887	-0.267291	0.770348	0.358673	0.915763	-0.440593	0.454548
ENSMUSG00000020246	Hcfc2	901.676	0.00792599	0.983912	-0.0690209	0.935543	-0.0420463	0.890492	-0.118993	0.836495	-0.111067	0.500224
ENSMUSG00000020248	Nfyb	1055.52	0.0520165	0.87675	0.0181755	0.987554	-0.00319034	0.993794	-0.0370314	0.975345	0.0149851	0.951646
ENSMUSG00000020250	Txnrd1	1397.16	0.0238874	0.947493	-0.122143	0.812507	0.110629	0.54426	-0.0354013	0.97369	-0.0115139	0.958714
ENSMUSG00000020251	Glt8d2	505.972	0.155251	0.733622	0.0730143	0.96733	0.0645936	0.895606	-0.0176436	0.992865	0.137608	0.631165
ENSMUSG00000020253	Ppm1m	304.388	-0.109406	0.695801	-0.0197941	0.985639	0.0498652	0.867257	0.139477	0.769127	0.0300711	0.894777
ENSMUSG00000020255	D10Wsu102e	629.087	0.0460652	0.829453	-0.0293373	0.971949	0.0155643	0.950446	-0.0598381	0.927327	-0.013773	0.938291
ENSMUSG00000020256	Aldh1l2	86.681	-0.149038	0.778209	-0.0529409	0.978727	-0.0549397	0.926997	0.0411578	0.982565	-0.107881	0.762522
ENSMUSG00000020257	Wdr82	4066.2	0.0527795	0.691652	-0.0475506	0.899091	0.0584563	0.548292	-0.0418738	0.925133	0.0109056	0.9231
ENSMUSG00000020258	Glyctk	162.912	0.107116	0.826571	0.0413585	0.979681	0.0647903	0.897705	-0.000966975	0.999201	0.106149	0.737015
ENSMUSG00000020260	Pofut2	461.164	-0.00414944	0.992502	-0.0352924	0.978727	0.0365256	0.929558	0.00538272	0.99769	0.00123327	0.996887
ENSMUSG00000020261	Slc36a1	1299.54	-0.0120691	0.971807	0.0475165	0.962621	-0.0181546	0.956634	0.0414309	0.970086	0.0293619	0.892117
ENSMUSG00000020262	Adarb1	4958.28	0.15539	0.836358	-0.328979	0.833212	0.380756	0.415003	-0.103613	0.971354	0.051777	0.930763
ENSMUSG00000020263	Appl2	1800.14	-0.115895	0.643821	-0.113239	0.821714	-0.039605	0.876686	-0.0369497	0.968829	-0.152844	0.190033
ENSMUSG00000020265	Sumo3	2118.71	-0.0015782	0.995544	0.0159665	0.981664	-0.0287119	0.902123	-0.0111672	0.989307	-0.0127454	0.945098
ENSMUSG00000020267	Hint1	2481.11	0.0899423	0.710309	0.075358	0.907194	0.121544	0.470326	0.10696	0.816202	0.196902	0.07741
ENSMUSG00000020268	Lyrm7	319.089	0.10538	0.707974	-0.0270052	0.979681	0.0277089	0.936969	-0.104676	0.897488	0.000703671	0.997941
ENSMUSG00000020271	Fbxw11	4333.31	0.0377364	0.796665	-0.0391476	0.921501	0.00691237	0.966118	-0.0699716	0.757424	-0.0322352	0.735505
ENSMUSG00000020272	Stk10	136.886	-0.0650428	0.860215	0.109793	0.900311	-0.163226	0.479877	0.0116091	0.993353	-0.0534338	0.830747
ENSMUSG00000020273	Papolg	444.798	0.101238	0.683313	0.00628516	0.997198	0.0840609	0.669737	-0.0108919	0.992865	0.0903461	0.545171
ENSMUSG00000020275	Rel	92.8935	0.0101703	0.989454	0.100982	0.962621	0.0252295	0.969317	0.116041	0.960124	0.126211	0.755573
ENSMUSG00000020277	Pfkl	6656.69	0.0436699	0.83448	0.131861	0.686519	-0.074647	0.618852	0.0135438	0.984984	0.0572137	0.649727
ENSMUSG00000020280	Pus10	181.367	0.01666	0.967741	0.0516026	0.965137	0.0206974	0.956723	0.0556401	0.965596	0.0723	0.734318
ENSMUSG00000020282	Rhbdf1	178.683	-0.0563568	0.928312	-0.0915615	0.95694	-0.00380917	0.995359	-0.0390139	0.982565	-0.0953707	0.77338
ENSMUSG00000020283	Pex13	692.718	-0.00555393	0.986568	0.0227688	0.97959	0.0392953	0.878127	0.067618	0.932199	0.0620641	0.694217
ENSMUSG00000020284	1810043G02Rik	543.752	0.00989128	0.971973	-0.0358944	0.968027	0.0335265	0.890492	-0.0122591	0.98768	-0.00236785	0.991781
ENSMUSG00000020287	Mpg	254.114	0.0224745	0.959286	0.0881563	0.922152	-0.11371	0.642272	-0.0480285	0.970086	-0.0255539	0.921696
ENSMUSG00000020288	Ahsa2	462.628	-0.137439	0.693015	-0.134672	0.886383	0.0332888	0.939434	0.0360558	0.982565	-0.101383	0.657921
ENSMUSG00000020289	Nprl3	629.099	0.00944026	0.977397	-0.079499	0.913385	-0.133728	0.449656	-0.222668	0.236512	-0.213227	0.0753765
ENSMUSG00000020290	Xpo1	1582.35	-0.0678784	0.805191	0.0188653	0.984256	-0.0532787	0.843286	0.033465	0.975345	-0.0344134	0.868929
ENSMUSG00000020297	Nsg2	20715.1	0.0572662	0.767671	0.103029	0.769761	-0.0320806	0.873196	0.0136827	0.982565	0.0709489	0.523628
ENSMUSG00000020300	Cpeb4	2397.05	-0.0372432	0.91528	-0.0170978	0.987631	-0.0296111	0.927406	-0.00946573	0.993353	-0.0467089	0.816822
ENSMUSG00000020303	Stc2	112.715	-0.0111262	0.986588	0.0175417	0.994118	-0.162888	0.677821	-0.13422	0.938064	-0.145346	0.642852
ENSMUSG00000020305	Asb3	362.179	0.0352769	0.920177	0.0451931	0.962621	0.0752987	0.743822	0.0852148	0.924601	0.120492	0.413823
ENSMUSG00000020307	Cdc34	782.262	0.0547835	0.796648	0.0571541	0.919021	0.0535164	0.762661	0.0558871	0.93572	0.110671	0.287242
ENSMUSG00000020308	Tpgs1	946.493	0.107205	0.68914	0.127069	0.833212	0.052819	0.853804	0.0726823	0.939068	0.179888	0.172963
ENSMUSG00000020309	Chac2	175.99	0.0975264	0.804204	0.0982523	0.930253	0.0875135	0.803227	0.0882395	0.94873	0.185766	0.351001
ENSMUSG00000020311	Erlec1	900.395	0.00264317	0.992929	0.085355	0.899161	0.0194932	0.950951	0.102205	0.871139	0.104848	0.477533
ENSMUSG00000020312	Shc2	842.435	0.0155232	0.962042	0.0015534	0.998955	-0.0916798	0.590531	-0.10565	0.787468	-0.0901264	0.500552
ENSMUSG00000020315	Sptbn1	19414.6	0.0019679	0.993256	-0.030817	0.968821	0.0339877	0.86994	0.00120283	0.998792	0.00317073	0.986469
ENSMUSG00000020319	Wdpcp	212.306	0.000579574	0.999056	0.123986	0.884763	-0.0277489	0.945274	0.0956579	0.925133	0.0962374	0.629981
ENSMUSG00000020321	Mdh1	13191.4	0.065946	0.719518	0.0224783	0.977294	0.104169	0.392012	0.0607017	0.920354	0.126648	0.157347
ENSMUSG00000020323	Prss57	18.7725	-0.0681898	0.962042	0.00350188	0.999829	-0.199511	1	-0.127819	0.975929	-0.196009	0.785746
ENSMUSG00000020325	Fstl3	19.0455	-0.364808	0.70891	-0.091743	0.979681	-0.272401	1	0.000664138	0.999775	-0.364144	0.541001
ENSMUSG00000020326	Ccng1	1550.17	0.0832373	0.683249	0.0254212	0.976397	0.0598415	0.728542	0.00202533	0.99825	0.0852626	0.46301
ENSMUSG00000020327	Fgf22	26.5835	0.121019	0.930842	-0.395152	0.886383	0.261613	1	-0.254558	0.945007	-0.133539	0.874709
ENSMUSG00000020328	Nudcd2	218.96	0.0884255	0.800232	-0.0214031	0.987554	0.119118	0.647076	0.0092892	0.99497	0.0977147	0.649214
ENSMUSG00000020329	Polrmt	555.691	-0.0941033	0.730682	-0.116165	0.860981	-0.021587	0.94802	-0.0436488	0.968545	-0.137752	0.340502
ENSMUSG00000020331	Hcn2	3516.02	0.173059	0.593501	-0.0679544	0.939852	0.266951	0.0743656	0.0259376	0.982565	0.198996	0.160996
ENSMUSG00000020333	Acsl6	4742.93	0.00718957	0.96844	-0.0608294	0.856279	0.124159	0.0803376	0.0561402	0.863847	0.0633298	0.411743
ENSMUSG00000020334	Slc22a4	127.876	-0.174925	0.76956	-0.294362	0.789661	0.114077	0.84528	-0.00535909	0.99825	-0.180285	0.618316
ENSMUSG00000020335	Zfp354b	66.9011	0.0534046	0.94029	-0.123038	0.936286	0.207903	0.585652	0.0314604	0.986564	0.0848651	0.8281
ENSMUSG00000020340	Cyfip2	25599	0.0729832	0.730945	0.057932	0.926945	-0.00936741	0.96901	-0.0244186	0.977374	0.0485646	0.737002
ENSMUSG00000020346	Mgat1	1243.34	-0.04513	0.759874	0.00033737	0.999829	0.0389657	0.754047	0.0844331	0.650163	0.039303	0.672913
ENSMUSG00000020349	Ppp2ca	8866.01	0.0773193	0.626963	-0.000945937	0.999125	0.0900864	0.327292	0.0118212	0.982565	0.0891405	0.221487
ENSMUSG00000020354	Sgcd	23.8643	-0.334865	0.742955	0.0873907	0.979681	-0.0895611	1	0.332694	0.919272	-0.00217039	0.997941
ENSMUSG00000020357	Flt4	45.1948	-0.228433	0.787902	-0.491988	0.764629	-0.247755	0.711583	-0.51131	0.623693	-0.739743	0.0451976
ENSMUSG00000020358	Hnrnpab	3337.85	0.081926	0.621183	0.0359787	0.935543	0.0510759	0.661172	0.00512854	0.993353	0.0870546	0.242579
ENSMUSG00000020359	Phykpl	54.9168	-0.212898	0.750764	0.0394456	0.988638	-0.296682	0.535563	-0.0443385	0.985764	-0.257237	0.50767
ENSMUSG00000020361	Hspa4	6075.88	0.00307498	0.989454	0.0448515	0.937492	0.0141976	0.951148	0.0559741	0.925133	0.0590491	0.615749
ENSMUSG00000020362	Cnot6	941.771	-0.00448939	0.986895	-0.111202	0.779164	0.0345848	0.875873	-0.0721275	0.906599	-0.0766169	0.537796
ENSMUSG00000020363	Gfpt2	110.671	0.131581	0.790209	-0.0338716	0.984256	0.0997275	0.83373	-0.0657246	0.97369	0.0658559	0.857593
ENSMUSG00000020364	Zfp354a	122.257	-0.141397	0.738488	-0.21493	0.799807	-0.0489569	0.920891	-0.12249	0.930723	-0.263887	0.211169
ENSMUSG00000020366	Mapk9	4199.5	0.0603667	0.67503	-0.00831425	0.988638	0.0559093	0.603577	-0.0127716	0.982565	0.0475951	0.589554
ENSMUSG00000020368	Canx	6650.22	-0.026411	0.909569	0.0362033	0.95694	0.0261996	0.895606	0.0888138	0.769127	0.0624029	0.577185
ENSMUSG00000020372	Rack1	4116.75	0.039959	0.885136	0.0432316	0.958853	0.0929877	0.591322	0.0962603	0.847577	0.136219	0.241281
ENSMUSG00000020374	Rasgef1c	30.7627	-0.138044	0.893097	-0.104779	0.973938	0.289146	1	0.32241	0.877248	0.184366	0.745867
ENSMUSG00000020375	Rufy1	749.425	0.0524723	0.778209	-0.00832849	0.991114	0.00758713	0.970319	-0.0532136	0.925286	-0.000741364	0.996562
ENSMUSG00000020376	Rnf130	3726.28	0.015045	0.950738	-0.0689226	0.884763	0.0566743	0.695814	-0.0272932	0.970086	-0.0122483	0.936718
ENSMUSG00000020377	Ltc4s	78.0567	-0.158533	0.840169	0.0890413	0.977186	-0.0494087	0.956634	0.198165	0.939068	0.0396326	0.950036
ENSMUSG00000020380	Rad50	354.731	-0.0870279	0.694338	0.0749634	0.899467	-0.0984738	0.545965	0.0635175	0.934601	-0.0235103	0.896439
ENSMUSG00000020381	Mrnip	221.702	0.113115	0.703863	0.0710218	0.939852	0.0846817	0.745581	0.0425881	0.97369	0.155704	0.322815
ENSMUSG00000020385	Clk4	545.201	-0.246283	0.534152	-0.188582	0.752459	-0.261913	0.119463	-0.204211	0.570111	-0.450495	0.000135776
ENSMUSG00000020386	Sar1b	1151.04	0.085058	0.675327	0.108698	0.774251	0.0844557	0.56871	0.108096	0.709856	0.193154	0.0237635
ENSMUSG00000020387	Jade2	1290.68	-0.0176369	0.947054	-0.0639674	0.899091	-0.00941187	0.965784	-0.0557424	0.925133	-0.0733793	0.500552
ENSMUSG00000020388	Pdlim4	164.881	-0.0610457	0.880017	0.0393467	0.977307	0.00801398	0.985643	0.108406	0.924601	0.0473607	0.855064
ENSMUSG00000020389	Cdkl3	228.962	0.0429584	0.911578	0.0869645	0.919021	-0.0121181	0.973485	0.0318881	0.982565	0.0748465	0.715277
ENSMUSG00000020390	Ube2b	2875.19	0.0431288	0.812299	0.0174456	0.978727	0.0541921	0.6992	0.028509	0.967202	0.0716377	0.465411
ENSMUSG00000020392	Cdkn2aipnl	1024.76	0.14658	0.58598	-0.00749176	0.995081	0.131004	0.422021	-0.023068	0.982565	0.123512	0.345183
ENSMUSG00000020393	Kremen1	548.135	-0.0164227	0.954357	-0.00409968	0.997198	0.0635847	0.701776	0.0759078	0.89352	0.059485	0.649547
ENSMUSG00000020396	Nefh	1248.85	0.204947	0.809363	-0.273037	0.899091	0.424802	0.42493	-0.0531824	0.985764	0.151764	0.792051
ENSMUSG00000020397	Med7	313.507	0.0458109	0.870125	0.00207817	0.997916	0.0253757	0.930412	-0.018357	0.982565	0.0274539	0.888401
ENSMUSG00000020399	Havcr2	73.9247	-0.166025	0.790209	0.0672942	0.977307	-0.0501272	0.945334	0.183192	0.925133	0.017167	0.975036
ENSMUSG00000020400	Tnip1	452.805	0.00771345	0.983912	0.0243877	0.979681	-0.0193637	0.952069	-0.00268946	0.99825	0.00502398	0.984813
ENSMUSG00000020402	Vdac1	10210	0.0758589	0.628061	0.0493117	0.899091	0.0498249	0.658657	0.0232777	0.967583	0.0991366	0.152937
ENSMUSG00000020407	Upp1	56.3374	-0.224791	0.759874	0.132363	0.958853	-0.0830678	0.920891	0.274086	0.884369	0.0492954	0.934397
ENSMUSG00000020409	Slu7	1373.51	0.0343787	0.829077	-0.0140816	0.979681	0.0483906	0.693082	-6.9714e-05	0.999775	0.034309	0.742542
ENSMUSG00000020411	Nipal4	111.748	-0.233459	0.778209	-0.096417	0.977294	-0.0632388	0.94802	0.0738032	0.982565	-0.159656	0.776652
ENSMUSG00000020412	Ascc2	463.387	-0.206777	0.534152	-0.141644	0.833933	-0.114794	0.619916	-0.0496614	0.967962	-0.256438	0.0599822
ENSMUSG00000020413	Hus1	323.366	-0.0148304	0.964824	-0.00312775	0.997198	0.0503904	0.840427	0.0620931	0.942222	0.0472627	0.787271
ENSMUSG00000020415	Pttg1	643.328	0.122266	0.621183	0.0248635	0.978316	0.141123	0.313238	0.0437202	0.961751	0.165986	0.117158
ENSMUSG00000020422	Tns3	1752.91	-0.0809502	0.710309	-0.0767863	0.899091	0.0931663	0.562902	0.0973301	0.809574	0.0163799	0.930232
ENSMUSG00000020423	Btg2	509.431	0.0721771	0.895044	0.0294852	0.987403	0.0107044	0.985633	-0.0319875	0.982565	0.0401896	0.911091
ENSMUSG00000020424	Castor1	51.2725	-0.261374	0.660432	0.116814	0.948964	0.00524065	0.994684	0.383428	0.515289	0.122055	0.752277
ENSMUSG00000020427	Igfbp3	218.055	0.0590263	0.896939	0.164393	0.848212	0.0112571	0.980132	0.116624	0.924832	0.17565	0.381569
ENSMUSG00000020430	Pes1	1123.52	-0.0067712	0.969101	-0.0326705	0.935543	0.0462826	0.658127	0.0203833	0.970086	0.0136121	0.899677
ENSMUSG00000020431	Adcy1	40664.9	0.119615	0.684201	-0.0632678	0.94738	0.158834	0.417488	-0.0240492	0.982565	0.095566	0.604889
ENSMUSG00000020432	Tcn2	403.078	-0.17545	0.693015	0.0525278	0.977307	-0.0103629	0.985643	0.217615	0.770139	0.0421649	0.909175
ENSMUSG00000020435	Osbp2	2180.57	-0.0297127	0.917794	0.0403137	0.961517	-0.0575938	0.771568	0.0124326	0.987652	-0.0172801	0.92525
ENSMUSG00000020436	Gabrg2	4414.35	0.088877	0.766309	-0.0106281	0.993506	0.0463001	0.881176	-0.0532051	0.964462	0.0356719	0.877779
ENSMUSG00000020439	Smtn	101.727	-0.0873787	0.937776	-0.067189	0.980944	0.0946963	0.921352	0.114886	0.97369	0.0275074	0.971859
ENSMUSG00000020440	Arf5	3308.32	0.099347	0.625496	0.0931681	0.804303	0.0514114	0.752307	0.0452325	0.945079	0.14458	0.0926208
ENSMUSG00000020441	2310033P09Rik	342.908	0.0847037	0.709461	0.0171514	0.982756	0.0471424	0.842523	-0.0204098	0.982565	0.0642938	0.669125
ENSMUSG00000020444	Guk1	1783.86	0.119189	0.621183	0.0968835	0.848212	0.113348	0.436402	0.0910421	0.844588	0.210231	0.0230066
ENSMUSG00000020448	Rnf185	847.695	0.0066856	0.978004	-0.0122275	0.987554	0.0185241	0.934541	-0.000388996	0.999201	0.0062966	0.971925
ENSMUSG00000020451	Limk2	2028.3	-0.0261816	0.903979	-0.0939558	0.769977	0.0139329	0.946514	-0.0538413	0.925133	-0.0800229	0.393513
ENSMUSG00000020453	Patz1	728.671	0.010938	0.964824	0.0366988	0.95694	-0.0579856	0.710179	-0.0322248	0.967035	-0.0212868	0.888401
ENSMUSG00000020454	Eif4enif1	1276.7	0.0253683	0.919807	-0.0017656	0.997916	0.00666516	0.977294	-0.0204687	0.98167	0.00489956	0.978547
ENSMUSG00000020455	Trim11	513.524	-0.0608925	0.81635	-0.00227885	0.997916	-0.205739	0.121589	-0.147125	0.656903	-0.208017	0.065023
ENSMUSG00000020456	Ogdh	5746.93	0.040225	0.829077	-0.0166223	0.979681	0.0646617	0.637545	0.00781444	0.992865	0.0480394	0.678348
ENSMUSG00000020457	Drg1	1861.9	0.0590451	0.707204	0.049086	0.906041	0.0286007	0.865426	0.0186416	0.977164	0.0776867	0.362764
ENSMUSG00000020458	Rtn4	17475.7	0.053642	0.766309	0.0472371	0.927298	0.0268363	0.885422	0.0204314	0.977164	0.0740734	0.450838
ENSMUSG00000020459	Mtif2	572.464	0.0306577	0.896818	-0.0241748	0.976397	-0.0048661	0.984387	-0.0596986	0.925133	-0.0290409	0.84506
ENSMUSG00000020460	Rps27a	5154.79	-0.0139221	0.974166	0.215007	0.722696	0.042075	0.915221	0.271004	0.308782	0.257082	0.104238
ENSMUSG00000020462	Cfap36	1866.21	0.0978784	0.686183	0.0266583	0.978438	0.127132	0.433354	0.0559119	0.952693	0.15379	0.198861
[truncated: 12,603 more rows]

## Sheet: Adult_Cohort_Amsterdam
Ensembl_IDs	gene_name	baseMean	log2FC_D21	adj.pvalue_D21	log2FC_D43	adj.pvalue_D43	log2FC_D31	adj.pvalue_D31	log2FC_D42	adj.pvalue_D42	log2FC_D41	adj.pvalue_D41
ENSMUSG00000000001	Gnai3	414.063	0.00904541	0.989416	-0.105952	0.999829	0.0464113	0.999841	-0.0685865	0.999397	-0.0595411	0.999802
ENSMUSG00000000028	Cdc45	23.3243	0.119444	0.942444	0.142886	0.999829	-0.0450543	0.999841	-0.0216128	0.999397	0.0978316	0.999802
ENSMUSG00000000056	Narf	749.809	-0.130082	0.581266	0.0708555	0.999829	-0.108906	0.999841	0.0920324	0.999397	-0.0380501	0.999802
ENSMUSG00000000058	Cav2	227.394	0.125787	0.891072	0.0404771	0.999829	0.0165496	0.999841	-0.0687606	0.999397	0.0570267	0.999802
ENSMUSG00000000078	Klf6	454.327	0.0138778	0.987695	0.0842698	0.999829	-0.0378376	0.999841	0.0325544	0.999397	0.0464322	0.999802
ENSMUSG00000000085	Scmh1	1041.28	-0.0633158	0.893386	0.0344464	0.999829	-0.0454074	0.999841	0.0523549	0.999397	-0.0109609	0.999802
ENSMUSG00000000088	Cox5a	1395.01	-0.0655041	0.845791	0.071425	0.999829	-0.00525255	0.999841	0.131677	0.999397	0.0661724	0.999802
ENSMUSG00000000093	Tbx2	72.5713	0.279116	0.702396	-0.0198772	0.999829	0.269083	0.999841	-0.0299094	0.999397	0.249206	0.999802
ENSMUSG00000000120	Ngfr	42.8377	0.190523	0.920109	0.0863197	0.999829	0.109478	0.999841	0.00527412	0.999397	0.195797	0.999802
ENSMUSG00000000125	Wnt3	127.151	0.273744	0.937712	-0.0360492	0.999829	0.153773	0.999841	-0.15602	0.999397	0.117724	0.999802
ENSMUSG00000000126	Wnt9a	230.527	0.0424249	0.977034	-0.0764766	0.999829	-0.0455066	0.999841	-0.164408	0.999397	-0.121983	0.999802
ENSMUSG00000000127	Fer	220.848	-0.107714	0.781706	0.0383378	0.999829	-0.0792368	0.999841	0.0668152	0.999397	-0.0408989	0.999802
ENSMUSG00000000131	Xpo6	2262.83	-0.042107	0.893386	0.0511992	0.999829	-0.0791067	0.999841	0.0141995	0.999397	-0.0279075	0.999802
ENSMUSG00000000134	Tfe3	918.945	-0.00947552	0.978725	0.0389409	0.999829	-0.119373	0.999841	-0.070957	0.999397	-0.0804325	0.999802
ENSMUSG00000000142	Axin2	762.432	0.313897	0.405495	0.102216	0.999829	0.112841	0.999841	-0.0988395	0.999397	0.215057	0.999802
ENSMUSG00000000148	Brat1	570.324	-0.0256156	0.962417	0.0264154	0.999829	-0.020524	0.999841	0.0315071	0.999397	0.00589146	0.999802
ENSMUSG00000000149	Gna12	2776.62	0.0241451	0.976419	0.0930093	0.999829	-0.10318	0.999841	-0.0343154	0.999397	-0.0101703	0.999802
ENSMUSG00000000167	Pih1d2	28.799	0.425729	0.748083	-0.25502	0.999829	0.389676	0.999841	-0.291073	0.999397	0.134656	0.999802
ENSMUSG00000000168	Dlat	1777.06	-0.122002	0.562741	-0.0667567	0.999829	0.0123746	0.999841	0.0676197	0.999397	-0.0543821	0.999802
ENSMUSG00000000171	Sdhd	773.727	-0.105034	0.655944	-0.0238273	0.999829	0.0161349	0.999841	0.0973414	0.999397	-0.00769236	0.999802
ENSMUSG00000000184	Ccnd2	1101	-0.0693687	0.937464	-0.0217325	0.999829	-0.0206734	0.999841	0.0269628	0.999397	-0.0424059	0.999802
ENSMUSG00000000194	Gpr107	902.76	-0.0255397	0.919277	-0.0160206	0.999829	0.000274317	0.999841	0.00979339	0.999397	-0.0157463	0.999802
ENSMUSG00000000197	Nalcn	1449.32	-0.0556924	0.899374	0.0109996	0.999829	-0.0357808	0.999841	0.0309112	0.999397	-0.0247812	0.999802
ENSMUSG00000000202	Btbd17	342.051	0.0615632	0.965735	0.0202029	0.999829	-0.0156333	0.999841	-0.0569936	0.999397	0.00456961	0.999802
ENSMUSG00000000214	Th	21.6761	0.535864	0.896626	0.168491	0.999829	0.473243	0.999841	0.105869	0.999397	0.641734	0.999802
ENSMUSG00000000223	Drp2	1478.86	-0.149924	0.63628	0.0399101	0.999829	-0.128041	0.999841	0.061793	0.999397	-0.0881305	0.999802
ENSMUSG00000000247	Lhx2	1553.99	-0.0211432	0.987281	0.0529422	0.999829	-0.0411632	0.999841	0.0329222	0.999397	0.011779	0.999802
ENSMUSG00000000253	Gmpr	714.7	-0.109128	0.895677	0.0594371	0.999829	0.0119623	0.999841	0.180527	0.999397	0.0713994	0.999802
ENSMUSG00000000266	Mid2	461.105	0.00867549	0.990183	-0.00456972	0.999829	-0.0260896	0.999841	-0.0393348	0.999397	-0.0306594	0.999802
ENSMUSG00000000275	Trim25	125.483	0.1287	0.896399	-0.168604	0.999829	0.0935661	0.999841	-0.203738	0.999397	-0.075038	0.999802
ENSMUSG00000000276	Dgke	1397.99	-0.0586904	0.820077	-0.115796	0.999829	0.034736	0.999841	-0.0223694	0.999397	-0.0810598	0.999802
ENSMUSG00000000278	Scpep1	200.984	0.174519	0.65948	-0.0878028	0.999829	0.157072	0.999841	-0.105249	0.999397	0.0692694	0.999802
ENSMUSG00000000282	Mnt	1041.14	-0.0123389	0.987281	5.37342e-06	0.999951	-0.0885194	0.999841	-0.0761752	0.999397	-0.088514	0.999802
ENSMUSG00000000290	Itgb2	105.62	-0.109702	0.911762	0.0505756	0.999829	-0.106947	0.999841	0.0533304	0.999397	-0.0563715	0.999802
ENSMUSG00000000295	Hddc2	73.5608	0.229225	0.678257	-0.0809639	0.999829	0.192972	0.999841	-0.117217	0.999397	0.112008	0.999802
ENSMUSG00000000296	Tpd52l1	350.218	-0.0457339	0.966657	-0.1376	0.999829	0.0377736	0.999841	-0.0540923	0.999397	-0.0998261	0.999802
ENSMUSG00000000301	Pemt	28.0035	0.0976359	0.951262	0.159019	0.999829	0.253848	0.999841	0.315231	0.999397	0.412867	0.999802
ENSMUSG00000000303	Cdh1	10.5629	1.7283	0.405495	-1.23362	0.999829	0.673771	0.999841	-2.28815	0.517852	-0.559848	0.999802
ENSMUSG00000000305	Cdh4	229.119	-0.124683	0.911762	0.259545	0.999829	-0.281062	0.999841	0.103166	0.999397	-0.0215169	0.999802
ENSMUSG00000000308	Ckmt1	2516.93	-0.0536051	0.949694	0.105752	0.999829	0.0654465	0.999841	0.224803	0.999397	0.171198	0.999802
ENSMUSG00000000317	Bcl6b	42.326	-0.0459435	0.976419	0.217383	0.999829	-0.0291975	0.999841	0.234129	0.999397	0.188186	0.999802
ENSMUSG00000000325	Arvcf	718.318	0.118523	0.779779	-0.0351551	0.999829	0.0820817	0.999841	-0.0715965	0.999397	0.0469267	0.999802
ENSMUSG00000000326	Comt	1454.37	0.0440094	0.903335	0.0270528	0.999829	0.0861486	0.999841	0.069192	0.999397	0.113201	0.999802
ENSMUSG00000000339	Rtca	543.483	-0.046131	0.909149	-0.0369808	0.999829	0.0765399	0.999841	0.08569	0.999397	0.0395591	0.999802
ENSMUSG00000000340	Dbt	293.641	0.0437455	0.928119	0.0309573	0.999829	0.0126987	0.999841	-8.95336e-05	0.999668	0.043656	0.999802
ENSMUSG00000000346	Dazap2	2493.71	0.0447541	0.898017	0.011957	0.999829	0.0200077	0.999841	-0.0127894	0.999397	0.0319647	0.999802
ENSMUSG00000000355	Mcts1	355.132	-0.0412707	0.937464	-0.0558209	0.999829	0.0260257	0.999841	0.0114755	0.999397	-0.0297952	0.999802
ENSMUSG00000000374	Trappc10	1983.63	-0.0801099	0.630064	0.00906424	0.999829	-0.136354	0.999841	-0.0471795	0.999397	-0.127289	0.711754
ENSMUSG00000000378	Ccm2	639.332	-0.027447	0.964868	0.0773164	0.999829	-0.0579709	0.999841	0.0467925	0.999397	0.0193455	0.999802
ENSMUSG00000000384	Tbrg4	689.538	0.0210225	0.958303	0.0494688	0.999829	-0.0292196	0.999841	-0.000773391	0.999397	0.0202492	0.999802
ENSMUSG00000000399	Ndufa9	937.119	-0.119615	0.492145	0.0162309	0.999829	-0.0016282	0.999841	0.134217	0.957174	0.0146027	0.999802
ENSMUSG00000000402	Egfl6	59.2305	-0.32867	0.640179	0.183606	0.999829	-0.253466	0.999841	0.258809	0.999397	-0.0698605	0.999802
ENSMUSG00000000416	Cttnbp2	3918.13	-0.0963957	0.891035	0.0971761	0.999829	-0.135584	0.999841	0.0579883	0.999397	-0.0384074	0.999802
ENSMUSG00000000420	Galnt1	618.292	0.0625114	0.879979	0.0155069	0.999829	-0.0227454	0.999841	-0.0697498	0.999397	-0.00723843	0.999802
ENSMUSG00000000439	Mkrn2	556.108	-0.0397517	0.905094	0.0455045	0.999829	-0.037499	0.999841	0.0477571	0.999397	0.00800543	0.999802
ENSMUSG00000000441	Raf1	1445.28	-0.00227336	0.993203	0.0201816	0.999829	-0.0326995	0.999841	-0.0102446	0.999397	-0.012518	0.999802
ENSMUSG00000000486	Sept1	34.769	0.423926	0.589907	-0.11263	0.999829	0.207383	0.999841	-0.329173	0.999397	0.0947528	0.999802
ENSMUSG00000000489	Pdgfb	538.898	0.00536629	0.994264	-0.0323013	0.999829	0.0226306	0.999841	-0.0150369	0.999397	-0.00967065	0.999802
ENSMUSG00000000530	Acvrl1	226.987	0.179994	0.726299	-0.0490752	0.999829	0.0976794	0.999841	-0.13139	0.999397	0.0486041	0.999802
ENSMUSG00000000531	Grasp	1073	-0.0243912	0.987695	-0.00452137	0.999829	-0.00923635	0.999841	0.0106335	0.999397	-0.0137577	0.999802
ENSMUSG00000000532	Acvr1b	2036.99	-0.0923931	0.862301	0.0172329	0.999829	-0.063408	0.999841	0.046218	0.999397	-0.0461751	0.999802
ENSMUSG00000000538	Tom1l2	6695.31	-0.00829117	0.976419	0.014391	0.999829	-0.0405506	0.999841	-0.0178684	0.999397	-0.0261596	0.999802
ENSMUSG00000000552	Zfp385a	1499.72	0.0957306	0.940264	0.11691	0.999829	-0.0868629	0.999841	-0.065683	0.999397	0.0300476	0.999802
ENSMUSG00000000555	Itga5	47.916	0.245026	0.812029	-0.0462798	0.999829	0.0783669	0.999841	-0.212939	0.999397	0.0320871	0.999802
ENSMUSG00000000560	Gabra2	2584.08	-0.253293	0.562741	-0.0492926	0.999829	-0.0755344	0.999841	0.128466	0.999397	-0.124827	0.999802
ENSMUSG00000000561	Wdr77	285.602	-0.0944788	0.840999	0.022144	0.999829	-0.0260311	0.999841	0.0905917	0.999397	-0.00388711	0.999802
ENSMUSG00000000563	Atp5f1	2394.97	-0.0040411	0.989416	-0.0151028	0.999829	0.0505144	0.999841	0.0394527	0.999397	0.0354116	0.999802
ENSMUSG00000000567	Sox9	902.009	0.191966	0.63628	0.0286668	0.999829	-0.01255	0.999841	-0.175849	0.999397	0.0161169	0.999802
ENSMUSG00000000568	Hnrnpd	1863.09	0.0347689	0.910598	-0.0482148	0.999829	0.0212176	0.999841	-0.061766	0.999397	-0.0269972	0.999802
ENSMUSG00000000581	C1d	252.931	0.0359118	0.953677	0.0505105	0.999829	0.0604264	0.999841	0.0750252	0.999397	0.110937	0.999802
ENSMUSG00000000594	Gm2a	1355.22	0.0610095	0.901001	-0.0479827	0.999829	-0.0587051	0.999841	-0.167697	0.999397	-0.106688	0.999802
ENSMUSG00000000600	Krit1	911.299	-0.0516912	0.895677	0.00619831	0.999829	0.00062379	0.999841	0.0585133	0.999397	0.0068221	0.999802
ENSMUSG00000000605	Clcn4	3181.93	-0.0869663	0.615495	-0.00102126	0.999829	-0.0125086	0.999841	0.0734364	0.999397	-0.0135299	0.999802
ENSMUSG00000000627	Sema4f	947.934	-0.1212	0.880529	0.00330388	0.999829	-0.0272012	0.999841	0.0973026	0.999397	-0.0238973	0.999802
ENSMUSG00000000628	Hk2	70.1384	-0.035021	0.974886	-0.14961	0.999829	0.0494916	0.999841	-0.0650977	0.999397	-0.100119	0.999802
ENSMUSG00000000631	Myo18a	3392.08	-0.00730584	0.989416	0.00892904	0.999829	-0.0602638	0.999841	-0.0440289	0.999397	-0.0513348	0.999802
ENSMUSG00000000632	Sez6	5447.56	-0.396708	0.562741	0.150345	0.999829	-0.254833	0.999841	0.29222	0.999397	-0.104488	0.999802
ENSMUSG00000000682	Cd52	28.2156	0.345513	0.820559	0.144501	0.999829	0.145808	0.999841	-0.0552037	0.999397	0.290309	0.999802
ENSMUSG00000000686	Abhd15	22.5234	-0.0863402	0.970685	0.0346052	0.999829	0.0362832	0.999841	0.157229	0.999397	0.0708885	0.999802
ENSMUSG00000000693	Loxl3	88.0314	0.328504	0.563854	-0.12495	0.999829	0.170454	0.999841	-0.283	0.999397	0.0455039	0.999802
ENSMUSG00000000708	Kat2b	446.732	0.0410756	0.976419	0.106662	0.999829	-0.132701	0.999841	-0.0671147	0.999397	-0.0260391	0.999802
ENSMUSG00000000711	Rab5b	2649.6	-0.0205845	0.928119	-0.0186236	0.999829	-0.00858219	0.999841	-0.00662123	0.999397	-0.0272058	0.999802
ENSMUSG00000000732	Icosl	211.132	0.0441058	0.97132	-0.200611	0.999829	0.31307	0.999841	0.0683526	0.999397	0.112458	0.999802
ENSMUSG00000000738	Spg7	816.312	0.0125901	0.983764	0.104442	0.999829	-0.0281721	0.999841	0.0636799	0.999397	0.0762699	0.999802
ENSMUSG00000000739	Sult5a1	21.4107	-0.887997	0.550678	0.0122437	0.999829	-0.372055	0.999841	0.528186	0.999397	-0.359812	0.999802
ENSMUSG00000000740	Rpl13	2991.94	0.143932	0.678257	0.0841698	0.999829	0.046792	0.999841	-0.0129703	0.999397	0.130962	0.999802
ENSMUSG00000000743	Chmp1a	1362.62	-0.0252793	0.968785	0.0366877	0.999829	0.0127632	0.999841	0.0747302	0.999397	0.0494509	0.999802
ENSMUSG00000000751	Rpa1	868.815	-0.0242882	0.941964	-0.00547407	0.999829	0.00866081	0.999841	0.027475	0.999397	0.00318674	0.999802
ENSMUSG00000000753	Serpinf1	264.871	0.307116	0.697114	-0.0709725	0.999829	0.0522918	0.999841	-0.325796	0.999397	-0.0186806	0.999802
ENSMUSG00000000759	Tubgcp3	759.354	0.0855057	0.69643	-0.0164666	0.999829	0.0222863	0.999841	-0.0796859	0.999397	0.00581973	0.999802
ENSMUSG00000000776	Polr3d	270.327	0.00465657	0.991144	-0.0200857	0.999829	0.0419677	0.999841	0.0172255	0.999397	0.021882	0.999802
ENSMUSG00000000782	Tcf7	87.4156	0.295128	0.826342	-0.111773	0.999829	0.16526	0.999841	-0.241642	0.999397	0.0534861	0.999802
ENSMUSG00000000787	Ddx3x	2697.01	-0.0669491	0.86102	-0.0661177	0.999829	-0.0217533	0.999841	-0.020922	0.999397	-0.0878711	0.999802
ENSMUSG00000000792	Slc5a5	251.07	0.15982	0.845537	0.198187	0.999829	-0.0544709	0.999841	-0.0161039	0.999397	0.143716	0.999802
ENSMUSG00000000794	Kcnn3	530.917	0.00251419	0.999358	-0.0974448	0.999829	-0.0259295	0.999841	-0.125889	0.999397	-0.123374	0.999802
ENSMUSG00000000804	Usp32	2116.72	-0.11366	0.642222	-0.0293443	0.999829	-0.0555232	0.999841	0.0287925	0.999397	-0.0848675	0.999802
ENSMUSG00000000805	Car4	735.459	-0.193053	0.565772	-0.0145396	0.999829	-0.0733099	0.999841	0.105204	0.999397	-0.0878495	0.999802
ENSMUSG00000000811	Txnrd3	47.2048	0.0646252	0.970685	0.0179423	0.999829	0.0217453	0.999841	-0.0249376	0.999397	0.0396876	0.999802
ENSMUSG00000000823	Zfp512b	1971.81	0.0323077	0.968785	-0.0748111	0.999829	-0.0597424	0.999841	-0.166861	0.999397	-0.134554	0.999802
ENSMUSG00000000826	Dnajc5	5712.9	-0.0722531	0.771652	-0.00248686	0.999829	-0.0259727	0.999841	0.0437935	0.999397	-0.0284596	0.999802
ENSMUSG00000000827	Tpd52l2	642.198	0.00178153	0.995255	-0.0946938	0.999829	0.0448759	0.999841	-0.0515994	0.999397	-0.0498179	0.999802
ENSMUSG00000000838	Fmr1	779.533	-0.139974	0.660754	-0.0607656	0.999829	-0.0717163	0.999841	0.00749213	0.999397	-0.132482	0.999802
ENSMUSG00000000861	Bcl11a	2663.5	-0.178688	0.865312	-0.000498583	0.999829	-0.0454553	0.999841	0.132734	0.999397	-0.0459539	0.999802
ENSMUSG00000000876	Pxmp4	292.902	0.173796	0.677989	-0.0927951	0.999829	0.143805	0.999841	-0.122786	0.999397	0.0510098	0.999802
ENSMUSG00000000881	Dlg3	3973.57	-0.111902	0.883462	-0.0779283	0.999829	-0.00927581	0.999841	0.0246983	0.999397	-0.0872041	0.999802
ENSMUSG00000000884	Gnb1l	43.3539	0.0962209	0.925025	0.0549974	0.999829	0.0311961	0.999841	-0.0100274	0.999397	0.0861935	0.999802
ENSMUSG00000000889	Dbh	27.998	0.155291	0.948652	-0.334826	0.999829	0.323224	0.999841	-0.166893	0.999397	-0.0116013	0.999802
ENSMUSG00000000901	Mmp11	53.4435	0.236702	0.816321	-0.312746	0.999829	0.327773	0.999841	-0.221675	0.999397	0.015027	0.999802
ENSMUSG00000000902	Smarcb1	1145.4	0.0577385	0.872499	-0.00862858	0.999829	0.0153875	0.999841	-0.0509795	0.999397	0.00675892	0.999802
ENSMUSG00000000915	Hip1r	1339.66	0.18842	0.580628	0.0781503	0.999829	0.0294925	0.999841	-0.0807771	0.999397	0.107643	0.999802
ENSMUSG00000000916	Nsun5	304.906	-0.0886945	0.843968	-0.0334196	0.999829	-0.0672121	0.999841	-0.0119372	0.999397	-0.100632	0.999802
ENSMUSG00000000934	Top1mt	193.51	0.015449	0.982669	-0.129717	0.999829	0.135144	0.999841	-0.0100227	0.999397	0.00542634	0.999802
ENSMUSG00000000948	Gm38393	67.1052	0.0759483	0.955153	-0.236069	0.999829	0.0059936	0.999841	-0.306024	0.999397	-0.230076	0.999802
ENSMUSG00000000957	Mmp14	373.4	0.0933666	0.905094	-0.0539726	0.999829	-0.0219476	0.999841	-0.169287	0.999397	-0.0759201	0.999802
ENSMUSG00000000958	Slc7a7	33.4623	0.265187	0.8032	-0.126936	0.999829	0.293062	0.999841	-0.0990606	0.999397	0.166126	0.999802
ENSMUSG00000000959	Oxa1l	1080.23	-0.00467347	0.989416	0.0291157	0.999829	-0.0795474	0.999841	-0.0457583	0.999397	-0.0504317	0.999802
ENSMUSG00000000976	Heatr6	554.285	-0.00518774	0.990183	-0.00406486	0.999829	-0.0227825	0.999841	-0.0216596	0.999397	-0.0268474	0.999802
ENSMUSG00000001016	Ilf2	1152.26	0.011351	0.972096	-0.0250032	0.999829	0.041997	0.999841	0.00564283	0.999397	0.0169938	0.999802
ENSMUSG00000001017	Chtop	1716.7	0.00906175	0.976419	-0.0159258	0.999829	0.0339997	0.999841	0.00901216	0.999397	0.0180739	0.999802
ENSMUSG00000001018	Snapin	738.207	0.0700181	0.886225	0.00785078	0.999829	0.0200083	0.999841	-0.042159	0.999397	0.0278591	0.999802
ENSMUSG00000001025	S100a6	71.2708	0.120636	0.895677	0.0294204	0.999829	0.0446672	0.999841	-0.0465481	0.999397	0.0740876	0.999802
ENSMUSG00000001029	Icam2	43.458	0.445688	0.616248	-0.0234764	0.999829	0.0380613	0.999841	-0.431103	0.999397	0.0145849	0.999802
ENSMUSG00000001034	Mapk7	710.694	0.0545401	0.935829	0.0296037	0.999829	0.0321615	0.999841	0.00722509	0.999397	0.0617652	0.999802
ENSMUSG00000001036	Epn2	3609.81	-0.0573876	0.917006	0.000184369	0.999829	-0.0552187	0.999841	0.00235329	0.999397	-0.0550343	0.999802
ENSMUSG00000001039	B9d1	147.486	0.0441491	0.940921	0.0332827	0.999829	-0.0191728	0.999841	-0.0300393	0.999397	0.0141099	0.999802
ENSMUSG00000001052	Sec24b	1521.65	-0.0946442	0.711047	0.0439169	0.999829	-0.0862157	0.999841	0.0523455	0.999397	-0.0422988	0.999802
ENSMUSG00000001053	N4bp3	222.203	-0.0350325	0.976419	0.13252	0.999829	-0.0237943	0.999841	0.143758	0.999397	0.108725	0.999802
ENSMUSG00000001054	Rmnd5b	881.836	-0.00645735	0.992514	0.043681	0.999829	0.02974	0.999841	0.0798783	0.999397	0.073421	0.999802
ENSMUSG00000001056	Nhp2	280.775	-0.0630948	0.901001	0.0542541	0.999829	0.0526243	0.999841	0.169973	0.999397	0.106878	0.999802
ENSMUSG00000001062	Vps9d1	1357.74	-0.00700115	0.990183	0.0163986	0.999829	-0.0446933	0.999841	-0.0212936	0.999397	-0.0282947	0.999802
ENSMUSG00000001065	Zfp276	478.251	0.0611979	0.919277	0.0528607	0.999829	0.0388828	0.999841	0.0305456	0.999397	0.0917435	0.999802
ENSMUSG00000001082	Mfsd10	531.203	0.0180271	0.976419	0.00880243	0.999829	0.0113833	0.999841	0.00215864	0.999397	0.0201857	0.999802
ENSMUSG00000001089	Luzp1	2385.42	-0.148232	0.494034	0.0189436	0.999829	-0.122727	0.999841	0.0444488	0.999397	-0.103784	0.999802
ENSMUSG00000001098	Kctd10	954.686	-0.00150286	0.995865	0.0114922	0.999829	-0.027379	0.999841	-0.0143839	0.999397	-0.0158867	0.999802
ENSMUSG00000001100	Poldip2	1493.21	-0.0124657	0.972013	0.00443836	0.999829	-0.0044843	0.999841	0.0124197	0.999397	-4.59409e-05	0.999802
ENSMUSG00000001103	Sebox	123.114	-0.258674	0.775212	0.0454985	0.999829	-0.112919	0.999841	0.191253	0.999397	-0.0674209	0.999802
ENSMUSG00000001105	Ift20	544.231	0.0889838	0.756128	0.0395323	0.999829	0.10097	0.999841	0.0515189	0.999397	0.140503	0.999802
ENSMUSG00000001119	Col6a1	117.011	0.20449	0.808171	0.0101733	0.999829	-0.086522	0.999841	-0.280839	0.999397	-0.0763487	0.999802
ENSMUSG00000001120	Pcbp3	1079.93	0.0759921	0.796312	0.0451194	0.999829	0.0170943	0.999841	-0.0137784	0.999397	0.0622137	0.999802
ENSMUSG00000001123	Lgals9	98.959	-0.0996408	0.898017	-0.0345106	0.999829	-0.109375	0.999841	-0.044245	0.999397	-0.143886	0.999802
ENSMUSG00000001127	Araf	1985.88	0.0909205	0.665471	0.0091365	0.999829	0.0486834	0.999841	-0.0331007	0.999397	0.0578199	0.999802
ENSMUSG00000001128	Cfp	381.465	0.141261	0.846528	0.137396	0.999829	-0.015979	0.999841	-0.0198439	0.999397	0.121417	0.999802
ENSMUSG00000001134	Uxt	61.5342	-0.122077	0.898017	-0.0456931	0.999829	-0.0319248	0.999841	0.0444589	0.999397	-0.0776179	0.999802
ENSMUSG00000001138	Cnnm3	858.302	0.00537292	0.990183	0.0846125	0.999829	-0.108848	0.999841	-0.029608	0.999397	-0.0242351	0.999802
ENSMUSG00000001143	Lman2l	1149.69	-0.126658	0.789123	-0.101577	0.999829	0.00422966	0.999841	0.0293115	0.999397	-0.0973469	0.999802
ENSMUSG00000001150	Mcm3ap	1126.52	-0.0646023	0.904897	-0.0219934	0.999829	-0.0841788	0.999841	-0.0415699	0.999397	-0.106172	0.999802
ENSMUSG00000001151	Pcnt	603.665	0.0397302	0.931467	0.0212582	0.999829	-0.0014505	0.999841	-0.0199226	0.999397	0.0198077	0.999802
ENSMUSG00000001156	Mxd1	390.217	0.00819325	0.987695	0.0614012	0.999829	-0.0751697	0.999841	-0.0219618	0.999397	-0.0137686	0.999802
ENSMUSG00000001157	Gmcl1	318.928	-0.063113	0.878998	0.111075	0.999829	-0.0536928	0.999841	0.120495	0.999397	0.0573817	0.999802
ENSMUSG00000001158	Snrnp27	374.55	0.0833413	0.845306	0.0192262	0.999829	0.097	0.999841	0.0328848	0.999397	0.116226	0.999802
ENSMUSG00000001173	Ocrl	1399.06	-0.0513877	0.903335	-0.024479	0.999829	-0.0371253	0.999841	-0.0102166	0.999397	-0.0616043	0.999802
ENSMUSG00000001175	Calm1	37144.5	-0.107863	0.710575	-0.0769227	0.999829	-0.00969991	0.999841	0.0212407	0.999397	-0.0866226	0.999802
ENSMUSG00000001211	Agpat3	5603.4	-0.0100776	0.976169	-0.00984988	0.999829	-0.0233264	0.999841	-0.0230986	0.999397	-0.0331762	0.999802
ENSMUSG00000001227	Sema6b	3077.08	-0.0459162	0.935214	0.044631	0.999829	-0.0294782	0.999841	0.061069	0.999397	0.0151528	0.999802
ENSMUSG00000001229	Dpp9	2021.86	-0.143823	0.540511	0.0470401	0.999829	-0.049438	0.999841	0.141425	0.999397	-0.00239785	0.999802
ENSMUSG00000001240	Ramp2	511.682	-0.0263878	0.976419	0.00447166	0.999829	-0.0430429	0.999841	-0.0121835	0.999397	-0.0385712	0.999802
ENSMUSG00000001247	Lsr	182.589	0.236268	0.729286	0.00727825	0.999829	0.0580545	0.999841	-0.170935	0.999397	0.0653328	0.999802
ENSMUSG00000001248	Gramd1a	2346.82	0.0414089	0.936741	0.0586188	0.999829	-0.00785378	0.999841	0.00935605	0.999397	0.050765	0.999802
ENSMUSG00000001249	Hpn	37.0453	0.0296769	0.983145	0.123459	0.999829	-0.137817	0.999841	-0.0440345	0.999397	-0.0143576	0.999802
ENSMUSG00000001260	Gabrg1	216.983	0.106424	0.93945	0.198763	0.999829	-0.19771	0.999841	-0.105372	0.999397	0.00105215	0.999802
ENSMUSG00000001270	Ckb	16074.9	0.0827353	0.887491	0.0822998	0.999829	0.044997	0.999841	0.0445615	0.999397	0.127297	0.999802
ENSMUSG00000001280	Sp1	452.446	0.00494059	0.994645	0.0114827	0.999829	-0.0565691	0.999841	-0.050027	0.999397	-0.0450864	0.999802
ENSMUSG00000001285	Myg1	374.878	0.0468376	0.928727	0.0216809	0.999829	-0.0150062	0.999841	-0.0401629	0.999397	0.00667473	0.999802
ENSMUSG00000001288	Rarg	289.567	0.116653	0.740417	0.0560721	0.999829	-0.083467	0.999841	-0.144047	0.999397	-0.0273948	0.999802
ENSMUSG00000001289	Pfdn5	1012.26	0.14701	0.636891	0.0240418	0.999829	0.0901313	0.999841	-0.0328368	0.999397	0.114173	0.999802
ENSMUSG00000001300	Efnb2	281.635	-0.275842	0.79021	0.35224	0.999829	-0.371213	0.999841	0.256869	0.999397	-0.0189728	0.999802
ENSMUSG00000001305	Rrp15	107.524	-0.0268868	0.972942	0.0739044	0.999829	-0.034278	0.999841	0.0665132	0.999397	0.0396263	0.999802
ENSMUSG00000001313	Rnd2	768.369	0.176751	0.880444	0.224389	0.999829	-0.0393371	0.999841	0.00830099	0.999397	0.185052	0.999802
ENSMUSG00000001323	Srr	1820.57	-0.148968	0.767154	-0.0649235	0.999829	-0.0403189	0.999841	0.0437255	0.999397	-0.105242	0.999802
ENSMUSG00000001334	Fndc5	2358.45	-0.069164	0.890693	-0.039113	0.999829	0.0283092	0.999841	0.0583602	0.999397	-0.0108038	0.999802
ENSMUSG00000001366	Fbxo9	1037.95	0.0380508	0.95739	0.0249687	0.999829	0.0116509	0.999841	-0.00143125	0.999397	0.0366196	0.999802
ENSMUSG00000001376	Vps50	816.039	-0.129663	0.635308	-0.023664	0.999829	-0.0457366	0.999841	0.0602627	0.999397	-0.0694006	0.999802
ENSMUSG00000001380	Hars	852.528	-0.0810755	0.773982	-0.000337898	0.999829	-0.0325002	0.999841	0.0482374	0.999397	-0.0328381	0.999802
ENSMUSG00000001383	Zmat2	1735.48	-0.0360095	0.95887	-0.0539116	0.999829	0.0572651	0.999841	0.039363	0.999397	0.00335351	0.999802
ENSMUSG00000001415	Smg5	1851.32	0.0121894	0.976419	0.00364844	0.999829	-0.0154327	0.999841	-0.0239736	0.999397	-0.0117842	0.999802
ENSMUSG00000001416	Cct3	1074.96	0.0160774	0.963691	0.0785288	0.999829	0.027	0.999841	0.0894514	0.999397	0.105529	0.999802
ENSMUSG00000001418	Glmp	850.823	0.0410153	0.928727	-0.0616968	0.999829	0.0186662	0.999841	-0.0840458	0.999397	-0.0430306	0.999802
ENSMUSG00000001419	Mef2d	7445.65	-0.0505211	0.944846	-0.0490914	0.999829	-0.0282549	0.999841	-0.0268252	0.999397	-0.0773463	0.999802
ENSMUSG00000001420	Tmem79	21.0981	0.165508	0.917161	-0.0474278	0.999829	-0.0563817	0.999841	-0.269318	0.999397	-0.10381	0.999802
ENSMUSG00000001424	Snd1	1751.22	-0.0925026	0.889722	-0.0203917	0.999829	-0.0364811	0.999841	0.0356298	0.999397	-0.0568728	0.999802
ENSMUSG00000001435	Col18a1	130.274	0.616507	0.77958	0.0398915	0.999829	0.307573	0.999841	-0.269042	0.999397	0.347465	0.999802
ENSMUSG00000001436	Slc19a1	290.375	0.150659	0.705842	-0.0744787	0.999829	0.0708841	0.999841	-0.154253	0.999397	-0.00359462	0.999802
ENSMUSG00000001440	Kpnb1	2958.27	-0.0796933	0.562741	-0.0627275	0.999829	-0.0164065	0.999841	0.000559326	0.999397	-0.079134	0.999802
ENSMUSG00000001441	Npepps	2497.03	-0.072128	0.755784	-0.00414311	0.999829	-0.00860158	0.999841	0.0593833	0.999397	-0.0127447	0.999802
ENSMUSG00000001445	Mrpl10	941.435	-0.029744	0.905709	-0.011655	0.999829	0.00997495	0.999841	0.028064	0.999397	-0.00168001	0.999802
ENSMUSG00000001467	Cyp51	694.017	0.0708545	0.911047	0.0343051	0.999829	0.0895707	0.999841	0.0530213	0.999397	0.123876	0.999802
ENSMUSG00000001472	Tcf25	10716.3	-0.038079	0.871313	0.0111682	0.999829	-0.0112996	0.999841	0.0379476	0.999397	-0.000131437	0.999802
ENSMUSG00000001482	Def8	759.199	-0.0313362	0.928927	0.0137046	0.999829	-0.022327	0.999841	0.0227139	0.999397	-0.00862236	0.999802
ENSMUSG00000001493	Meox1	27.4453	-0.159506	0.911762	-0.137411	0.999829	-0.172327	0.999841	-0.150233	0.999397	-0.309739	0.999802
ENSMUSG00000001504	Irx2	106.575	1.29387	0.845494	0.211497	0.999829	1.04831	0.999841	-0.0340619	0.999397	1.25981	0.999802
ENSMUSG00000001506	Col1a1	220.079	0.441184	0.73692	-0.188586	0.999829	0.094033	0.999841	-0.535737	0.999397	-0.0945531	0.999802
ENSMUSG00000001507	Itga3	495.457	0.168908	0.943128	0.0189235	0.999829	0.0844983	0.999841	-0.0654865	0.999397	0.103422	0.999802
ENSMUSG00000001517	Foxm1	40.3555	0.000608396	0.999969	0.0310557	0.999829	-0.159729	0.999841	-0.129282	0.999397	-0.128673	0.999802
ENSMUSG00000001518	Itfg2	345.745	0.0790546	0.917006	-0.000143791	0.999829	0.00613431	0.999841	-0.0730641	0.999397	0.00599052	0.999802
ENSMUSG00000001520	Nrip2	373.147	0.11045	0.901001	-0.0381688	0.999829	-0.028908	0.999841	-0.177527	0.999397	-0.0670768	0.999802
ENSMUSG00000001521	Tulp3	505.888	0.0864373	0.73493	0.00663468	0.999829	-0.0481833	0.999841	-0.127986	0.999397	-0.0415486	0.999802
ENSMUSG00000001524	Gtf2h4	223.614	-0.00795726	0.989472	0.0408259	0.999829	0.0411347	0.999841	0.0899179	0.999397	0.0819607	0.999802
ENSMUSG00000001525	Tubb5	6818.93	-0.0119151	0.976419	0.0555054	0.999829	-0.0414121	0.999841	0.0260084	0.999397	0.0140933	0.999802
ENSMUSG00000001542	Ell2	348.166	-0.138125	0.701348	0.0285461	0.999829	-0.0126307	0.999841	0.15404	0.999397	0.0159153	0.999802
ENSMUSG00000001552	Jup	1281.45	0.114197	0.903335	0.064973	0.999829	0.0284849	0.999841	-0.0207386	0.999397	0.0934579	0.999802
ENSMUSG00000001555	Fkbp10	157.474	0.227459	0.665521	-0.0883853	0.999829	0.175169	0.999841	-0.140676	0.999397	0.0867836	0.999802
ENSMUSG00000001569	Nom1	358.474	0.0193993	0.968785	0.0119664	0.999829	0.0334458	0.999841	0.0260129	0.999397	0.0454121	0.999802
ENSMUSG00000001576	Ergic1	2420.44	-0.0943492	0.566889	-0.0357056	0.999829	-0.0117013	0.999841	0.0469423	0.999397	-0.0474069	0.999802
ENSMUSG00000001627	Ifrd1	427.125	-0.176843	0.575708	-0.0752465	0.999829	-0.00738137	0.999841	0.0942151	0.999397	-0.0826279	0.999802
ENSMUSG00000001630	Stk38l	356.711	-0.179482	0.459141	-0.0634974	0.999829	0.0300071	0.999841	0.145991	0.999397	-0.0334903	0.999802
ENSMUSG00000001632	Brpf1	918.196	0.134409	0.808017	-0.00967378	0.999829	0.0337112	0.999841	-0.110372	0.999397	0.0240374	0.999802
ENSMUSG00000001642	Akr1b3	373.172	0.111532	0.672767	-0.00273499	0.999829	0.0949505	0.999841	-0.0193169	0.999397	0.0922155	0.999802
ENSMUSG00000001663	Gstt1	100.654	0.464349	0.562741	-0.0501615	0.999829	0.248124	0.999841	-0.266387	0.999397	0.197963	0.999802
ENSMUSG00000001665	Gstt3	44.6213	0.143542	0.925025	-0.272072	0.999829	0.223235	0.999841	-0.19238	0.999397	-0.0488375	0.999802
ENSMUSG00000001666	Ddt	61.6976	-0.0367755	0.973367	0.215451	0.999829	-0.0819123	0.999841	0.170314	0.999397	0.133539	0.999802
ENSMUSG00000001674	Ddx18	279.472	0.0295753	0.961061	0.0573239	0.999829	0.0301004	0.999841	0.057849	0.999397	0.0874242	0.999802
ENSMUSG00000001687	Ubl3	2659.12	-0.0950945	0.540511	0.00215509	0.999829	0.00962007	0.999841	0.10687	0.999397	0.0117752	0.999802
ENSMUSG00000001700	Gramd3	291.423	0.0283436	0.971871	0.106249	0.999829	-0.0379935	0.999841	0.0399116	0.999397	0.0682552	0.999802
ENSMUSG00000001707	Eef1e1	198.671	-0.0828969	0.891974	0.0577608	0.999829	-0.0155837	0.999841	0.125074	0.999397	0.0421772	0.999802
ENSMUSG00000001729	Akt1	3288.26	0.00731931	0.987695	0.0475692	0.999829	-0.0404277	0.999841	-0.000177802	0.999397	0.00714151	0.999802
ENSMUSG00000001741	Il16	914.869	-0.112195	0.925025	-0.0819759	0.999829	0.0233442	0.999841	0.0535638	0.999397	-0.0586317	0.999802
ENSMUSG00000001750	Tcirg1	319.46	0.0373326	0.965735	0.190316	0.999829	-0.113218	0.999841	0.0397659	0.999397	0.0770985	0.999802
ENSMUSG00000001751	Naglu	206.792	0.246509	0.543679	-0.0993967	0.999829	0.167203	0.999841	-0.178703	0.999397	0.0678059	0.999802
ENSMUSG00000001755	Coasy	423.197	-0.00239873	0.99471	0.0599488	0.999829	-0.0275624	0.999841	0.0347851	0.999397	0.0323864	0.999802
ENSMUSG00000001761	Smo	426.979	0.0774101	0.898017	0.00476929	0.999829	-0.00196851	0.999841	-0.0746093	0.999397	0.00280077	0.999802
ENSMUSG00000001763	Tspan33	578.867	0.0601134	0.959015	-0.0823595	0.999829	0.02588	0.999841	-0.116593	0.999397	-0.0564795	0.999802
ENSMUSG00000001767	Crnkl1	218.574	-0.0245179	0.974568	0.0467473	0.999829	-0.0447256	0.999841	0.0265397	0.999397	0.00202176	0.999802
ENSMUSG00000001768	Rin2	469.716	0.167666	0.642222	0.0320231	0.999829	0.0456661	0.999841	-0.0899765	0.999397	0.0776893	0.999802
ENSMUSG00000001773	Folh1	105.651	0.131885	0.928119	-0.00999954	0.999829	0.252714	0.999841	0.110829	0.999397	0.242714	0.999802
ENSMUSG00000001774	Chordc1	954.321	-0.166159	0.668109	-0.0669987	0.999829	0.0322235	0.999841	0.131384	0.999397	-0.0347752	0.999802
ENSMUSG00000001783	Rtcb	1090.67	-0.00502124	0.987281	0.0184952	0.999829	-0.0182827	0.999841	0.00523376	0.999397	0.000212522	0.999802
ENSMUSG00000001785	Pwp1	247.794	-0.0175348	0.980339	-0.0168727	0.999829	0.0386866	0.999841	0.0393486	0.999397	0.0218138	0.999802
ENSMUSG00000001786	Fbxo7	412.842	0.0528866	0.951523	0.0240705	0.999829	-0.0118243	0.999841	-0.0406404	0.999397	0.0122462	0.999802
ENSMUSG00000001794	Capns1	2634.86	0.012234	0.976419	-0.0115354	0.999829	0.03211	0.999841	0.00834063	0.999397	0.0205747	0.999802
ENSMUSG00000001802	Lrp3	2101.3	-0.0303252	0.953329	0.0801668	0.999829	-0.0795035	0.999841	0.0309886	0.999397	0.000663335	0.999802
ENSMUSG00000001827	Folr1	66.165	2.86957	0.405495	-2.09551	0.999829	2.0125	0.999841	-2.95258	0.913986	-0.0830141	0.999802
ENSMUSG00000001829	Clpb	827.304	-0.0560507	0.848737	0.0594399	0.999829	-0.0345929	0.999841	0.0808977	0.999397	0.024847	0.999802
ENSMUSG00000001833	Sept7	3836.88	-0.0580511	0.905094	-0.0628268	0.999829	0.0237371	0.999841	0.0189614	0.999397	-0.0390896	0.999802
ENSMUSG00000001844	Zdhhc4	569.686	-0.00714818	0.989416	-0.0277059	0.999829	-0.043092	0.999841	-0.0636497	0.999397	-0.0707979	0.999802
ENSMUSG00000001847	Rac1	6242.6	-0.046326	0.878065	-0.0137415	0.999829	-0.0241003	0.999841	0.00848426	0.999397	-0.0378417	0.999802
ENSMUSG00000001855	Nup214	1343.23	-0.0950169	0.645928	0.000990987	0.999829	-0.0712981	0.999841	0.0247098	0.999397	-0.0703072	0.999802
ENSMUSG00000001864	Aif1l	191.057	0.17355	0.851758	-0.0266114	0.999829	-0.0403592	0.999841	-0.240521	0.999397	-0.0669706	0.999802
ENSMUSG00000001870	Ltbp1	97.7124	-0.00955986	0.990183	0.0566222	0.999829	-0.270912	0.999841	-0.20473	0.999397	-0.21429	0.999802
ENSMUSG00000001891	Ugp2	1015.93	-0.0309414	0.945134	-0.0410019	0.999829	0.0334369	0.999841	0.0233764	0.999397	-0.00756503	0.999802
ENSMUSG00000001901	Kcnh6	33.7076	0.301834	0.849042	0.212103	0.999829	0.1967	0.999841	0.106969	0.999397	0.408803	0.999802
ENSMUSG00000001909	Trmt1	1321.8	0.0132901	0.980339	0.0243355	0.999829	-0.0505545	0.999841	-0.0395091	0.999397	-0.026219	0.999802
ENSMUSG00000001910	Nacc1	3691.19	-0.00320922	0.992186	-0.000896326	0.999829	-0.0525444	0.999841	-0.0502315	0.999397	-0.0534408	0.999802
ENSMUSG00000001911	Nfix	8818.39	0.0341128	0.969285	-0.0561913	0.999829	-0.0239483	0.999841	-0.114252	0.999397	-0.0801397	0.999802
ENSMUSG00000001918	Slc1a5	47.8377	0.545753	0.593774	-0.0309022	0.999829	0.123273	0.999841	-0.453382	0.999397	0.0923703	0.999802
ENSMUSG00000001924	Uba1	7554.81	-0.0529582	0.745235	0.0362323	0.999829	-0.0439129	0.999841	0.0452776	0.999397	-0.00768063	0.999802
ENSMUSG00000001930	Vwf	486.777	0.300861	0.848506	-0.189872	0.999829	0.178205	0.999841	-0.312528	0.999397	-0.0116671	0.999802
ENSMUSG00000001942	Siae	302.601	0.0045056	0.992387	0.0677187	0.999829	-0.0714074	0.999841	-0.00819433	0.999397	-0.00368872	0.999802
ENSMUSG00000001943	Vsig2	48.8682	0.154247	0.901001	0.110402	0.999829	-0.0455672	0.999841	-0.0894121	0.999397	0.0648347	0.999802
ENSMUSG00000001946	Esam	246.609	0.137089	0.838744	-0.205756	0.999829	0.177253	0.999841	-0.165592	0.999397	-0.0285033	0.999802
ENSMUSG00000001948	Spa17	30.0249	0.571227	0.67496	-0.0511101	0.999829	0.363739	0.999841	-0.258598	0.999397	0.312629	0.999802
ENSMUSG00000001962	Fam50a	270.379	0.0048866	0.993203	0.0184181	0.999829	0.0197244	0.999841	0.0332559	0.999397	0.0381425	0.999802
ENSMUSG00000001964	Emd	517.545	-0.014594	0.978727	0.0609438	0.999829	0.00599904	0.999841	0.0815368	0.999397	0.0669428	0.999802
ENSMUSG00000001983	Taco1	134.07	-0.0630933	0.917006	-0.0109484	0.999829	0.0653558	0.999841	0.117501	0.999397	0.0544073	0.999802
ENSMUSG00000001985	Grik3	997.803	0.046791	0.917617	0.13293	0.999829	-0.0949998	0.999841	-0.00886094	0.999397	0.03793	0.999802
ENSMUSG00000001986	Gria3	3213.52	-0.28943	0.47626	-0.0590025	0.999829	-0.0840178	0.999841	0.146409	0.999397	-0.14302	0.999802
ENSMUSG00000001988	Npas1	228.13	-0.0316637	0.983871	0.187652	0.999829	-0.067063	0.999841	0.152252	0.999397	0.120589	0.999802
ENSMUSG00000001995	Sipa1l2	1899.21	0.0766796	0.883705	-0.0654363	0.999829	0.0286952	0.999841	-0.113421	0.999397	-0.0367411	0.999802
ENSMUSG00000001998	Ap4e1	233.484	0.0865974	0.903335	-0.11548	0.999829	0.0623442	0.999841	-0.139733	0.999397	-0.0531354	0.999802
ENSMUSG00000001999	Blvra	137.082	0.0606007	0.932872	-0.0904516	0.999829	0.0514547	0.999841	-0.0995977	0.999397	-0.0389969	0.999802
ENSMUSG00000002006	Pdzd4	1805.07	-0.0189053	0.977034	0.0723544	0.999829	-0.0730247	0.999841	0.018235	0.999397	-0.000670323	0.999802
ENSMUSG00000002007	Srpk3	139.664	0.219288	0.840255	0.00254835	0.999829	0.0645102	0.999841	-0.15223	0.999397	0.0670586	0.999802
ENSMUSG00000002010	Idh3g	2275.04	0.0274189	0.911762	0.0676585	0.999829	-0.00148218	0.999841	0.0387574	0.999397	0.0661763	0.999802
ENSMUSG00000002012	Pnck	1002.03	0.100089	0.846147	0.169403	0.999829	-0.0178369	0.999841	0.0514768	0.999397	0.151566	0.999802
ENSMUSG00000002014	Ssr4	496.834	0.00163805	0.997205	-0.0596212	0.999829	0.0658618	0.999841	0.00460249	0.999397	0.00624054	0.999802
ENSMUSG00000002015	Bcap31	708.199	0.0411612	0.945134	-0.0757143	0.999829	0.0480754	0.999841	-0.0688001	0.999397	-0.0276389	0.999802
ENSMUSG00000002017	Fam98a	493.788	0.00378266	0.992358	0.00133444	0.999829	0.0259414	0.999841	0.0234932	0.999397	0.0272759	0.999802
ENSMUSG00000002028	Kmt2a	4277.68	-0.0391944	0.943191	0.147151	0.999829	-0.192281	0.999841	-0.00593527	0.999397	-0.0451297	0.999802
ENSMUSG00000002031	Ift46	681.93	0.108195	0.608622	-0.0895089	0.999829	0.13654	0.999841	-0.0611637	0.999397	0.0470309	0.999802
ENSMUSG00000002032	Tmem25	1219.16	-0.0696711	0.897605	-0.0709836	0.999829	-0.0220393	0.999841	-0.0233518	0.999397	-0.0930229	0.999802
ENSMUSG00000002043	Trappc6a	98.4096	0.291847	0.620136	0.210276	0.999829	0.066839	0.999841	-0.0147319	0.999397	0.277115	0.999802
ENSMUSG00000002052	Supt6	4471.46	-0.0505212	0.934088	-0.0197133	0.999829	0.00336158	0.999841	0.0341695	0.999397	-0.0163517	0.999802
ENSMUSG00000002055	Spag5	150.962	0.193454	0.754114	0.0531514	0.999829	-0.057396	0.999841	-0.197698	0.999397	-0.00424458	0.999802
ENSMUSG00000002058	Unc119	392.532	0.192111	0.759909	0.0700166	0.999829	0.114519	0.999841	-0.00757583	0.999397	0.184536	0.999802
ENSMUSG00000002059	Rab34	357.711	0.162181	0.73692	-0.0650257	0.999829	0.147543	0.999841	-0.0796635	0.999397	0.0825173	0.999802
ENSMUSG00000002064	Sdf2	381.166	0.00611466	0.989533	0.0637535	0.999829	-0.00350687	0.999841	0.054132	0.999397	0.0602466	0.999802
ENSMUSG00000002068	Ccne1	195.412	-0.20104	0.581266	0.064538	0.999829	-0.116761	0.999841	0.148816	0.999397	-0.0522233	0.999802
ENSMUSG00000002083	Bbc3	169.277	0.308486	0.789123	-0.0710749	0.999829	0.106122	0.999841	-0.273439	0.999397	0.0350474	0.999802
ENSMUSG00000002102	Psmc3	1532.77	-0.0118957	0.98265	0.0247777	0.999829	0.0110367	0.999841	0.0477101	0.999397	0.0358143	0.999802
ENSMUSG00000002103	Acp2	1595.71	-0.0776247	0.641579	-0.0564274	0.999829	-0.00945631	0.999841	0.011741	0.999397	-0.0658837	0.999802
ENSMUSG00000002105	Slc39a13	579.092	0.125691	0.670391	-0.019409	0.999829	0.0690646	0.999841	-0.076035	0.999397	0.0496556	0.999802
ENSMUSG00000002107	Celf2	9601.98	-0.183819	0.678257	-0.0702382	0.999829	-0.0638761	0.999841	0.0497044	0.999397	-0.134114	0.999802
ENSMUSG00000002108	Nr1h3	76.1867	0.108798	0.905094	-0.0868666	0.999829	0.0463631	0.999841	-0.149301	0.999397	-0.0405035	0.999802
ENSMUSG00000002109	Ddb2	210.947	0.0265602	0.971114	-0.0219261	0.999829	0.0726675	0.999841	0.0241812	0.999397	0.0507414	0.999802
ENSMUSG00000002111	Spi1	86.3347	-0.0826945	0.928727	-0.00224465	0.999829	0.0418204	0.999841	0.12227	0.999397	0.0395757	0.999802
ENSMUSG00000002129	Sf3a1	1550.92	-0.0113259	0.982615	0.0459352	0.999829	-0.0745929	0.999841	-0.0173318	0.999397	-0.0286577	0.999802
ENSMUSG00000002147	Stat6	224.451	0.00814364	0.994645	-0.148383	0.999829	0.0370829	0.999841	-0.119444	0.999397	-0.1113	0.999802
ENSMUSG00000002190	Clgn	222.245	-0.0231742	0.976419	0.0172111	0.999829	0.00212282	0.999841	0.0425082	0.999397	0.0193339	0.999802
ENSMUSG00000002205	Vrk3	403.799	0.155392	0.642222	0.0383995	0.999829	0.0486184	0.999841	-0.0683738	0.999397	0.0870179	0.999802
ENSMUSG00000002210	Smg9	625.983	0.118814	0.740417	-0.00955381	0.999829	0.0319018	0.999841	-0.0964659	0.999397	0.022348	0.999802
ENSMUSG00000002221	Paxip1	1063.47	-0.00982949	0.985459	0.0364048	0.999829	-0.0884267	0.999841	-0.0421924	0.999397	-0.0520219	0.999802
ENSMUSG00000002222	Rmnd5a	1934.7	-0.11686	0.522867	-0.0547007	0.999829	-0.0733672	0.999841	-0.011208	0.999397	-0.128068	0.999802
ENSMUSG00000002227	Mov10	352.123	0.118251	0.891974	-0.0916566	0.999829	0.095717	0.999841	-0.11419	0.999397	0.0040605	0.999802
ENSMUSG00000002233	Rhoc	186.235	0.199048	0.820373	-0.101617	0.999829	0.0935877	0.999841	-0.207077	0.999397	-0.00802969	0.999802
ENSMUSG00000002249	Tead3	77.6441	0.345945	0.606477	0.00337344	0.999829	-0.0214442	0.999841	-0.364016	0.999397	-0.0180708	0.999802
ENSMUSG00000002250	Ppard	767.816	0.0146427	0.988181	0.0723186	0.999829	-0.0757568	0.999841	-0.0180809	0.999397	-0.00343822	0.999802
ENSMUSG00000002257	Def6	29.9072	0.270347	0.801442	-0.139204	0.999829	0.281519	0.999841	-0.128032	0.999397	0.142315	0.999802
ENSMUSG00000002265	Peg3	5274.56	0.0507356	0.97085	0.0587439	0.999829	-0.0672262	0.999841	-0.059218	0.999397	-0.00848237	0.999802
ENSMUSG00000002266	Zim1	79.4324	-0.167213	0.896878	0.317396	0.999829	-0.180823	0.999841	0.303785	0.999397	0.136572	0.999802
ENSMUSG00000002274	Metrn	741.364	0.19576	0.642222	-0.00138422	0.999829	0.0574829	0.999841	-0.139661	0.999397	0.0560987	0.999802
ENSMUSG00000002279	Lmf1	394.368	-0.0176785	0.976419	-0.0820723	0.999829	0.00463485	0.999841	-0.059759	0.999397	-0.0774375	0.999802
ENSMUSG00000002280	Narfl	435.864	-0.0118516	0.987635	0.0391708	0.999829	0.0231182	0.999841	0.0741406	0.999397	0.062289	0.999802
ENSMUSG00000002289	Angptl4	27.3177	0.745821	0.633413	-0.264856	0.999829	0.611716	0.999841	-0.39896	0.999397	0.346861	0.999802
ENSMUSG00000002307	Daxx	445.327	0.069737	0.903735	0.102138	0.999829	-0.0187452	0.999841	0.0136555	0.999397	0.0833925	0.999802
ENSMUSG00000002308	Cd320	141.177	0.183777	0.63628	0.04846	0.999829	0.0591458	0.999841	-0.0761717	0.999397	0.107606	0.999802
ENSMUSG00000002319	Ipo4	610.465	0.0235415	0.960894	0.1111	0.999829	-0.0316578	0.999841	0.0559009	0.999397	0.0794425	0.999802
ENSMUSG00000002320	Tm9sf1	378.268	0.12034	0.646143	-0.0359242	0.999829	0.0469377	0.999841	-0.109326	0.999397	0.0110135	0.999802
ENSMUSG00000002324	Rec8	62.9837	0.281557	0.898017	0.283493	0.999829	-0.412765	0.999841	-0.410828	0.999397	-0.129271	0.999802
ENSMUSG00000002325	Irf9	225.418	0.12686	0.846147	0.177479	0.999829	-0.0716997	0.999841	-0.0210805	0.999397	0.105779	0.999802
ENSMUSG00000002326	Gmpr2	260.927	-0.0270206	0.964552	-0.0154539	0.999829	0.0449498	0.999841	0.0565165	0.999397	0.0294959	0.999802
ENSMUSG00000002329	Mdp1	335.917	-0.0773703	0.863975	-0.119348	0.999829	0.0803453	0.999841	0.038368	0.999397	-0.0390023	0.999802
ENSMUSG00000002332	Dhrs1	883.334	0.0454255	0.909907	-0.0277304	0.999829	0.0400883	0.999841	-0.0330676	0.999397	0.0123578	0.999802
ENSMUSG00000002341	Ncan	4090.53	-0.0988237	0.884976	-0.0238908	0.999829	-0.119817	0.999841	-0.0448844	0.999397	-0.143708	0.999802
ENSMUSG00000002342	Tmem161a	526.773	0.100243	0.762147	-0.0349126	0.999829	0.0627813	0.999841	-0.0723747	0.999397	0.0278687	0.999802
ENSMUSG00000002343	Armc6	409.409	0.0362743	0.944971	0.0624269	0.999829	-0.0141867	0.999841	0.0119658	0.999397	0.0482401	0.999802
ENSMUSG00000002345	Borcs8	309.204	0.092802	0.791982	-0.0476197	0.999829	0.0450067	0.999841	-0.0954149	0.999397	-0.00261293	0.999802
ENSMUSG00000002346	Slc25a42	1090.51	0.00386074	0.995574	-0.00715245	0.999829	0.0211146	0.999841	0.0101014	0.999397	0.0139621	0.999802
ENSMUSG00000002365	Snx9	318.385	0.186659	0.666721	-0.0413856	0.999829	0.107516	0.999841	-0.120529	0.999397	0.06613	0.999802
ENSMUSG00000002372	Ranbp3	1424.66	0.0568734	0.89649	-0.00358846	0.999829	0.00466157	0.999841	-0.0558003	0.999397	0.00107311	0.999802
ENSMUSG00000002379	Ndufa11	1151.63	0.0728728	0.879979	0.00831535	0.999829	0.0966713	0.999841	0.0321139	0.999397	0.104987	0.999802
ENSMUSG00000002393	Nr2f6	667.811	0.0977385	0.891072	0.074748	0.999829	0.0174137	0.999841	-0.00557679	0.999397	0.0921617	0.999802
ENSMUSG00000002395	Use1	600.415	0.1338	0.667549	0.00310503	0.999829	0.0899946	0.999841	-0.0407002	0.999397	0.0930996	0.999802
ENSMUSG00000002396	Ocel1	297.45	-0.0419039	0.953677	0.0907842	0.999829	-0.144239	0.999841	-0.0115507	0.999397	-0.0534546	0.999802
ENSMUSG00000002409	Dyrk1b	737.443	0.0657658	0.912122	-0.0388581	0.999829	-0.038568	0.999841	-0.143192	0.999397	-0.0774261	0.999802
ENSMUSG00000002413	Braf	2485.84	-0.215306	0.336378	-0.0317389	0.999829	-0.102068	0.999841	0.0814991	0.999397	-0.133807	0.999802
ENSMUSG00000002416	Ndufb2	233.614	-0.0347585	0.964552	0.0264018	0.999829	-0.027183	0.999841	0.0339772	0.999397	-0.000781241	0.999802
ENSMUSG00000002428	Hltf	378.386	-0.0173175	0.98265	-0.0614262	0.999829	0.0634747	0.999841	0.019366	0.999397	0.0020485	0.999802
ENSMUSG00000002455	Prpf6	881.782	0.0296006	0.92346	0.0548526	0.999829	0.0350277	0.999841	0.0602797	0.999397	0.0898804	0.999802
ENSMUSG00000002458	Rgs19	379.908	-0.21242	0.663268	0.0594691	0.999829	-0.0850589	0.999841	0.18683	0.999397	-0.0255898	0.999802
ENSMUSG00000002459	Rgs20	276.836	0.0446893	0.944262	0.0975157	0.999829	-0.0429239	0.999841	0.00990244	0.999397	0.0545918	0.999802
ENSMUSG00000002475	Abhd3	640.392	0.0132047	0.986002	0.0142605	0.999829	-0.019686	0.999841	-0.0186302	0.999397	-0.00542553	0.999802
ENSMUSG00000002477	Snrpd1	296.868	0.0238607	0.968785	-0.127897	0.999829	0.121676	0.999841	-0.0300826	0.999397	-0.00622192	0.999802
ENSMUSG00000002486	Tchp	195.171	0.120355	0.802405	0.0241029	0.999829	0.0223701	0.999841	-0.0738824	0.999397	0.0464729	0.999802
ENSMUSG00000002489	Tiam1	3546.98	0.0987542	0.891035	-0.0482001	0.999829	-0.00748488	0.999841	-0.154439	0.999397	-0.055685	0.999802
ENSMUSG00000002496	Tsc2	4230.56	-0.0590524	0.916701	-0.031109	0.999829	-0.0182893	0.999841	0.00965403	0.999397	-0.0493984	0.999802
ENSMUSG00000002504	Slc9a3r2	678.117	0.0841593	0.898017	-0.0218015	0.999829	0.0256323	0.999841	-0.0803285	0.999397	0.00383079	0.999802
ENSMUSG00000002524	Puf60	2003.62	0.0334673	0.923026	0.0210183	0.999829	0.00579286	0.999841	-0.00665616	0.999397	0.0268112	0.999802
ENSMUSG00000002546	Golga2	1902.6	0.0115653	0.968785	0.0252082	0.999829	-0.0124616	0.999841	0.00118126	0.999397	0.0127465	0.999802
ENSMUSG00000002550	Uck1	550.382	0.0444533	0.911762	-0.00287299	0.999829	0.0424502	0.999841	-0.00487614	0.999397	0.0395772	0.999802
ENSMUSG00000002578	Ikzf4	462.055	0.0645945	0.910484	-0.0240849	0.999829	0.0769946	0.999841	-0.0116848	0.999397	0.0529097	0.999802
ENSMUSG00000002580	Mien1	440.988	-0.0650816	0.88952	0.00511196	0.999829	0.0182241	0.999841	0.0884176	0.999397	0.023336	0.999802
ENSMUSG00000002602	Axl	1043.24	0.080164	0.842737	0.0578212	0.999829	-0.11117	0.999841	-0.133513	0.999397	-0.0533491	0.999802
ENSMUSG00000002603	Tgfb1	183.443	0.125449	0.775653	-0.0552052	0.999829	0.0118208	0.999841	-0.168833	0.999397	-0.0433844	0.999802
ENSMUSG00000002608	Ccdc97	1142.84	0.0172358	0.970256	0.0018872	0.999829	-0.00711885	0.999841	-0.0224674	0.999397	-0.00523165	0.999802
ENSMUSG00000002617	Zfp40	279.724	-0.0255839	0.972867	-0.0328682	0.999829	0.0774679	0.999841	0.0701836	0.999397	0.0445997	0.999802
ENSMUSG00000002625	Akap8l	4181.33	0.101564	0.829236	-0.00450292	0.999829	0.0900895	0.999841	-0.0159777	0.999397	0.0855865	0.999802
ENSMUSG00000002633	Shh	30.2412	0.413496	0.863902	0.397032	0.999829	0.217366	0.999841	0.200902	0.999397	0.614397	0.999802
ENSMUSG00000002635	Pdcd2l	172.228	-0.0607901	0.921422	0.0784486	0.999829	0.00882091	0.999841	0.14806	0.999397	0.0872695	0.999802
ENSMUSG00000002658	Gtf2f1	780.029	0.128088	0.657226	0.0254569	0.999829	0.0667311	0.999841	-0.0359	0.999397	0.092188	0.999802
ENSMUSG00000002660	Clpp	696.874	0.0451244	0.89772	0.0370267	0.999829	0.0388595	0.999841	0.0307618	0.999397	0.0758862	0.999802
ENSMUSG00000002661	Alkbh7	125.538	0.217238	0.64709	0.149905	0.999829	0.197548	0.999841	0.130216	0.999397	0.347454	0.914339
ENSMUSG00000002668	Dennd1c	48.8826	-0.11048	0.911047	0.0299182	0.999829	-0.223423	0.999841	-0.0830248	0.999397	-0.193505	0.999802
ENSMUSG00000002679	Med6	160.844	-0.0850264	0.891974	-0.0593021	0.999829	0.118059	0.999841	0.143783	0.999397	0.0587567	0.999802
ENSMUSG00000002688	Prkd1	281.422	0.08549	0.901001	-0.0818046	0.999829	0.03424	0.999841	-0.133055	0.999397	-0.0475646	0.999802
ENSMUSG00000002699	Lcp2	45.4677	0.0483366	0.976169	0.00500373	0.999829	-0.00973506	0.999841	-0.053068	0.999397	-0.00473133	0.999802
ENSMUSG00000002718	Cse1l	998.172	-0.145494	0.528928	-0.00514556	0.999829	-0.0468465	0.999841	0.0935022	0.999397	-0.0519921	0.999802
ENSMUSG00000002728	Naa20	429.364	-0.020433	0.974568	-0.0510662	0.999829	0.0460163	0.999841	0.015383	0.999397	-0.00504994	0.999802
ENSMUSG00000002731	Prkra	198.734	-0.00285287	0.9965	0.0851259	0.999829	-0.0616012	0.999841	0.0263775	0.999397	0.0235247	0.999802
ENSMUSG00000002732	Fkbp7	33.48	0.277629	0.750812	0.0743926	0.999829	0.105105	0.999841	-0.0981305	0.999397	0.179498	0.999802
ENSMUSG00000002733	Plekha3	875.995	-0.136485	0.701101	0.013413	0.999829	-0.0772397	0.999841	0.0726584	0.999397	-0.0638267	0.999802
ENSMUSG00000002741	Ykt6	965.933	-0.0177762	0.968785	-0.0071743	0.999829	-0.00284187	0.999841	0.00776006	0.999397	-0.0100162	0.999802
ENSMUSG00000002748	Baz1b	2470.33	0.0282498	0.928727	-0.0351793	0.999829	0.00922218	0.999841	-0.0542069	0.999397	-0.0259571	0.999802
ENSMUSG00000002763	Pex6	1230.05	-0.027337	0.968785	-0.0326063	0.999829	-0.00790958	0.999841	-0.0131788	0.999397	-0.0405159	0.999802
ENSMUSG00000002767	Mrpl2	308.331	0.0572093	0.919277	0.0253667	0.999829	0.0256478	0.999841	-0.00619478	0.999397	0.0510145	0.999802
ENSMUSG00000002768	Mea1	621.368	-0.0116393	0.985459	0.113145	0.999829	-0.0377573	0.999841	0.0870274	0.999397	0.0753881	0.999802
ENSMUSG00000002771	Grin2d	774.26	0.0452717	0.98265	0.131607	0.999829	-0.106222	0.999841	-0.0198861	0.999397	0.0253856	0.999802
ENSMUSG00000002778	Kdelr1	1171.99	-0.0441496	0.911762	-0.0430619	0.999829	0.00527207	0.999841	0.00635973	0.999397	-0.0377898	0.999802
ENSMUSG00000002781	Tmem143	397.669	0.0252153	0.965735	0.0268046	0.999829	0.0388611	0.999841	0.0404504	0.999397	0.0656657	0.999802
ENSMUSG00000002797	Ggct	165.809	-0.0442328	0.944066	0.037511	0.999829	0.0852058	0.999841	0.16695	0.999397	0.122717	0.999802
ENSMUSG00000002799	Jag2	815.774	0.0566795	0.908703	0.0820412	0.999829	-0.0563256	0.999841	-0.030964	0.999397	0.0257156	0.999802
ENSMUSG00000002803	Btbd6	977.57	-0.0960144	0.752237	0.0720046	0.999829	-0.0712589	0.999841	0.0967602	0.999397	0.000745757	0.999802
ENSMUSG00000002804	Nudt14	62.2954	0.222001	0.759909	-0.126075	0.999829	0.0740773	0.999841	-0.273998	0.999397	-0.0519973	0.999802
ENSMUSG00000002808	Epdr1	1830.24	-0.151266	0.537899	-0.0433807	0.999829	-0.0094656	0.999841	0.0984198	0.999397	-0.0528463	0.999802
ENSMUSG00000002812	Flii	1266.43	0.123711	0.808017	0.0867267	0.999829	-0.00577376	0.999841	-0.0427584	0.999397	0.0809529	0.999802
ENSMUSG00000002814	Top3a	112.936	0.0990474	0.87609	0.0789248	0.999829	-0.0391829	0.999841	-0.0593055	0.999397	0.0397419	0.999802
ENSMUSG00000002820	Atg4d	427.333	0.0701385	0.895678	0.101658	0.999829	0.00938955	0.999841	0.0409091	0.999397	0.111048	0.999802
ENSMUSG00000002825	Qtrt1	242.312	-0.0361391	0.959944	0.1149	0.999829	-0.0256534	0.999841	0.125386	0.999397	0.0892467	0.999802
ENSMUSG00000002831	Plin4	66.302	-0.261901	0.932593	0.184784	0.999829	0.254153	0.999841	0.700839	0.999397	0.438938	0.999802
ENSMUSG00000002833	Hdgfl2	1343.05	0.0761622	0.852443	-0.00477723	0.999829	0.0300865	0.999841	-0.0508529	0.999397	0.0253093	0.999802
ENSMUSG00000002835	Chaf1a	111.335	0.149098	0.81548	-0.13719	0.999829	0.216311	0.999841	-0.0699775	0.999397	0.0791209	0.999802
ENSMUSG00000002844	Adprh	1092.54	0.0114999	0.983017	0.0473149	0.999829	0.00631541	0.999841	0.0421304	0.999397	0.0536303	0.999802
ENSMUSG00000002845	Tmem39a	240.769	-0.000749834	0.999708	0.026172	0.999829	-0.0503196	0.999841	-0.0233977	0.999397	-0.0241475	0.999802
ENSMUSG00000002846	Timmdc1	201.751	-0.0615648	0.912646	-0.012416	0.999829	0.0298699	0.999841	0.0790187	0.999397	0.0174539	0.999802
ENSMUSG00000002870	Mcm2	104.756	0.333644	0.405495	-0.170111	0.999829	0.201725	0.999841	-0.302031	0.999397	0.0316134	0.999802
ENSMUSG00000002871	Tpra1	621.02	0.145325	0.770681	0.0311727	0.999829	0.077723	0.999841	-0.0364294	0.999397	0.108896	0.999802
ENSMUSG00000002881	Nab1	426.643	0.0214942	0.97307	0.00672542	0.999829	-0.00650947	0.999841	-0.0212782	0.999397	0.000215958	0.999802
ENSMUSG00000002885	Adgre5	257.006	0.00549846	0.994645	0.0854006	0.999829	-0.130652	0.999841	-0.0507501	0.999397	-0.0452516	0.999802
ENSMUSG00000002897	Il17ra	186.531	0.0552589	0.940264	-0.00256742	0.999829	0.059009	0.999841	0.00118272	0.999397	0.0564416	0.999802
ENSMUSG00000002900	Lamb1	626.478	-0.0861542	0.882161	-0.0736653	0.999829	-0.0315309	0.999841	-0.019042	0.999397	-0.105196	0.999802
ENSMUSG00000002908	Kcnn1	261.872	0.0790483	0.885346	0.0835582	0.999829	0.112846	0.999841	0.117356	0.999397	0.196404	0.999802
ENSMUSG00000002910	Arrdc2	236.133	0.165833	0.81548	0.105075	0.999829	0.195131	0.999841	0.134374	0.999397	0.300206	0.999802
ENSMUSG00000002948	Map2k7	1043.56	0.0523234	0.850936	-0.0158309	0.999829	0.00761427	0.999841	-0.06054	0.999397	-0.0082166	0.999802
ENSMUSG00000002949	Timm44	908.869	0.00609051	0.990183	-0.0365922	0.999829	0.00268975	0.999841	-0.0399929	0.999397	-0.0339024	0.999802
ENSMUSG00000002957	Ap2a2	4878.77	-0.110092	0.80039	-0.0545113	0.999829	-0.00904408	0.999841	0.0465367	0.999397	-0.0635554	0.999802
ENSMUSG00000002963	Pnkp	409.69	0.06972	0.893386	-0.141008	0.999829	0.115947	0.999841	-0.0947815	0.999397	-0.0250614	0.999802
ENSMUSG00000002968	Med25	2793.2	0.0949942	0.872499	0.0271208	0.999829	-0.00040207	0.999841	-0.0682754	0.999397	0.0267188	0.999802
ENSMUSG00000002980	Bcam	310.559	0.350778	0.646676	-0.187735	0.999829	0.202092	0.999841	-0.336421	0.999397	0.014357	0.999802
ENSMUSG00000002981	Clptm1	3604.45	-0.022709	0.917821	0.0395402	0.999829	-0.0356642	0.999841	0.026585	0.999397	0.00387603	0.999802
ENSMUSG00000002983	Relb	141.591	-0.0927814	0.905094	0.180853	0.999829	-0.0190417	0.999841	0.254593	0.999397	0.161812	0.999802
ENSMUSG00000002984	Tomm40	1065.21	0.0164715	0.976419	0.064751	0.999829	0.0370726	0.999841	0.0853521	0.999397	0.101824	0.999802
ENSMUSG00000002985	Apoe	18575.2	0.21874	0.546312	0.0986892	0.999829	0.0278399	0.999841	-0.0922107	0.999397	0.126529	0.999802
ENSMUSG00000002996	Hbp1	423.233	0.0697347	0.905094	0.0502853	0.999829	-0.0630024	0.999841	-0.0824519	0.999397	-0.0127171	0.999802
ENSMUSG00000002997	Prkar2b	444.325	0.152914	0.71966	0.0153554	0.999829	0.125868	0.999841	-0.0116904	0.999397	0.141224	0.999802
ENSMUSG00000003031	Cdkn1b	809.576	-0.0072407	0.987695	0.0109174	0.999829	-0.020306	0.999841	-0.00214787	0.999397	-0.00938856	0.999802
ENSMUSG00000003032	Klf4	126.732	0.0404755	0.976419	0.408601	0.999829	-0.102582	0.999841	0.265544	0.999397	0.306019	0.999802
ENSMUSG00000003033	Ap1m1	1374.64	0.0630102	0.733451	0.0150579	0.999829	0.00182599	0.999841	-0.0461263	0.999397	0.0168839	0.999802
ENSMUSG00000003037	Rab8a	535.118	0.111997	0.64709	-0.00951289	0.999829	0.115441	0.999841	-0.00606969	0.999397	0.105928	0.999802
ENSMUSG00000003038	Hmgn2	862.364	0.160504	0.528198	-0.0538006	0.999829	0.112549	0.999841	-0.101756	0.999397	0.0587481	0.999802
ENSMUSG00000003039	Fam32a	855.783	-0.0463103	0.904897	0.0662883	0.999829	-0.0402946	0.999841	0.0723041	0.999397	0.0259937	0.999802
ENSMUSG00000003062	Stard3nl	420.44	0.011608	0.982615	0.0848539	0.999829	0.0150248	0.999841	0.0882707	0.999397	0.0998787	0.999802
ENSMUSG00000003068	Stk11	1094.47	0.0675029	0.820077	-0.0159917	0.999829	0.0176734	0.999841	-0.0658212	0.999397	0.00168164	0.999802
ENSMUSG00000003070	Efna2	240.643	2.26745e-05	0.999991	0.153786	0.999829	-0.104107	0.999841	0.049657	0.999397	0.0496796	0.999802
ENSMUSG00000003072	Atp5d	3412.69	0.0478331	0.931964	0.0558548	0.999829	0.00653625	0.999841	0.0145579	0.999397	0.062391	0.999802
ENSMUSG00000003099	Ppp5c	1877.66	-0.0529849	0.831137	0.00332296	0.999829	-0.0189914	0.999841	0.0373164	0.999397	-0.0156684	0.999802
ENSMUSG00000003119	Cdk12	514.261	-0.0111892	0.985459	-0.0173425	0.999829	-0.112595	0.999841	-0.118749	0.999397	-0.129938	0.999802
ENSMUSG00000003123	Lipe	218.215	0.094579	0.887001	0.0293797	0.999829	0.0502295	0.999841	-0.0149698	0.999397	0.0796092	0.999802
ENSMUSG00000003131	Pafah1b2	2395.16	-0.158605	0.405495	-0.0340464	0.999829	-0.0521892	0.999841	0.072369	0.999397	-0.0862356	0.999802
ENSMUSG00000003134	Tbc1d8	249.878	0.103765	0.910141	0.109764	0.999829	-0.0664249	0.999841	-0.0604259	0.999397	0.043339	0.999802
ENSMUSG00000003135	Cnot11	603.246	0.00937762	0.986002	-0.0163855	0.999829	0.0199175	0.999841	-0.00584568	0.999397	0.00353194	0.999802
ENSMUSG00000003153	Slc2a3	1708.09	-0.111945	0.749862	0.105982	0.999829	-0.14454	0.999841	0.0733875	0.999397	-0.0385578	0.999802
ENSMUSG00000003154	Foxj2	1031.48	0.0143847	0.982673	0.0717233	0.999829	-0.121845	0.999841	-0.0645064	0.999397	-0.0501217	0.999802
ENSMUSG00000003161	Sri	827.108	0.025155	0.951092	-0.0732481	0.999829	0.026339	0.999841	-0.0720641	0.999397	-0.046909	0.999802
ENSMUSG00000003166	Dgcr2	1106.23	-0.0863123	0.767564	0.0706587	0.999829	-0.0829871	0.999841	0.073984	0.999397	-0.0123284	0.999802
ENSMUSG00000003184	Irf3	521.241	0.122117	0.742545	0.0265289	0.999829	0.083832	0.999841	-0.0117564	0.999397	0.110361	0.999802
ENSMUSG00000003190	Bcl2l12	45.1785	0.458503	0.5411	0.05097	0.999829	0.27566	0.999841	-0.131873	0.999397	0.32663	0.999802
ENSMUSG00000003198	Zfp959	66.7349	0.0623135	0.962417	0.118056	0.999829	-0.138723	0.999841	-0.0829804	0.999397	-0.0206668	0.999802
ENSMUSG00000003199	Mpnd	982.823	0.0396953	0.928119	0.0498534	0.999829	0.0236453	0.999841	0.0338034	0.999397	0.0734986	0.999802
ENSMUSG00000003200	Sh3gl1	845.996	0.0807031	0.905094	-0.0399158	0.999829	0.0653216	0.999841	-0.0552973	0.999397	0.0254058	0.999802
ENSMUSG00000003208	Yju2	132.316	0.00109912	0.999358	-0.0987632	0.999829	0.0548846	0.999841	-0.0449777	0.999397	-0.0438786	0.999802
ENSMUSG00000003226	Ranbp2	1488.34	-0.0835716	0.849533	-0.0246054	0.999829	-0.0579612	0.999841	0.0010051	0.999397	-0.0825665	0.999802
ENSMUSG00000003228	Grk5	335.685	-0.0618481	0.968785	0.00165095	0.999829	-0.220501	0.999841	-0.157002	0.999397	-0.21885	0.999802
ENSMUSG00000003233	Dvl3	1506.06	0.000791998	0.998517	-0.0032987	0.999829	-0.0160875	0.999841	-0.0201781	0.999397	-0.0193862	0.999802
ENSMUSG00000003234	Abcf3	848.22	0.0148607	0.969285	0.0194714	0.999829	-0.00586727	0.999841	-0.00125653	0.999397	0.0136042	0.999802
ENSMUSG00000003235	Eif2b5	694.034	0.115288	0.707054	0.00347235	0.999829	0.0417944	0.999841	-0.0700216	0.999397	0.0452667	0.999802
ENSMUSG00000003269	Cyth2	1055.52	0.0789766	0.872499	0.0612481	0.999829	0.0343379	0.999841	0.0166094	0.999397	0.0955859	0.999802
ENSMUSG00000003271	Sult2b1	95.7875	0.0435476	0.968785	0.117377	0.999829	0.0135033	0.999841	0.0873329	0.999397	0.130881	0.999802
ENSMUSG00000003273	Car11	3289.81	-0.00241319	0.997205	0.0259741	0.999829	0.0408568	0.999841	0.0692441	0.999397	0.0668309	0.999802
ENSMUSG00000003279	Dlgap1	11567.4	-0.170562	0.816321	-0.0350729	0.999829	-0.0912134	0.999841	0.044276	0.999397	-0.126286	0.999802
ENSMUSG00000003282	Plag1	60.3432	-0.161028	0.880922	-0.226987	0.999829	0.00931104	0.999841	-0.0566485	0.999397	-0.217676	0.999802
ENSMUSG00000003283	Hck	32.2246	0.170795	0.905094	-0.131386	0.999829	0.210681	0.999841	-0.0915002	0.999397	0.0792952	0.999802
ENSMUSG00000003299	Mrpl4	1005.2	0.1274	0.705842	0.100363	0.999829	0.0873198	0.999841	0.0602835	0.999397	0.187683	0.999802
ENSMUSG00000003308	Keap1	1069.09	0.0381142	0.916271	0.0857156	0.999829	0.0296784	0.999841	0.0772798	0.999397	0.115394	0.999802
ENSMUSG00000003316	Glg1	4789.31	-0.0430597	0.892457	0.0142965	0.999829	-0.0596094	0.999841	-0.0022532	0.999397	-0.0453129	0.999802
ENSMUSG00000003344	Btbd2	1950.55	0.0168781	0.972942	0.0638793	0.999829	-0.0574292	0.999841	-0.010428	0.999397	0.00645012	0.999802
ENSMUSG00000003345	Csnk1g2	3299.77	0.022236	0.97132	0.0295923	0.999829	-0.0285769	0.999841	-0.0212207	0.999397	0.00101534	0.999802
ENSMUSG00000003346	Abhd17a	2186.4	0.0572523	0.933906	0.0819883	0.999829	0.0259074	0.999841	0.0506433	0.999397	0.107896	0.999802
ENSMUSG00000003348	Mob3a	216.972	0.0244373	0.98265	0.0287535	0.999829	-0.017139	0.999841	-0.0128228	0.999397	0.0116145	0.999802
ENSMUSG00000003352	Cacnb3	4513.38	0.0735548	0.924326	-0.0252492	0.999829	0.12671	0.999841	0.0279057	0.999397	0.10146	0.999802
ENSMUSG00000003354	Ccdc65	75.0133	0.0883934	0.942444	-0.045225	0.999829	0.115396	0.999841	-0.0182224	0.999397	0.0701711	0.999802
ENSMUSG00000003360	Ddx23	1051.8	0.0804975	0.801442	0.0310709	0.999829	0.00711302	0.999841	-0.0423136	0.999397	0.0381839	0.999802
ENSMUSG00000003363	Pld3	9137.12	-0.109058	0.887463	0.0583925	0.999829	-0.0818307	0.999841	0.0856195	0.999397	-0.0234382	0.999802
ENSMUSG00000003378	Grik5	6740.5	-0.0064012	0.994645	-0.0317007	0.999829	0.0228143	0.999841	-0.00248519	0.999397	-0.00888639	0.999802
ENSMUSG00000003380	Rabac1	1328.43	0.0383756	0.942018	0.104684	0.999829	-0.00515504	0.999841	0.0611539	0.999397	0.0995295	0.999802
ENSMUSG00000003382	Etv3	496.544	0.0430327	0.917006	0.0591055	0.999829	-0.09315	0.999841	-0.0770772	0.999397	-0.0340446	0.999802
ENSMUSG00000003402	Prkcsh	1442.6	0.056354	0.89649	0.0650028	0.999829	0.0364741	0.999841	0.0451228	0.999397	0.101477	0.999802
ENSMUSG00000003410	Elavl3	6512.05	-0.0176849	0.942018	0.0599311	0.999829	-0.0478508	0.999841	0.0297652	0.999397	0.0120803	0.999802
ENSMUSG00000003411	Rab3b	619.732	-0.210271	0.825845	0.0951531	0.999829	-0.150809	0.999841	0.154615	0.999397	-0.0556563	0.999802
ENSMUSG00000003418	St8sia6	142.799	-0.0314281	0.976419	0.0643318	0.999829	0.0577355	0.999841	0.153495	0.999397	0.122067	0.999802
ENSMUSG00000003420	Fcgrt	269.313	0.198616	0.661333	-0.119257	0.999829	0.14675	0.999841	-0.171123	0.999397	0.027493	0.999802
ENSMUSG00000003421	Nosip	720.621	0.0728736	0.808171	-0.013271	0.999829	0.0662455	0.999841	-0.0198991	0.999397	0.0529745	0.999802
ENSMUSG00000003423	Pih1d1	260.709	0.0422058	0.935215	0.0424756	0.999829	-0.0197811	0.999841	-0.0195113	0.999397	0.0226945	0.999802
ENSMUSG00000003429	Rps11	1465.44	0.12913	0.640179	0.0366286	0.999829	0.121433	0.999841	0.0289312	0.999397	0.158061	0.999802
ENSMUSG00000003435	Supt5	2682.07	0.0463431	0.895677	0.0495041	0.999829	-0.0163878	0.999841	-0.0132268	0.999397	0.0331163	0.999802
ENSMUSG00000003436	Dll3	37.5989	0.326969	0.672767	0.0546788	0.999829	0.0494195	0.999841	-0.22287	0.999397	0.104098	0.999802
ENSMUSG00000003437	Paf1	871.732	0.113384	0.646143	0.0511039	0.999829	0.06446	0.999841	0.00218008	0.999397	0.115564	0.999802
ENSMUSG00000003438	Timm50	404.321	-0.0346665	0.947568	0.124416	0.999829	-0.0881954	0.999841	0.0708867	0.999397	0.0362202	0.999802
ENSMUSG00000003444	Med29	180.046	0.0556913	0.923026	0.0936609	0.999829	0.0710261	0.999841	0.108996	0.999397	0.164687	0.999802
ENSMUSG00000003452	Bicd1	560.75	-0.110584	0.794807	-0.0483089	0.999829	-0.00448105	0.999841	0.0577939	0.999397	-0.05279	0.999802
ENSMUSG00000003458	Ncstn	1264.15	0.0311648	0.909149	-0.0470941	0.999829	0.0102926	0.999841	-0.0679664	0.999397	-0.0368015	0.999802
ENSMUSG00000003464	Pex19	1232.03	-0.0402592	0.871313	-0.0154932	0.999829	-0.0370386	0.999841	-0.0122726	0.999397	-0.0525318	0.999802
ENSMUSG00000003469	Phyhip	14254.6	-0.0310101	0.978444	-0.0209497	0.999829	-0.0217898	0.999841	-0.0117294	0.999397	-0.0427395	0.999802
ENSMUSG00000003476	Crhr2	48.4634	0.930335	0.540511	-0.485674	0.999829	0.48526	0.999841	-0.930749	0.999397	-0.000414012	0.999802
ENSMUSG00000003477	Inmt	17.3968	1.03995	0.502817	-0.359191	0.999829	0.274711	0.999841	-1.12443	0.999397	-0.0844801	0.999802
ENSMUSG00000003500	Impdh1	853.95	0.126718	0.820373	0.0391459	0.999829	0.0999075	0.999841	0.0123357	0.999397	0.139053	0.999802
ENSMUSG00000003518	Dusp3	2860.79	-0.088454	0.703706	-0.0289956	0.999829	-0.0300963	0.999841	0.0293621	0.999397	-0.0590918	0.999802
ENSMUSG00000003526	Prodh	454.482	0.0521574	0.928119	-0.0497703	0.999829	0.12086	0.999841	0.018932	0.999397	0.0710895	0.999802
ENSMUSG00000003527	Ess2	487.406	-0.0117767	0.985057	-0.0560681	0.999829	-0.0221807	0.999841	-0.0664721	0.999397	-0.0782489	0.999802
ENSMUSG00000003528	Slc25a1	609.559	0.0820887	0.7716	-0.0187517	0.999829	0.10103	0.999841	0.000190001	0.999397	0.0822787	0.999802
ENSMUSG00000003531	Dgcr6	457.329	0.12964	0.720539	0.0939397	0.999829	0.0132671	0.999841	-0.0224328	0.999397	0.107207	0.999802
ENSMUSG00000003534	Ddr1	2332.1	0.115015	0.897605	0.0550445	0.999829	-0.033227	0.999841	-0.0931973	0.999397	0.0218174	0.999802
ENSMUSG00000003541	Ier3	82.3884	0.305911	0.848506	0.175204	0.999829	-0.0555368	0.999841	-0.186244	0.999397	0.119667	0.999802
ENSMUSG00000003545	Fosb	165.196	-0.0651363	0.968785	0.161995	0.999829	0.00789358	0.999841	0.235025	0.999397	0.169888	0.999802
ENSMUSG00000003546	Klc4	328.299	0.213922	0.680998	0.0145438	0.999829	0.0446712	0.999841	-0.154707	0.999397	0.059215	0.999802
ENSMUSG00000003549	Ercc1	423.461	0.0770451	0.898017	0.0470798	0.999829	0.0260108	0.999841	-0.00395451	0.999397	0.0730906	0.999802
ENSMUSG00000003559	As3mt	120.091	-0.0428521	0.976419	-0.174016	0.999829	0.0287079	0.999841	-0.102456	0.999397	-0.145308	0.999802
ENSMUSG00000003573	Homer3	1353.79	-0.066244	0.948122	-0.190972	0.999829	0.11177	0.999841	-0.0129584	0.999397	-0.0792024	0.999802
ENSMUSG00000003575	Crtc1	9199.81	-0.044784	0.968785	-0.0429758	0.999829	-0.0493568	0.999841	-0.0475486	0.999397	-0.0923326	0.999802
ENSMUSG00000003581	Rnf215	403.101	0.0807881	0.852152	0.0477809	0.999829	0.10746	0.999841	0.0744527	0.999397	0.155241	0.999802
ENSMUSG00000003585	Sec14l2	877.529	0.0229605	0.977369	-0.103227	0.999829	0.0595651	0.999841	-0.0666224	0.999397	-0.0436619	0.999802
ENSMUSG00000003604	Aven	85.6284	-0.0273135	0.98265	-0.00586785	0.999829	0.0270103	0.999841	0.048456	0.999397	0.0211424	0.999802
ENSMUSG00000003617	Cp	263.349	0.254286	0.846147	-0.27621	0.999829	0.268736	0.999841	-0.26176	0.999397	-0.00747393	0.999802
ENSMUSG00000003623	Crot	337.405	-0.0789714	0.877237	-0.0315122	0.999829	0.0392668	0.999841	0.0867261	0.999397	0.00775464	0.999802
ENSMUSG00000003644	Rps6ka1	365.178	0.168565	0.801442	-0.0208367	0.999829	0.0333928	0.999841	-0.156009	0.999397	0.012556	0.999802
ENSMUSG00000003657	Calb2	796.434	0.577519	0.901111	0.139396	0.999829	0.280808	0.999841	-0.157314	0.999397	0.420204	0.999802
ENSMUSG00000003660	Snrnp200	2689.81	-0.0275024	0.932285	0.00452914	0.999829	-0.0420006	0.999841	-0.00996896	0.999397	-0.0374714	0.999802
ENSMUSG00000003662	Ciao1	673.766	-0.0672966	0.775212	0.0503781	0.999829	-0.0497589	0.999841	0.0679159	0.999397	0.000619269	0.999802
ENSMUSG00000003680	Taf6l	178.701	0.094187	0.898017	-0.0410354	0.999829	0.0844977	0.999841	-0.0507247	0.999397	0.0434623	0.999802
ENSMUSG00000003721	Insig2	493.594	-0.00646612	0.989416	-0.0293759	0.999829	0.0665006	0.999841	0.0435908	0.999397	0.0371247	0.999802
ENSMUSG00000003731	Kpna6	1633.72	-0.0721195	0.780963	0.00430348	0.999829	-0.0679131	0.999841	0.00850983	0.999397	-0.0636096	0.999802
ENSMUSG00000003746	Man1a	1003.18	-0.500412	0.468178	0.113949	0.999829	-0.293324	0.999841	0.321037	0.999397	-0.179376	0.999802
ENSMUSG00000003752	Itpkc	125.747	-0.0198573	0.982615	0.192562	0.999829	-0.0927892	0.999841	0.11963	0.999397	0.0997725	0.999802
ENSMUSG00000003762	Coq8b	334.477	0.130857	0.835516	-0.0773537	0.999829	0.0814992	0.999841	-0.126711	0.999397	0.00414552	0.999802
ENSMUSG00000003778	Brd8	856.459	-0.0288051	0.928119	-5.69298e-05	0.999829	-0.0197273	0.999841	0.00902084	0.999397	-0.0197842	0.999802
ENSMUSG00000003808	Farsa	594.153	0.0648459	0.884976	0.100578	0.999829	-0.0613984	0.999841	-0.0256667	0.999397	0.0391791	0.999802
ENSMUSG00000003809	Gcdh	391.874	0.12621	0.575622	-0.00634631	0.999829	0.0482776	0.999841	-0.0842789	0.999397	0.0419313	0.999802
ENSMUSG00000003810	Mast2	3204.17	-0.0788004	0.845791	0.0964588	0.999829	-0.150404	0.999841	0.0248548	0.999397	-0.0539457	0.999802
ENSMUSG00000003812	Dnase2a	82.2147	0.16301	0.827745	-0.211077	0.999829	0.193433	0.999841	-0.180654	0.999397	-0.0176444	0.999802
ENSMUSG00000003813	Rad23a	1200.78	0.0832627	0.752729	0.036499	0.999829	-0.020741	0.999841	-0.0675047	0.999397	0.015758	0.999802
ENSMUSG00000003814	Calr	5987.29	-0.0280715	0.974886	-0.0688665	0.999829	0.100837	0.999841	0.0600418	0.999397	0.0319703	0.999802
ENSMUSG00000003824	Syce2	48.3798	0.002501	0.999358	-0.0688818	0.999829	0.344793	0.999841	0.273411	0.999397	0.275912	0.999802
ENSMUSG00000003847	Nfat5	2084.93	-0.116891	0.74575	-0.000842665	0.999829	-0.106517	0.999841	0.00953157	0.999397	-0.107359	0.999802
ENSMUSG00000003848	Nob1	470.301	0.0660978	0.891974	0.0850622	0.999829	-0.00109177	0.999841	0.0178726	0.999397	0.0839704	0.999802
ENSMUSG00000003849	Nqo1	59.1626	0.168419	0.874459	-0.129558	0.999829	0.0133902	0.999841	-0.284587	0.999397	-0.116168	0.999802
ENSMUSG00000003863	Ppfia3	3735.03	-0.0481266	0.932872	0.0101028	0.999829	-0.0177747	0.999841	0.0404547	0.999397	-0.00767194	0.999802
ENSMUSG00000003865	Gys1	508.972	0.0628201	0.901001	-0.0166362	0.999829	-0.0492924	0.999841	-0.128749	0.999397	-0.0659286	0.999802
ENSMUSG00000003868	Ruvbl2	379.625	0.0509479	0.909601	0.00518994	0.999829	0.0438652	0.999841	-0.00189281	0.999397	0.0490551	0.999802
ENSMUSG00000003872	Lin7b	682.011	0.0839191	0.923529	-0.0181888	0.999829	0.140611	0.999841	0.0385028	0.999397	0.122422	0.999802
ENSMUSG00000003873	Bax	349.774	0.0551	0.916701	0.0501648	0.999829	-0.0160477	0.999841	-0.020983	0.999397	0.034117	0.999802
ENSMUSG00000003923	Tfam	332.073	-0.0211103	0.968785	-0.00111007	0.999829	0.0286309	0.999841	0.0486311	0.999397	0.0275208	0.999802
ENSMUSG00000003929	Zfp81	421.066	-0.0716612	0.898017	-0.096637	0.999829	0.0268089	0.999841	0.00183318	0.999397	-0.0698281	0.999802
ENSMUSG00000003934	Efnb3	3968.45	0.0669377	0.903335	0.0417363	0.999829	-0.0118392	0.999841	-0.0370406	0.999397	0.0298971	0.999802
ENSMUSG00000003948	Mmd	3660.76	-0.260172	0.73493	-0.109625	0.999829	-0.0663904	0.999841	0.0841576	0.999397	-0.176015	0.999802
ENSMUSG00000003949	Hlf	3176.43	-0.0256915	0.98251	-0.0831111	0.999829	-0.107244	0.999841	-0.164664	0.999397	-0.190355	0.999802
ENSMUSG00000003955	Fam162a	240.537	0.204148	0.528928	0.0147427	0.999829	0.125046	0.999841	-0.0643598	0.999397	0.139788	0.999802
ENSMUSG00000003970	Rpl8	2713.81	0.134625	0.645928	0.0786843	0.999829	0.0491389	0.999841	-0.00680157	0.999397	0.127823	0.999802
ENSMUSG00000003974	Grm3	717.166	0.0140908	0.98265	0.0664921	0.999829	-0.0443002	0.999841	0.00810109	0.999397	0.0221919	0.999802
ENSMUSG00000003992	Ssbp2	909.061	-0.0301356	0.967553	0.073024	0.999829	-0.120466	0.999841	-0.0173068	0.999397	-0.0474424	0.999802
ENSMUSG00000004018	Fancl	56.7813	-0.243747	0.758703	0.0553068	0.999829	-0.0612933	0.999841	0.237761	0.999397	-0.00598643	0.999802
ENSMUSG00000004031	Brinp2	1643.9	-0.263353	0.405495	-0.0963365	0.999829	-0.0318264	0.999841	0.13519	0.999397	-0.128163	0.999802
ENSMUSG00000004032	Gstm5	1751.63	-0.022598	0.961061	-0.011002	0.999829	0.0546021	0.999841	0.0661982	0.999397	0.0436002	0.999802
ENSMUSG00000004035	Gstm7	530.823	-0.0127255	0.985469	0.0695487	0.999829	0.0446266	0.999841	0.126901	0.999397	0.114175	0.999802
ENSMUSG00000004040	Stat3	1051.79	0.0966316	0.7716	-0.0432167	0.999829	0.0906234	0.999841	-0.049225	0.999397	0.0474066	0.999802
ENSMUSG00000004043	Stat5a	50.6108	0.641942	0.405495	0.0969944	0.999829	0.197014	0.999841	-0.347933	0.999397	0.294008	0.999802
ENSMUSG00000004044	Cavin1	328.302	0.361798	0.562741	-0.177242	0.999829	0.14244	0.999841	-0.396601	0.999397	-0.0348021	0.999802
ENSMUSG00000004054	Map3k11	734.28	0.111083	0.829201	0.144765	0.999829	-0.0623068	0.999841	-0.0286248	0.999397	0.0824586	0.999802
ENSMUSG00000004056	Akt2	1773.83	0.0263645	0.968785	-0.0938567	0.999829	0.0912182	0.999841	-0.0290031	0.999397	-0.00263855	0.999802
ENSMUSG00000004069	Dnaja3	918.15	-0.0377949	0.905094	0.0419493	0.999829	-0.0540859	0.999841	0.0256583	0.999397	-0.0121366	0.999802
ENSMUSG00000004070	Hmox2	1017.51	0.0184823	0.9643	0.0157606	0.999829	-0.00577505	0.999841	-0.0084968	0.999397	0.00998554	0.999802
ENSMUSG00000004071	Cdip1	5735.42	-0.0478473	0.898017	-0.00855803	0.999829	-0.0419938	0.999841	-0.00270452	0.999397	-0.0505518	0.999802
ENSMUSG00000004085	Map3k20	169.935	-0.14819	0.796483	-0.0285233	0.999829	-0.16966	0.999841	-0.0499926	0.999397	-0.198183	0.999802
ENSMUSG00000004096	Cwc15	643.713	0.0657709	0.813274	-0.0166442	0.999829	0.0838573	0.999841	0.00144226	0.999397	0.0672131	0.999802
ENSMUSG00000004098	Col5a3	135.929	0.355848	0.846147	0.0939891	0.999829	0.254885	0.999841	-0.00697373	0.999397	0.348874	0.999802
ENSMUSG00000004099	Dnmt1	903.333	0.0616053	0.887616	0.0967411	0.999829	-0.0691498	0.999841	-0.034014	0.999397	0.0275913	0.999802
ENSMUSG00000004100	Ppan	314.276	0.196535	0.516675	0.0536169	0.999829	0.083157	0.999841	-0.0597614	0.999397	0.136774	0.999802
ENSMUSG00000004105	Angptl2	64.8739	1.08021	0.512636	-0.499541	0.999829	0.865364	0.999841	-0.71439	0.999397	0.365823	0.999802
ENSMUSG00000004110	Cacna1e	7313.86	-0.178854	0.71966	-0.0901923	0.999829	-0.0926915	0.999841	-0.00402954	0.999397	-0.182884	0.999802
ENSMUSG00000004113	Cacna1b	2526.32	-0.228021	0.405495	-0.0466874	0.999829	-0.12058	0.999841	0.0607536	0.999397	-0.167267	0.999802
ENSMUSG00000004127	Trmt10a	78.5735	0.123935	0.890024	-0.175809	0.999829	0.0947864	0.999841	-0.204958	0.999397	-0.081023	0.999802
ENSMUSG00000004151	Etv1	1321.22	-0.228725	0.663268	0.327819	0.999829	-0.224888	0.999841	0.331656	0.999397	0.102931	0.999802
ENSMUSG00000004187	Kifc2	9784.42	0.0399814	0.953507	0.105384	0.999829	-0.0763543	0.999841	-0.010952	0.999397	0.0290294	0.999802
ENSMUSG00000004207	Psap	25171.3	0.0402028	0.737766	0.0119239	0.999829	0.0032539	0.999841	-0.025025	0.999397	0.0151778	0.999802
ENSMUSG00000004221	Ikbkg	479.629	-0.0756316	0.82519	-0.0751499	0.999829	-0.0167072	0.999841	-0.0162255	0.999397	-0.0918571	0.999802
ENSMUSG00000004233	Wars2	122.152	-0.00627769	0.992387	-0.166246	0.999829	0.0152244	0.999841	-0.144744	0.999397	-0.151022	0.999802
ENSMUSG00000004263	Atn1	373.495	0.159001	0.794334	0.121513	0.999829	0.164449	0.999841	0.12696	0.999397	0.285962	0.999802
ENSMUSG00000004264	Phb2	1085.4	-0.0092045	0.98265	-0.00544948	0.999829	0.0179192	0.999841	0.0216742	0.999397	0.0124697	0.999802
ENSMUSG00000004266	Ptpn6	64.934	0.136238	0.854616	-0.217778	0.999829	0.189507	0.999841	-0.164509	0.999397	-0.0282718	0.999802
ENSMUSG00000004267	Eno2	14036.9	-0.0607435	0.852443	0.0172047	0.999829	-0.0246502	0.999841	0.0532979	0.999397	-0.00744555	0.999802
ENSMUSG00000004268	Emg1	393.262	0.0958121	0.829032	0.0127505	0.999829	0.0568304	0.999841	-0.0262312	0.999397	0.0695809	0.999802
ENSMUSG00000004270	Lpcat3	411.319	0.143823	0.637223	-0.145405	0.999829	0.124856	0.999841	-0.164372	0.999397	-0.020549	0.999802
ENSMUSG00000004285	Atp6v1f	1241.15	0.0316719	0.919713	0.0276761	0.999829	0.0455436	0.999841	0.0415478	0.999397	0.0732197	0.999802
ENSMUSG00000004317	Clcn5	190.012	0.160769	0.917006	0.0973248	0.999829	0.0119762	0.999841	-0.0514684	0.999397	0.109301	0.999802
ENSMUSG00000004319	Clcn3	2453.06	-0.11296	0.697863	-0.0469641	0.999829	-0.0880905	0.999841	-0.0220951	0.999397	-0.135055	0.999802
ENSMUSG00000004328	Hif3a	96.3373	0.0578295	0.976419	-0.112465	0.999829	0.0281314	0.999841	-0.142163	0.999397	-0.0843334	0.999802
ENSMUSG00000004347	Pde1c	117.122	0.0148199	0.99122	0.271579	0.999829	-0.237818	0.999841	0.0189412	0.999397	0.0337612	0.999802
ENSMUSG00000004356	Utp20	399.675	-0.209388	0.405495	0.0386414	0.999829	-0.122748	0.999841	0.125281	0.999397	-0.0841064	0.999802
ENSMUSG00000004360	9330159F19Rik	1569.11	-0.183109	0.516571	0.0217221	0.999829	-0.0301168	0.999841	0.174714	0.999397	-0.00839474	0.999802
ENSMUSG00000004364	Cul3	1945.71	-0.105302	0.688673	-0.0308119	0.999829	-0.0195448	0.999841	0.0549449	0.999397	-0.0503567	0.999802
ENSMUSG00000004366	Sst	2543.67	-0.149744	0.916701	0.164715	0.999829	-0.0463146	0.999841	0.268144	0.999397	0.118401	0.999802
ENSMUSG00000004383	Large1	3018.23	-0.239531	0.677989	-0.0401147	0.999829	-0.0460327	0.999841	0.153383	0.999397	-0.0861474	0.999802
ENSMUSG00000004393	Ddx56	478.427	0.00926454	0.983871	0.0188199	0.999829	0.00810638	0.999841	0.0176618	0.999397	0.0269263	0.999802
ENSMUSG00000004394	Tmed4	989.504	-0.000193779	0.999708	0.0214051	0.999829	0.00765357	0.999841	0.0292525	0.999397	0.0290587	0.999802
ENSMUSG00000004415	Col26a1	80.9631	0.0697114	0.976419	-0.0227792	0.999829	0.136142	0.999841	0.0436517	0.999397	0.113363	0.999802
ENSMUSG00000004446	Bid	113.134	-0.170815	0.756128	-0.131114	0.999829	0.0619334	0.999841	0.101634	0.999397	-0.0691803	0.999802
ENSMUSG00000004451	Ralb	249.456	0.031399	0.964868	0.0340916	0.999829	0.0592427	0.999841	0.0619354	0.999397	0.0933343	0.999802
ENSMUSG00000004455	Ppp1cc	1344.02	-0.135745	0.678257	0.0185388	0.999829	0.00335834	0.999841	0.157642	0.999397	0.0218972	0.999802
ENSMUSG00000004460	Dnajb11	575.911	-0.0546242	0.923026	-0.0998391	0.999829	0.0988519	0.999841	0.053637	0.999397	-0.000987214	0.999802
ENSMUSG00000004462	Tbccd1	241.701	-0.0562079	0.911762	0.055594	0.999829	-0.017176	0.999841	0.0946258	0.999397	0.0384179	0.999802
ENSMUSG00000004473	Clec11a	82.1903	-0.220905	0.711453	-0.110514	0.999829	0.0333306	0.999841	0.143721	0.999397	-0.0771835	0.999802
ENSMUSG00000004500	Zfp324	235.006	-0.0127197	0.989416	0.057814	0.999829	-0.0477202	0.999841	0.0228136	0.999397	0.0100939	0.999802
ENSMUSG00000004508	Gab2	397.493	0.0018557	0.998694	0.0611517	0.999829	-0.14914	0.999841	-0.089844	0.999397	-0.0879883	0.999802
ENSMUSG00000004530	Coro1c	1666.21	-0.0290769	0.917006	-0.0911125	0.999829	0.00664987	0.999841	-0.0553857	0.999397	-0.0844626	0.999802
ENSMUSG00000004535	Tax1bp1	1907.73	-0.0275871	0.932872	-0.00351068	0.999829	0.0366022	0.999841	0.0606786	0.999397	0.0330915	0.999802
ENSMUSG00000004558	Ndrg2	11200.4	0.0487758	0.955153	-0.0370041	0.999829	0.0334813	0.999841	-0.0522986	0.999397	-0.00352281	0.999802
ENSMUSG00000004561	Mettl17	544.705	0.00519441	0.990425	-0.000790676	0.999829	0.0159298	0.999841	0.00994469	0.999397	0.0151391	0.999802
ENSMUSG00000004562	Arhgef40	599.214	0.123638	0.898017	0.0505504	0.999829	-0.0552879	0.999841	-0.128376	0.999397	-0.00473751	0.999802
ENSMUSG00000004565	Pnpla6	1282.86	0.0519067	0.891974	0.0715617	0.999829	-0.0848915	0.999841	-0.0652365	0.999397	-0.0133298	0.999802
ENSMUSG00000004567	Mcoln1	1552.36	0.0317715	0.909566	0.074048	0.999829	-0.0356802	0.999841	0.00659632	0.999397	0.0383678	0.999802
ENSMUSG00000004568	Arhgef18	1141.93	-0.00705434	0.987281	0.00199386	0.999829	-0.0206806	0.999841	-0.0116324	0.999397	-0.0186867	0.999802
ENSMUSG00000004591	Pkn2	444.605	0.0381341	0.923372	0.052295	0.999829	0.0189914	0.999841	0.0331523	0.999397	0.0712864	0.999802
ENSMUSG00000004609	Cd33	178.219	-0.0764757	0.903753	-0.110903	0.999829	-0.12923	0.999841	-0.163657	0.999397	-0.240133	0.999802
ENSMUSG00000004626	Stxbp2	724.712	0.149335	0.704546	-0.00937818	0.999829	0.0886216	0.999841	-0.0700917	0.999397	0.0792434	0.999802
ENSMUSG00000004631	Sgce	453.778	0.0939597	0.794334	0.077544	0.999829	0.0305687	0.999841	0.0141529	0.999397	0.108113	0.999802
ENSMUSG00000004633	Chn2	628.233	0.0551962	0.972867	0.157787	0.999829	-0.166866	0.999841	-0.0642761	0.999397	-0.00907987	0.999802
ENSMUSG00000004637	Wwox	244.398	-0.0205699	0.987483	0.0927896	0.999829	-0.154866	0.999841	-0.041507	0.999397	-0.0620769	0.999802
ENSMUSG00000004642	Slbp	171.823	0.119867	0.877125	-0.00324736	0.999829	0.0742895	0.999841	-0.0488251	0.999397	0.0710421	0.999802
ENSMUSG00000004661	Arid3b	139.942	0.0558803	0.946767	0.0946973	0.999829	-0.143994	0.999841	-0.105177	0.999397	-0.0492967	0.999802
ENSMUSG00000004665	Cnn2	134.685	0.190383	0.827745	-0.321607	0.999829	0.298505	0.999841	-0.213485	0.999397	-0.0231025	0.999802
ENSMUSG00000004667	Polr2e	557.808	0.0897608	0.873898	-0.00701523	0.999829	0.0760385	0.999841	-0.0207375	0.999397	0.0690233	0.999802
ENSMUSG00000004677	Myo9b	1512.16	0.0707413	0.7716	0.00330955	0.999829	-0.0140186	0.999841	-0.0814504	0.999397	-0.0107091	0.999802
ENSMUSG00000004698	Hdac9	765.021	-0.102363	0.90537	-0.0764358	0.999829	-0.0563696	0.999841	-0.0304424	0.999397	-0.132805	0.999802
ENSMUSG00000004730	Adgre1	68.0292	0.136221	0.845791	0.0598495	0.999829	-0.224632	0.999841	-0.301004	0.999397	-0.164783	0.999802
ENSMUSG00000004748	Mtfp1	820.249	-0.166277	0.696723	0.0536373	0.999829	-0.0684382	0.999841	0.151476	0.999397	-0.0148009	0.999802
ENSMUSG00000004768	Rab23	422.929	-0.0927353	0.764494	-0.0394003	0.999829	-0.0895647	0.999841	-0.0362297	0.999397	-0.128965	0.999802
ENSMUSG00000004771	Rab11a	759.92	-0.116799	0.798453	-0.123124	0.999829	0.0166462	0.999841	0.0103204	0.999397	-0.106478	0.999802
ENSMUSG00000004788	Eif2b2	449.884	0.0135931	0.976419	0.0813238	0.999829	-0.0459144	0.999841	0.0218164	0.999397	0.0354094	0.999802
ENSMUSG00000004789	Dlst	2145.71	-0.0380485	0.816166	-0.00552722	0.999829	-0.00817554	0.999841	0.0243457	0.999397	-0.0137028	0.999802
ENSMUSG00000004791	Pgf	53.7887	-0.0880146	0.932872	-0.0982051	0.999829	0.0096912	0.999841	-0.000499375	0.999397	-0.0885139	0.999802
ENSMUSG00000004798	Ulk2	2032.46	-0.114371	0.522184	0.0231547	0.999829	-0.109738	0.999841	0.0277877	0.999397	-0.0865835	0.999802
ENSMUSG00000004815	Dgkq	756.895	0.0284106	0.96367	0.0588902	0.999829	-0.0116433	0.999841	0.0188363	0.999397	0.0472469	0.999802
ENSMUSG00000004837	Grap	60.0158	-0.0102068	0.99122	0.128898	0.999829	-0.0540459	0.999841	0.0850593	0.999397	0.0748524	0.999802
ENSMUSG00000004843	Chmp2b	550.273	0.0265821	0.935875	-0.0309738	0.999829	0.0459351	0.999841	-0.0116208	0.999397	0.0149613	0.999802
ENSMUSG00000004846	Plod3	629.895	0.0446185	0.928727	0.070612	0.999829	-0.06517	0.999841	-0.0391765	0.999397	0.00544199	0.999802
ENSMUSG00000004849	Ap1s1	2078.97	-0.139467	0.512636	0.0453107	0.999829	-0.08547	0.999841	0.0993073	0.999397	-0.0401593	0.999802
ENSMUSG00000004865	Srpk1	1084.92	-0.0500149	0.900472	0.0375182	0.999829	-0.0682429	0.999841	0.0192903	0.999397	-0.0307247	0.999802
ENSMUSG00000004880	Lbr	209.78	0.0646949	0.920444	-0.015829	0.999829	-0.0122116	0.999841	-0.0927354	0.999397	-0.0280406	0.999802
ENSMUSG00000004885	Crabp2	17.0826	0.913089	0.514276	-0.303817	0.999829	0.711288	0.999841	-0.505619	0.999397	0.407471	0.999802
ENSMUSG00000004891	Nes	213.115	0.0931621	0.928927	0.0733336	0.999829	-0.0627967	0.999841	-0.0826252	0.999397	0.0105369	0.999802
ENSMUSG00000004892	Bcan	7239.29	0.0481376	0.898017	0.0375731	0.999829	-0.0292041	0.999841	-0.0397687	0.999397	0.00836896	0.999802
ENSMUSG00000004894	Hapln2	961.157	0.0818871	0.95887	0.0329306	0.999829	0.0461898	0.999841	-0.00276674	0.999397	0.0791203	0.999802
ENSMUSG00000004895	Prcc	896.386	0.0542475	0.901111	0.0663694	0.999829	-0.0358061	0.999841	-0.0236843	0.999397	0.0305632	0.999802
ENSMUSG00000004896	Rrnad1	709.02	0.0520882	0.887056	0.0633096	0.999829	-0.0291189	0.999841	-0.0178975	0.999397	0.0341907	0.999802
ENSMUSG00000004897	Hdgf	2868.57	0.00734924	0.976419	-0.00953893	0.999829	-0.00579179	0.999841	-0.02268	0.999397	-0.0153307	0.999802
ENSMUSG00000004902	Slc25a18	856.827	0.168112	0.859982	0.162006	0.999829	-0.0773182	0.999841	-0.0834243	0.999397	0.084688	0.999802
ENSMUSG00000004929	Thop1	849.05	0.0814958	0.903335	0.0451356	0.999829	0.0675309	0.999841	0.0311708	0.999397	0.112667	0.999802
ENSMUSG00000004931	Apba3	377.511	0.120272	0.846528	0.118258	0.999829	-0.0694552	0.999841	-0.0714683	0.999397	0.0488033	0.999802
ENSMUSG00000004933	Matk	2752.2	0.0799826	0.92951	-0.00337314	0.999829	0.0848713	0.999841	0.00151554	0.999397	0.0814982	0.999802
ENSMUSG00000004934	Pias4	509.09	0.068802	0.901001	0.0527823	0.999829	0.0339178	0.999841	0.017898	0.999397	0.0867001	0.999802
ENSMUSG00000004936	Map2k1	3864.88	-0.0845558	0.90668	-0.0268572	0.999829	0.0168268	0.999841	0.0745254	0.999397	-0.0100304	0.999802
ENSMUSG00000004937	Sgta	2661.03	0.0343125	0.912646	0.0240591	0.999829	-0.0186207	0.999841	-0.0288742	0.999397	0.00543835	0.999802
ENSMUSG00000004945	Tmem242	305.323	0.0744396	0.903335	-0.00359779	0.999829	0.120214	0.999841	0.0421767	0.999397	0.116616	0.999802
ENSMUSG00000004947	Dtx2	183.408	0.249999	0.565581	0.0583216	0.999829	0.0307565	0.999841	-0.160921	0.999397	0.0890781	0.999802
ENSMUSG00000004951	Hspb1	104.825	0.218924	0.912119	0.121718	0.999829	0.258368	0.999841	0.161163	0.999397	0.380087	0.999802
ENSMUSG00000004952	Rasa4	175.324	0.134245	0.956565	-0.0326376	0.999829	-0.0741308	0.999841	-0.241013	0.999397	-0.106768	0.999802
ENSMUSG00000004961	Syt5	2128.6	-0.0189144	0.985459	0.100649	0.999829	-0.0382941	0.999841	0.0812695	0.999397	0.0623551	0.999802
ENSMUSG00000004980	Hnrnpa2b1	4143.2	-0.0247367	0.934192	-0.0294057	0.999829	0.0584333	0.999841	0.0537642	0.999397	0.0290276	0.999802
ENSMUSG00000004994	Ccdc130	228.894	0.108987	0.845791	-0.0725476	0.999829	0.109615	0.999841	-0.0719196	0.999397	0.0370671	0.999802
ENSMUSG00000004996	Mri1	329.659	0.0527527	0.925025	-0.0201007	0.999829	0.028488	0.999841	-0.0443654	0.999397	0.00838727	0.999802
ENSMUSG00000005034	Prkacb	4698.49	0.0475401	0.928119	0.0540384	0.999829	-0.0593034	0.999841	-0.0528052	0.999397	-0.00526506	0.999802
ENSMUSG00000005043	Sgsh	175.197	0.253889	0.740417	-0.108901	0.999829	0.158692	0.999841	-0.204098	0.999397	0.0497912	0.999802
ENSMUSG00000005045	Chd5	3610.52	-0.0382255	0.962321	0.123477	0.999829	-0.121309	0.999841	0.0403937	0.999397	0.00216817	0.999802
ENSMUSG00000005054	Cstb	206.046	-0.0121718	0.985459	0.0744004	0.999829	0.0470226	0.999841	0.133595	0.999397	0.121423	0.999802
ENSMUSG00000005057	Sh2b2	97.3405	0.200119	0.834774	0.240827	0.999829	0.0178382	0.999841	0.0585464	0.999397	0.258665	0.999802
ENSMUSG00000005069	Pex5	674.869	-0.0739476	0.827745	0.0619184	0.999829	-0.0261716	0.999841	0.109694	0.999397	0.0357468	0.999802
ENSMUSG00000005078	Jkamp	762.986	-0.0420456	0.916701	-0.0284736	0.999829	0.0778757	0.999841	0.0914477	0.999397	0.049402	0.999802
ENSMUSG00000005087	Cd44	46.3999	-0.121578	0.948122	-0.186434	0.999829	-0.094418	0.999841	-0.159274	0.999397	-0.280852	0.999802
ENSMUSG00000005089	Slc1a2	32731.6	-0.146415	0.645928	-0.0472748	0.999829	-0.118938	0.999841	-0.0197979	0.999397	-0.166213	0.999802
ENSMUSG00000005102	Eif2ak4	480.692	-0.037744	0.93129	0.0104558	0.999829	-0.0288407	0.999841	0.0193591	0.999397	-0.0183849	0.999802
ENSMUSG00000005103	Wdr1	2661.07	-0.0704441	0.835217	-0.0364315	0.999829	0.00269619	0.999841	0.0367088	0.999397	-0.0337353	0.999802
ENSMUSG00000005107	Slc2a9	71.5122	-0.187198	0.891072	-0.175925	0.999829	-0.0555725	0.999841	-0.0442999	0.999397	-0.231497	0.999802
ENSMUSG00000005125	Ndrg1	2770.74	0.132226	0.911047	0.12401	0.999829	-0.0840027	0.999841	-0.0922182	0.999397	0.0400077	0.999802
ENSMUSG00000005142	Man2b1	963.69	0.0483865	0.885411	0.0205152	0.999829	0.0117473	0.999841	-0.016124	0.999397	0.0322625	0.999802
ENSMUSG00000005148	Klf5	73.3713	0.0585631	0.965735	0.20852	0.999829	-0.214841	0.999841	-0.0648843	0.999397	-0.0063212	0.999802
ENSMUSG00000005150	Wdr83	280.687	0.136584	0.646143	0.047179	0.999829	0.0487425	0.999841	-0.0406627	0.999397	0.0959216	0.999802
ENSMUSG00000005161	Prdx2	2018.5	-0.00850669	0.977984	0.0541052	0.999829	0.0677045	0.999841	0.130316	0.848218	0.12181	0.999802
ENSMUSG00000005198	Polr2a	2028.33	-0.0619214	0.910501	0.0331994	0.999829	-0.025409	0.999841	0.0697118	0.999397	0.00779038	0.999802
ENSMUSG00000005204	Senp3	1367.24	-0.00371435	0.993258	0.0323296	0.999829	-0.0394717	0.999841	-0.00342776	0.999397	-0.00714211	0.999802
ENSMUSG00000005225	Plekha8	269.993	-0.0461817	0.938235	0.146893	0.999829	-0.117735	0.999841	0.0753389	0.999397	0.0291572	0.999802
ENSMUSG00000005237	Dnah2	200.194	0.208965	0.871313	-0.245412	0.999829	-0.00903357	0.999841	-0.463411	0.999397	-0.254445	0.999802
ENSMUSG00000005262	Ufd1	1115.16	-0.0461619	0.895677	-0.00744299	0.999829	-0.0580502	0.999841	-0.0193313	0.999397	-0.0654932	0.999802
ENSMUSG00000005267	Zfp287	252.519	0.131065	0.711047	0.0637602	0.999829	0.036182	0.999841	-0.0311223	0.999397	0.0999422	0.999802
ENSMUSG00000005268	Prlr	136.01	1.76335	0.63628	-1.41644	0.999829	1.18374	0.999841	-1.99605	0.999397	-0.232697	0.999802
ENSMUSG00000005299	Letm1	1513.31	-0.00341379	0.99126	0.0408418	0.999829	-0.0329313	0.999841	0.0113243	0.999397	0.0079105	0.999802
ENSMUSG00000005312	Ubqln1	3568.12	-0.0533485	0.698348	0.0138123	0.999829	-0.0122687	0.999841	0.0548922	0.999397	0.00154364	0.999802
ENSMUSG00000005338	Cadm3	8164.38	-0.103903	0.770681	0.00531692	0.999829	-0.0670628	0.999841	0.0421567	0.999397	-0.0617459	0.999802
ENSMUSG00000005354	Txn2	1743.66	-0.0351847	0.928119	-0.00846744	0.999829	0.00958412	0.999841	0.0363014	0.999397	0.00111667	0.999802
ENSMUSG00000005357	Slc1a6	136.314	-0.00139489	0.999358	0.206393	0.999829	-0.267755	0.999841	-0.0599665	0.999397	-0.0613614	0.999802
ENSMUSG00000005360	Slc1a3	7990.63	-0.0567538	0.911047	-0.0187202	0.999829	-0.0551472	0.999841	-0.0171137	0.999397	-0.0738675	0.999802
ENSMUSG00000005362	Crbn	726.743	-0.0381237	0.923026	-0.00449981	0.999829	0.00821944	0.999841	0.0418433	0.999397	0.00371963	0.999802
ENSMUSG00000005370	Msh6	242.102	-0.0503712	0.915636	0.0773834	0.999829	-0.0834118	0.999841	0.0443428	0.999397	-0.00602837	0.999802
ENSMUSG00000005371	Fbxo11	1989.88	-0.111029	0.729426	-0.0472317	0.999829	-0.044624	0.999841	0.0191734	0.999397	-0.0918556	0.999802
ENSMUSG00000005373	Mlxipl	109.006	-0.0474322	0.962417	-0.062751	0.999829	0.0298408	0.999841	0.0145219	0.999397	-0.0329102	0.999802
ENSMUSG00000005374	Tbl2	555.139	0.0412991	0.939395	0.000118033	0.999829	0.0609325	0.999841	0.0197515	0.999397	0.0610505	0.999802
ENSMUSG00000005378	Bud23	318.111	0.045648	0.943993	0.052522	0.999829	0.0448445	0.999841	0.0517186	0.999397	0.0973665	0.999802
ENSMUSG00000005397	Nid1	167.764	0.0609196	0.971634	-0.0199512	0.999829	-0.136058	0.999841	-0.216929	0.999397	-0.156009	0.999802
ENSMUSG00000005410	Mcm5	77.5467	0.164184	0.819307	-0.157749	0.999829	0.173449	0.999841	-0.148483	0.999397	0.0157007	0.999802
ENSMUSG00000005413	Hmox1	98.9978	0.180583	0.775653	-0.00270511	0.999829	0.160143	0.999841	-0.0231456	0.999397	0.157438	0.999802
ENSMUSG00000005417	Mprip	6933.98	-0.0184529	0.968785	-0.0109869	0.999829	-0.0523894	0.999841	-0.0449234	0.999397	-0.0633763	0.999802
ENSMUSG00000005442	Cic	6133.7	0.0306344	0.955353	0.00993429	0.999829	-0.0687506	0.999841	-0.0894507	0.999397	-0.0588163	0.999802
ENSMUSG00000005447	Pafah1b3	87.2003	0.347727	0.640896	0.279627	0.999829	0.0933137	0.999841	0.0252132	0.999397	0.372941	0.999802
ENSMUSG00000005465	Il27ra	54.9361	0.0607076	0.969111	-0.0691731	0.999829	-0.0597196	0.999841	-0.1896	0.999397	-0.128893	0.999802
ENSMUSG00000005469	Prkaca	3267.48	0.071079	0.740417	0.014117	0.999829	0.0388683	0.999841	-0.0180937	0.999397	0.0529853	0.999802
ENSMUSG00000005481	Ddx39	192.805	0.148857	0.651481	0.0457791	0.999829	0.0346429	0.999841	-0.0684347	0.999397	0.080422	0.999802
ENSMUSG00000005483	Dnajb1	642.886	-0.000810037	0.999708	0.278197	0.999829	-0.0611755	0.999841	0.217831	0.999397	0.217021	0.999802
ENSMUSG00000005501	Usp40	367.909	0.077239	0.817553	-0.0149691	0.999829	0.00637573	0.999841	-0.0858323	0.999397	-0.00859333	0.999802
ENSMUSG00000005505	Kbtbd4	451.039	-0.079067	0.798453	0.0622903	0.999829	-0.0706292	0.999841	0.070728	0.999397	-0.00833892	0.999802
ENSMUSG00000005506	Celf1	3596.17	-0.123923	0.750605	-0.0678566	0.999829	-0.0850349	0.999841	-0.0289682	0.999397	-0.152891	0.999802
ENSMUSG00000005510	Ndufs3	1119.26	-0.0237621	0.951969	0.0214144	0.999829	0.00306462	0.999841	0.0482411	0.999397	0.024479	0.999802
ENSMUSG00000005514	Por	1517.02	0.0245398	0.935214	0.00426242	0.999829	0.00492736	0.999841	-0.01535	0.999397	0.00918977	0.999802
ENSMUSG00000005533	Igf1r	1504.31	-0.113423	0.738093	-0.143229	0.999829	-0.047482	0.999841	-0.0772875	0.999397	-0.190711	0.999802
ENSMUSG00000005534	Insr	863.391	-0.0850298	0.794334	-0.0517403	0.999829	-0.0580314	0.999841	-0.0247418	0.999397	-0.109772	0.999802
ENSMUSG00000005566	Trim28	2519.75	0.0558175	0.920444	0.0201096	0.999829	0.0259765	0.999841	-0.00973135	0.999397	0.0460862	0.999802
ENSMUSG00000005575	Ube2m	2121.81	0.0292769	0.938617	0.0615044	0.999829	0.0206584	0.999841	0.0528859	0.999397	0.0821628	0.999802
ENSMUSG00000005580	Adcy9	1660.3	-0.2887	0.64709	-0.0342059	0.999829	-0.118044	0.999841	0.13645	0.999397	-0.15225	0.999802
ENSMUSG00000005583	Mef2c	2146.54	0.0361405	0.95174	-0.160561	0.999829	0.0102911	0.999841	-0.186411	0.999397	-0.15027	0.999802
ENSMUSG00000005609	Ctr9	1115.05	-0.0157497	0.968785	-0.00571965	0.999829	0.000558859	0.999841	0.0105889	0.999397	-0.00516079	0.999802
ENSMUSG00000005610	Eif4g2	10161.9	-0.0585247	0.820077	-0.0218942	0.999829	-0.0247382	0.999841	0.0118923	0.999397	-0.0466325	0.999802
ENSMUSG00000005611	Mrvi1	201.204	-0.0992058	0.985126	-0.381942	0.999829	0.0207459	0.999841	-0.26199	0.999397	-0.361196	0.999802
ENSMUSG00000005615	Pcyt1a	634.766	0.00777046	0.990183	0.0701113	0.999829	-0.0371562	0.999841	0.0251846	0.999397	0.0329551	0.999802
ENSMUSG00000005621	Zfp592	877.59	-0.0080331	0.987695	0.0556582	0.999829	-0.103028	0.999841	-0.039337	0.999397	-0.0473701	0.999802
ENSMUSG00000005625	Psmd4	1154.44	0.0524584	0.850316	0.0247338	0.999829	0.0252184	0.999841	-0.00250624	0.999397	0.0499522	0.999802
ENSMUSG00000005656	Snx6	452.844	0.0803109	0.850936	-0.0422841	0.999829	0.0503203	0.999841	-0.0722748	0.999397	0.00803615	0.999802
ENSMUSG00000005667	Mthfd2	117.739	0.0560267	0.966334	0.0346015	0.999829	0.124564	0.999841	0.103139	0.999397	0.159165	0.999802
ENSMUSG00000005672	Kit	701.208	-0.449402	0.55814	0.0487132	0.999829	-0.303969	0.999841	0.194146	0.999397	-0.255256	0.999802
ENSMUSG00000005674	Tomm40l	773.284	-0.0731058	0.803494	0.0674854	0.999829	-0.0531519	0.999841	0.0874394	0.999397	0.0143336	0.999802
ENSMUSG00000005682	Pan2	654.878	0.0880187	0.67496	0.00164626	0.999829	-0.0100852	0.999841	-0.0964576	0.999397	-0.00843893	0.999802
ENSMUSG00000005683	Cs	5096.77	-0.0774816	0.511528	-0.0266742	0.999829	-0.031762	0.999841	0.0190453	0.999397	-0.0584363	0.999802
ENSMUSG00000005686	Ampd3	453.797	0.0799292	0.911762	0.0210948	0.999829	-0.0854483	0.999841	-0.144283	0.999397	-0.0643535	0.999802
ENSMUSG00000005687	Bcas2	536.366	0.0155838	0.968785	-0.0103849	0.999829	0.0625681	0.999841	0.0365995	0.999397	0.0521832	0.999802
ENSMUSG00000005698	Ctcf	1207.84	-0.00720787	0.987281	-0.00105862	0.999829	-0.0185804	0.999841	-0.0124312	0.999397	-0.0196391	0.999802
ENSMUSG00000005699	Pard6a	241.267	0.00361055	0.995325	0.18441	0.999829	-0.0218084	0.999841	0.158991	0.999397	0.162601	0.999802
ENSMUSG00000005716	Pvalb	487.152	-0.125993	0.928361	0.101377	0.999829	-0.170552	0.999841	0.0568179	0.999397	-0.0691755	0.999802
ENSMUSG00000005718	Tfap4	79.0594	0.252669	0.713171	-0.0284145	0.999829	0.0415279	0.999841	-0.239555	0.999397	0.0131134	0.999802
ENSMUSG00000005732	Ranbp1	176.843	0.174988	0.642222	0.129049	0.999829	0.16904	0.999841	0.1231	0.999397	0.298088	0.656925
ENSMUSG00000005774	Rfx5	454.016	0.0189223	0.976419	-0.0531938	0.999829	-0.0474282	0.999841	-0.119544	0.999397	-0.100622	0.999802
ENSMUSG00000005779	Psmb4	999.381	-0.0206658	0.968785	0.0841476	0.999829	0.0321922	0.999841	0.137006	0.999397	0.11634	0.999802
ENSMUSG00000005802	Slc30a4	844.739	-0.0782243	0.844266	-0.0517446	0.999829	-0.0240923	0.999841	0.00238743	0.999397	-0.0758368	0.999802
ENSMUSG00000005803	Sqor	79.8997	0.169597	0.906037	-0.177688	0.999829	0.0709706	0.999841	-0.276315	0.999397	-0.106718	0.999802
ENSMUSG00000005804	Bloc1s6	317.18	0.0332461	0.94994	0.0246828	0.999829	0.0466399	0.999841	0.0380765	0.999397	0.0713227	0.999802
ENSMUSG00000005813	Metap1	551.047	-0.146216	0.562741	0.00420747	0.999829	-0.0555875	0.999841	0.0948365	0.999397	-0.05138	0.999802
ENSMUSG00000005823	Gpr108	578.06	0.153678	0.646143	0.00646371	0.999829	0.0337115	0.999841	-0.113503	0.999397	0.0401752	0.999802
ENSMUSG00000005846	Rsl1d1	620.62	0.0760956	0.826342	-0.00784341	0.999829	0.0691659	0.999841	-0.0147731	0.999397	0.0613225	0.999802
ENSMUSG00000005871	Apc	4125.33	-0.107857	0.847098	0.0395039	0.999829	-0.191762	0.999841	-0.0444012	0.999397	-0.152258	0.999802
ENSMUSG00000005873	Reep5	5735.1	-0.0882634	0.717552	-0.0338311	0.999829	-0.027637	0.999841	0.0267953	0.999397	-0.0614681	0.999802
ENSMUSG00000005881	Ergic3	1354.35	0.0709335	0.73692	0.0457938	0.999829	-0.0150822	0.999841	-0.040222	0.999397	0.0307115	0.999802
ENSMUSG00000005882	Uqcc1	731.059	-0.0453322	0.880529	-0.0638135	0.999829	0.0675129	0.999841	0.0490315	0.999397	0.00369932	0.999802
ENSMUSG00000005886	Ncoa2	2139.35	-0.0773252	0.765194	-0.0181521	0.999829	-0.0916354	0.999841	-0.0324623	0.999397	-0.109787	0.999802
ENSMUSG00000005893	Nr2c2	2018.7	-0.112525	0.642222	-0.0415862	0.999829	-0.0583194	0.999841	0.0126193	0.999397	-0.0999057	0.999802
ENSMUSG00000005897	Nr2c1	240.24	0.016825	0.978444	-0.0904485	0.999829	0.0452789	0.999841	-0.0619946	0.999397	-0.0451696	0.999802
ENSMUSG00000005899	Smpd4	1482.35	-0.0505873	0.909274	-0.0297969	0.999829	-0.0551353	0.999841	-0.0343449	0.999397	-0.0849322	0.999802
ENSMUSG00000005907	Pex1	378.448	-0.0502502	0.903735	0.0740708	0.999829	-0.0304399	0.999841	0.0938811	0.999397	0.043631	0.999802
ENSMUSG00000005917	Otx1	139.634	0.317091	0.775212	-0.0420939	0.999829	0.186108	0.999841	-0.173076	0.999397	0.144014	0.999802
ENSMUSG00000005936	Kctd20	922.297	0.0285257	0.935829	0.0748434	0.999829	0.000609519	0.999841	0.0469272	0.999397	0.0754529	0.999802
ENSMUSG00000005949	Ctns	407.56	-0.0469497	0.928927	0.109326	0.999829	-0.0390613	0.999841	0.117214	0.999397	0.0702645	0.999802
ENSMUSG00000005951	Shpk	71.8345	0.162157	0.803494	0.110927	0.999829	0.0638362	0.999841	0.0126057	0.999397	0.174763	0.999802
ENSMUSG00000005958	Ephb3	466.342	-0.154013	0.901001	0.140202	0.999829	-0.141416	0.999841	0.152799	0.999397	-0.00121398	0.999802
ENSMUSG00000005968	Tuft1	43.6508	0.37577	0.646143	0.18552	0.999829	0.0537079	0.999841	-0.136543	0.999397	0.239228	0.999802
ENSMUSG00000005973	Rcn1	154.621	0.275618	0.73692	0.0834812	0.999829	0.119415	0.999841	-0.0727224	0.999397	0.202896	0.999802
ENSMUSG00000005981	Trap1	986.42	0.00302675	0.994645	0.0062905	0.999829	0.066197	0.999841	0.0694607	0.999397	0.0724875	0.999802
ENSMUSG00000005982	Naa60	1528.44	0.0105803	0.977369	0.0793988	0.999829	-0.0363234	0.999841	0.0324951	0.999397	0.0430754	0.999802
ENSMUSG00000005983	1700037C18Rik	32.8035	0.153917	0.905094	0.358335	0.999829	0.0115015	0.999841	0.21592	0.999397	0.369837	0.999802
ENSMUSG00000005986	Ankrd13d	953.603	0.0348493	0.932285	-0.00547394	0.999829	0.0224098	0.999841	-0.0179134	0.999397	0.0169359	0.999802
ENSMUSG00000005994	Tyrp1	20.1869	1.2157	0.845494	-0.54587	0.999829	1.46003	0.999841	-0.301544	0.999397	0.914158	0.999802
ENSMUSG00000006005	Tpr	1952.02	0.0140961	0.972942	0.014432	0.999829	-0.0549795	0.999841	-0.0546436	0.999397	-0.0405475	0.999802
ENSMUSG00000006010	Odr4	727.718	-0.0207385	0.968785	-0.108838	0.999829	0.0904632	0.999841	0.00236403	0.999397	-0.0183744	0.999802
ENSMUSG00000006019	Dhx34	298.824	-0.0136999	0.986179	0.0239566	0.999829	-0.045893	0.999841	-0.00823653	0.999397	-0.0219364	0.999802
ENSMUSG00000006021	Kptn	266.084	0.152108	0.742029	0.0839132	0.999829	0.0292087	0.999841	-0.0389862	0.999397	0.113122	0.999802
ENSMUSG00000006024	Napa	6152.53	0.0348873	0.953329	-0.013408	0.999829	0.0267964	0.999841	-0.0214989	0.999397	0.0133884	0.999802
ENSMUSG00000006050	Sra1	379.677	0.014636	0.976419	0.0438382	0.999829	0.0675042	0.999841	0.0967064	0.999397	0.111342	0.999802
ENSMUSG00000006057	Atp5g1	1951.97	-0.0485666	0.898017	0.0208781	0.999829	-0.00200507	0.999841	0.0674396	0.999397	0.0188731	0.999802
ENSMUSG00000006058	Snf8	500.901	-0.0701955	0.889391	-0.0527767	0.999829	-0.0154517	0.999841	0.00196709	0.999397	-0.0682284	0.999802
ENSMUSG00000006095	Tbcb	597.592	0.0595332	0.890693	-0.00583562	0.999829	0.162142	0.999841	0.0967729	0.999397	0.156306	0.999802
ENSMUSG00000006127	Inpp5k	900.629	0.00660283	0.987695	-0.0434502	0.999829	0.00293654	0.999841	-0.0471165	0.999397	-0.0405136	0.999802
ENSMUSG00000006134	Crkl	940.091	-0.086739	0.721001	0.145951	0.999829	-0.125209	0.999841	0.10748	0.999397	0.0207414	0.999802
ENSMUSG00000006154	Eps8l1	173.453	-0.0266109	0.990183	-0.251098	0.999829	0.139333	0.999841	-0.0851542	0.999397	-0.111765	0.999802
ENSMUSG00000006169	Clint1	958.983	-0.0525989	0.849858	0.00916679	0.999829	0.00861069	0.999841	0.0703764	0.999397	0.0177775	0.999802
ENSMUSG00000006191	Cdkal1	177.298	-0.0276582	0.972096	-0.0756965	0.999829	-0.0043594	0.999841	-0.0523977	0.999397	-0.0800559	0.999802
ENSMUSG00000006205	Htra1	2410.44	-0.0138984	0.98659	0.0433507	0.999829	0.0385118	0.999841	0.0957609	0.999397	0.0818625	0.999802
ENSMUSG00000006215	Zbtb17	506.423	0.0701511	0.915618	0.0101913	0.999829	-0.0518072	0.999841	-0.111767	0.999397	-0.0416159	0.999802
ENSMUSG00000006218	Fam131c	58.189	0.276614	0.901076	0.296934	0.999829	-0.124925	0.999841	-0.104605	0.999397	0.172009	0.999802
ENSMUSG00000006219	Fblim1	20.2244	0.282185	0.901001	-0.419487	0.999829	0.670715	0.999841	-0.0309567	0.999397	0.251228	0.999802
ENSMUSG00000006235	Epor	136.459	0.16852	0.868573	0.0454977	0.999829	0.120168	0.999841	-0.00285382	0.999397	0.165666	0.999802
ENSMUSG00000006241	Ccdc159	232.19	0.000756202	0.999358	0.00813297	0.999829	0.0364134	0.999841	0.0437902	0.999397	0.0445464	0.999802
ENSMUSG00000006262	Mob1b	377.085	-0.0928047	0.822156	-0.163742	0.999829	-0.0356559	0.999841	-0.106594	0.999397	-0.199398	0.999802
ENSMUSG00000006273	Atp6v1b2	8171.65	-0.0791318	0.680998	-0.0120197	0.999829	-0.0239765	0.999841	0.0431356	0.999397	-0.0359962	0.999802
ENSMUSG00000006276	Eps15l1	1320.91	0.0190509	0.955494	0.0150305	0.999829	-0.0315581	0.999841	-0.0355785	0.999397	-0.0165276	0.999802
ENSMUSG00000006281	Tep1	145.349	-0.00852109	0.993279	-0.17957	0.999829	0.104436	0.999841	-0.0666137	0.999397	-0.0751348	0.999802
ENSMUSG00000006288	Ttc5	605.193	0.0961279	0.705255	-0.0283814	0.999829	0.0882823	0.999841	-0.036227	0.999397	0.0599009	0.999802
ENSMUSG00000006289	Osgep	314.267	0.0961632	0.7716	-0.0811595	0.999829	0.157402	0.999841	-0.0199205	0.999397	0.0762427	0.999802
ENSMUSG00000006299	Aamp	1676.38	0.053471	0.846147	0.0279686	0.999829	-0.000601234	0.999841	-0.0261036	0.999397	0.0273674	0.999802
ENSMUSG00000006301	Tmbim1	925.877	0.0691977	0.957406	-0.00252034	0.999829	0.0303679	0.999841	-0.0413501	0.999397	0.0278475	0.999802
ENSMUSG00000006304	Arpc2	4517.21	-0.120388	0.903335	0.000331864	0.999829	0.0149122	0.999841	0.135632	0.999397	0.0152441	0.999802
ENSMUSG00000006307	Kmt2b	1997.09	0.0486684	0.912646	-0.0175503	0.999829	-0.0363082	0.999841	-0.102527	0.999397	-0.0538585	0.999802
ENSMUSG00000006315	Tmem147	699.856	0.0751418	0.820326	0.035063	0.999829	0.00646298	0.999841	-0.0336158	0.999397	0.041526	0.999802
ENSMUSG00000006333	Rps9	1720.56	0.120227	0.664521	0.082127	0.999829	0.040071	0.999841	0.00197149	0.999397	0.122198	0.999802
ENSMUSG00000006335	Tfpt	226.969	0.0938789	0.878332	0.119332	0.999829	0.0516253	0.999841	0.0770785	0.999397	0.170957	0.999802
ENSMUSG00000006342	Susd2	111.977	0.707333	0.652214	0.38311	0.999829	0.106968	0.999841	-0.217255	0.999397	0.490078	0.999802
ENSMUSG00000006344	Ggt5	52.8035	0.220103	0.816321	-0.0591449	0.999829	-0.024253	0.999841	-0.3035	0.999397	-0.0833979	0.999802
ENSMUSG00000006345	Ggt1	32.1168	-0.10153	0.939007	-0.17027	0.999829	0.0352587	0.999841	-0.0334814	0.999397	-0.135011	0.999802
ENSMUSG00000006356	Crip2	906.551	0.0400718	0.95054	-0.00912907	0.999829	0.0101713	0.999841	-0.0390296	0.999397	0.00104225	0.999802
ENSMUSG00000006360	Crip1	52.5869	0.518279	0.598806	-0.0996222	0.999829	0.364118	0.999841	-0.253783	0.999397	0.264496	0.999802
ENSMUSG00000006362	Cbfa2t3	1234.42	-0.0149525	0.992104	0.138357	0.999829	-0.124368	0.999841	0.028941	0.999397	0.0139886	0.999802
ENSMUSG00000006369	Fbln1	258.4	0.4136	0.585087	0.0183629	0.999829	0.207492	0.999841	-0.187745	0.999397	0.225855	0.999802
ENSMUSG00000006373	Pgrmc1	2629.53	0.00874878	0.98265	0.0397933	0.999829	0.0422574	0.999841	0.0733019	0.999397	0.0820507	0.999802
ENSMUSG00000006386	Tek	229.105	0.117454	0.880529	0.0529315	0.999829	-0.0876278	0.999841	-0.152151	0.999397	-0.0346963	0.999802
ENSMUSG00000006390	Elovl1	515.607	0.138172	0.798453	0.00944933	0.999829	0.0578906	0.999841	-0.0708323	0.999397	0.0673399	0.999802
ENSMUSG00000006392	Med8	246.196	0.0595943	0.901001	0.0384116	0.999829	0.0355695	0.999841	0.0143869	0.999397	0.0739811	0.999802
ENSMUSG00000006395	Hyi	52.0362	0.217003	0.858936	-0.00764124	0.999829	0.0337317	0.999841	-0.190913	0.999397	0.0260904	0.999802
ENSMUSG00000006403	Adamts4	748.334	0.0701966	0.962417	0.130201	0.999829	-0.108334	0.999841	-0.0483297	0.999397	0.021867	0.999802
ENSMUSG00000006411	Nectin4	114.921	-0.00925249	0.990474	-0.0139002	0.999829	0.0404003	0.999841	0.0357526	0.999397	0.0265001	0.999802
ENSMUSG00000006412	Pfdn2	676.195	0.0587152	0.850936	0.00385735	0.999829	0.0604521	0.999841	0.00559423	0.999397	0.0643094	0.999802
ENSMUSG00000006418	Rnf114	842.748	-0.0157558	0.968785	0.00301009	0.999829	0.00484875	0.999841	0.0236146	0.999397	0.00785885	0.999802
ENSMUSG00000006423	C330007P06Rik	600.19	-0.0503707	0.925025	-0.0716064	0.999829	0.040118	0.999841	0.0188823	0.999397	-0.0314884	0.999802
ENSMUSG00000006435	Neurl1a	3740.43	-0.0760995	0.947568	0.0164806	0.999829	-0.0966265	0.999841	-0.00404642	0.999397	-0.0801459	0.999802
ENSMUSG00000006442	Srm	789.723	0.0551451	0.930996	0.0709226	0.999829	0.0782727	0.999841	0.0940502	0.999397	0.149195	0.999802
ENSMUSG00000006445	Epha2	27.5785	0.327634	0.7716	0.0150234	0.999829	0.157476	0.999841	-0.155134	0.999397	0.172499	0.999802
ENSMUSG00000006456	Rbm14	572.875	-0.0731643	0.89649	-0.0297597	0.999829	-0.0199467	0.999841	0.0234579	0.999397	-0.0497064	0.999802
ENSMUSG00000006463	Zdhhc24	390.751	-0.0423158	0.917361	-0.0455697	0.999829	0.00393456	0.999841	0.000680673	0.999397	-0.0416352	0.999802
ENSMUSG00000006464	Bbs1	943.798	-0.0453932	0.89649	-0.0291187	0.999829	0.00154144	0.999841	0.017816	0.999397	-0.0275772	0.999802
ENSMUSG00000006471	Ndor1	263.72	-0.159618	0.633413	-0.0452864	0.999829	-0.0563549	0.999841	0.0579763	0.999397	-0.101641	0.999802
ENSMUSG00000006476	Nsmf	19146.1	-0.0842038	0.883396	-0.0206184	0.999829	-0.0627536	0.999841	0.000831846	0.999397	-0.0833719	0.999802
ENSMUSG00000006494	Pdk1	568.894	-0.059249	0.895889	-0.0703152	0.999829	-0.0364954	0.999841	-0.0475617	0.999397	-0.106811	0.999802
ENSMUSG00000006498	Ptbp1	953.56	0.198937	0.459141	-0.0144302	0.999829	0.0454559	0.999841	-0.167912	0.999397	0.0310257	0.999802
ENSMUSG00000006517	Mvd	230.97	0.102084	0.901001	0.0809221	0.999829	0.100217	0.999841	0.0790556	0.999397	0.181139	0.999802
ENSMUSG00000006519	Cyba	90.3815	0.104478	0.901365	-0.101473	0.999829	0.106607	0.999841	-0.0993446	0.999397	0.00513388	0.999802
ENSMUSG00000006522	Itih3	439.469	0.113917	0.967233	0.310913	0.999829	0.0275129	0.999841	0.224509	0.999397	0.338426	0.999802
ENSMUSG00000006526	Stimate	445.588	0.0982745	0.701348	0.0461293	0.999829	-0.00013374	0.999841	-0.0522789	0.999397	0.0459956	0.999802
ENSMUSG00000006527	Sfmbt1	522.636	-0.113441	0.731432	-0.0626593	0.999829	-0.0368499	0.999841	0.0139322	0.999397	-0.0995091	0.999802
ENSMUSG00000006567	Atp7b	70.7954	0.261415	0.7716	0.0556899	0.999829	-0.0383188	0.999841	-0.244044	0.999397	0.0173711	0.999802
ENSMUSG00000006575	Rundc3a	6350.75	-4.41825e-06	0.999991	0.0464263	0.999829	-0.0161876	0.999841	0.0302432	0.999397	0.0302388	0.999802
ENSMUSG00000006576	Slc4a3	2543.16	0.0596911	0.912122	0.0860684	0.999829	-0.0467235	0.999841	-0.0203462	0.999397	0.0393449	0.999802
ENSMUSG00000006585	Cdt1	23.0414	0.126954	0.95122	0.433121	0.999829	-0.335787	0.999841	-0.0296197	0.999397	0.0973341	0.999802
ENSMUSG00000006586	Runx1t1	419.878	-0.284085	0.645928	0.0547088	0.999829	-0.170507	0.999841	0.168286	0.999397	-0.115798	0.999802
ENSMUSG00000006589	Aprt	362.747	0.0666465	0.919485	-0.0928345	0.999829	0.0744942	0.999841	-0.0849867	0.999397	-0.0183402	0.999802
ENSMUSG00000006599	Gtf2h1	512.44	0.0374779	0.917006	-0.0364785	0.999829	0.0141555	0.999841	-0.0598009	0.999397	-0.022323	0.999802
ENSMUSG00000006611	Hfe	93.2047	0.428499	0.663268	-0.370149	0.999829	0.208856	0.999841	-0.589792	0.999397	-0.161293	0.999802
ENSMUSG00000006638	Abhd1	91.644	-0.180104	0.73493	-0.126834	0.999829	-0.0470309	0.999841	0.00623865	0.999397	-0.173865	0.999802
ENSMUSG00000006641	Slc5a6	358.436	0.209979	0.785987	-0.0108206	0.999829	0.0724083	0.999841	-0.148391	0.999397	0.0615877	0.999802
ENSMUSG00000006649	Nphs1	36.1824	-0.133658	0.921415	-0.13723	0.999829	0.0974938	0.999841	0.093921	0.999397	-0.0397366	0.999802
ENSMUSG00000006651	Aplp1	25168.4	0.0415204	0.923026	0.0944907	0.999829	-0.0327021	0.999841	0.0202682	0.999397	0.0617886	0.999802
ENSMUSG00000006673	Qrich1	1425.8	-0.0230788	0.968785	-0.0188491	0.999829	-0.0408984	0.999841	-0.0366688	0.999397	-0.0597475	0.999802
ENSMUSG00000006675	P4htm	1026.01	0.0258568	0.965735	0.0575955	0.999829	0.0176687	0.999841	0.0494074	0.999397	0.0752642	0.999802
ENSMUSG00000006676	Usp19	3374.06	0.013242	0.977683	0.0119878	0.999829	0.0125673	0.999841	0.0113131	0.999397	0.0245551	0.999802
ENSMUSG00000006678	Pola1	55.8232	0.0793455	0.931334	0.0519345	0.999829	-0.0998981	0.999841	-0.127309	0.999397	-0.0479636	0.999802
ENSMUSG00000006699	Cdc42	3880.48	-0.0932214	0.715202	-0.0557483	0.999829	-0.00299677	0.999841	0.0344763	0.999397	-0.0587451	0.999802
ENSMUSG00000006705	Pknox1	231.38	-0.133481	0.752068	0.0136927	0.999829	-0.0663171	0.999841	0.0808569	0.999397	-0.0526243	0.999802
ENSMUSG00000006711	D130043K22Rik	592.421	-0.148409	0.711047	0.0805412	0.999829	-0.128647	0.999841	0.100303	0.999397	-0.0481055	0.999802
ENSMUSG00000006717	Acot13	643.652	0.0134166	0.985459	0.0495014	0.999829	0.0327686	0.999841	0.0688535	0.999397	0.0822701	0.999802
ENSMUSG00000006720	Zfp184	26.4985	-0.0927621	0.961219	0.0367645	0.999829	-0.244001	0.999841	-0.114475	0.999397	-0.207237	0.999802
ENSMUSG00000006724	Cyp27b1	26.0082	0.431378	0.794334	0.152769	0.999829	0.190725	0.999841	-0.0878838	0.999397	0.343494	0.999802
ENSMUSG00000006728	Cdk4	755.882	0.0297752	0.939632	0.0588685	0.999829	0.0181015	0.999841	0.0471947	0.999397	0.0769699	0.999802
ENSMUSG00000006731	B4galnt1	3210.8	-0.0649151	0.928624	0.0143298	0.999829	-0.00631129	0.999841	0.0729336	0.999397	0.00801854	0.999802
ENSMUSG00000006732	Mettl1	191.988	0.0757986	0.887491	0.0243234	0.999829	0.0732572	0.999841	0.021782	0.999397	0.0975806	0.999802
ENSMUSG00000006736	Tspan31	945.251	0.0210977	0.968785	-0.0243835	0.999829	0.0216759	0.999841	-0.0238053	0.999397	-0.00270761	0.999802
ENSMUSG00000006740	Kif5b	3578.92	-0.0033434	0.994736	-0.028878	0.999829	-0.009644	0.999841	-0.0351786	0.999397	-0.038522	0.999802
ENSMUSG00000006763	Saal1	235.24	-0.041139	0.950917	-0.165965	0.999829	0.0257868	0.999841	-0.0990391	0.999397	-0.140178	0.999802
ENSMUSG00000006764	Tph2	17.0491	0.720431	0.540511	-0.353369	0.999829	0.504893	0.999841	-0.568907	0.999397	0.151524	0.999802
ENSMUSG00000006782	Cnp	6464.29	0.134779	0.905094	0.0838035	0.999829	-0.022668	0.999841	-0.0736439	0.999397	0.0611355	0.999802
ENSMUSG00000006784	Ttc25	36.228	0.270447	0.898017	-0.334097	0.999829	0.359042	0.999841	-0.245502	0.999397	0.0249453	0.999802
ENSMUSG00000006800	Sulf2	2172.57	-0.0733014	0.850074	0.0995628	0.999829	-0.0688704	0.999841	0.103994	0.999397	0.0306924	0.999802
ENSMUSG00000006818	Sod2	1893.73	-0.0971115	0.562741	-0.0398763	0.999829	0.0166727	0.999841	0.073908	0.999397	-0.0232035	0.999802
ENSMUSG00000006850	Tmco6	216.821	0.036973	0.957982	0.0332971	0.999829	0.0577399	0.999841	0.054064	0.999397	0.091037	0.999802
ENSMUSG00000006906	Stambp	607.827	-0.0214789	0.943993	0.00878261	0.999829	-0.00871008	0.999841	0.0215514	0.999397	7.25334e-05	0.999802
ENSMUSG00000006920	Ezh1	1751.52	0.0115521	0.983871	0.0177291	0.999829	-0.0585172	0.999841	-0.0523402	0.999397	-0.040788	0.999802
ENSMUSG00000006930	Hap1	2250.61	0.128198	0.819307	0.189158	0.999829	-0.0720953	0.999841	-0.0111348	0.999397	0.117063	0.999802
ENSMUSG00000006931	P3h4	257.31	0.210692	0.765194	0.0509044	0.999829	0.133258	0.999841	-0.0265297	0.999397	0.184163	0.999802
ENSMUSG00000006932	Ctnnb1	6459.52	-0.0235062	0.962887	-0.0301925	0.999829	-0.0274715	0.999841	-0.0341579	0.999397	-0.057664	0.999802
ENSMUSG00000006941	Eif1b	1220.4	0.0253141	0.962417	0.021367	0.999829	0.0849001	0.999841	0.0809529	0.999397	0.106267	0.999802
ENSMUSG00000006958	Chrd	1737.77	-0.0997102	0.933906	0.0314916	0.999829	-0.0165766	0.999841	0.114625	0.999397	0.014915	0.999802
ENSMUSG00000006998	Psmd2	2402.51	-0.0901567	0.52111	0.00660932	0.999829	-0.072048	0.999841	0.024718	0.999397	-0.0654387	0.999802
ENSMUSG00000007021	Syngr3	2320.69	-0.069835	0.82131	0.0797946	0.999829	0.0152359	0.999841	0.164866	0.981868	0.0950306	0.999802
ENSMUSG00000007029	Vars	1156.24	0.0523209	0.916271	0.066548	0.999829	-0.0217054	0.999841	-0.00747832	0.999397	0.0448426	0.999802
ENSMUSG00000007036	Abhd16a	1215.28	0.0312088	0.923372	0.00797234	0.999829	0.0472901	0.999841	0.0240536	0.999397	0.0552624	0.999802
ENSMUSG00000007038	Neu1	891.153	-0.0106701	0.976419	-0.0215765	0.999829	0.0317575	0.999841	0.0208511	0.999397	0.010181	0.999802
ENSMUSG00000007039	Ddah2	111.077	0.184829	0.7716	0.149473	0.999829	0.00147398	0.999841	-0.0338815	0.999397	0.150947	0.999802
ENSMUSG00000007041	Clic1	124.593	0.269475	0.663268	-0.0861432	0.999829	0.0428537	0.999841	-0.312765	0.999397	-0.0432895	0.999802
ENSMUSG00000007050	Lsm2	151.988	0.0520392	0.948122	0.0291306	0.999829	0.0321936	0.999841	0.00928502	0.999397	0.0613242	0.999802
ENSMUSG00000007080	Pole	43.7961	-0.0615845	0.964544	-0.011106	0.999829	-0.168667	0.999841	-0.118188	0.999397	-0.179772	0.999802
ENSMUSG00000007097	Atp1a2	19989.9	0.0491663	0.934192	-0.016707	0.999829	-0.0319065	0.999841	-0.0977798	0.999397	-0.0486135	0.999802
ENSMUSG00000007207	Stx1a	1198.39	-0.0527049	0.955063	0.0470938	0.999829	-0.0428758	0.999841	0.0569229	0.999397	0.00421801	0.999802
ENSMUSG00000007216	Zfp775	107.907	-0.0221008	0.983145	-0.107431	0.999829	-0.0621278	0.999841	-0.147458	0.999397	-0.169559	0.999802
ENSMUSG00000007279	Scube2	59.6455	0.214188	0.942018	0.0761216	0.999829	0.117642	0.999841	-0.0204249	0.999397	0.193763	0.999802
ENSMUSG00000007338	Mrpl49	492.181	0.0187981	0.968785	0.042042	0.999829	0.0405058	0.999841	0.0637497	0.999397	0.0825478	0.999802
ENSMUSG00000007411	Mark3	1256.11	0.0126478	0.977683	0.00739775	0.999829	-0.0216932	0.999841	-0.0269432	0.999397	-0.0142954	0.999802
ENSMUSG00000007415	Gatad1	951.039	-0.0172333	0.953329	-0.0111382	0.999829	-0.0141125	0.999841	-0.00801737	0.999397	-0.0252507	0.999802
ENSMUSG00000007440	Pcdha11	26.9512	0.0772979	0.970311	-0.178833	0.999829	0.149234	0.999841	-0.106897	0.999397	-0.0295991	0.999802
ENSMUSG00000007458	M6pr	1436.64	0.0226971	0.919277	-0.0440836	0.999829	0.00828662	0.999841	-0.0584941	0.999397	-0.035797	0.999802
ENSMUSG00000007476	Lrrc8a	164.75	0.106265	0.916271	0.118131	0.999829	-0.0620163	0.999841	-0.0501501	0.999397	0.056115	0.999802
ENSMUSG00000007564	Ppp2r1a	10353.6	-0.0760508	0.794334	0.0335437	0.999829	-0.0271203	0.999841	0.0824742	0.999397	0.00642339	0.999802
ENSMUSG00000007570	Fance	334.475	0.2021	0.562741	0.0313394	0.999829	0.120806	0.999841	-0.0499548	0.999397	0.152146	0.999802
ENSMUSG00000007589	Tinf2	210.647	0.126099	0.711047	0.0372053	0.999829	0.0667136	0.999841	-0.0221804	0.999397	0.103919	0.999802
ENSMUSG00000007594	Hapln4	2912.96	-0.232575	0.47626	0.0225594	0.999829	-0.0692858	0.999841	0.185849	0.999397	-0.0467264	0.999802
ENSMUSG00000007603	Dus3l	1329.35	0.0906231	0.787102	0.0825427	0.999829	-0.0190005	0.999841	-0.0270809	0.999397	0.0635422	0.999802
ENSMUSG00000007610	Gtpbp3	377.567	0.0576913	0.908703	0.0402609	0.999829	0.0581317	0.999841	0.0407013	0.999397	0.0983926	0.999802
ENSMUSG00000007613	Tgfbr1	368.612	-0.0664266	0.912646	0.00310256	0.999829	-0.11761	0.999841	-0.048081	0.999397	-0.114508	0.999802
ENSMUSG00000007617	Homer1	1188.56	-0.423983	0.459893	-0.103603	0.999829	-0.0613254	0.999841	0.259054	0.999397	-0.164929	0.999802
ENSMUSG00000007646	Rad51c	50.1078	-0.133132	0.905094	0.210195	0.999829	-0.14296	0.999841	0.200367	0.999397	0.067235	0.999802
ENSMUSG00000007653	Gabrb2	1268.67	-0.244566	0.640179	-0.122876	0.999829	-0.116896	0.999841	0.00479364	0.999397	-0.239772	0.999802
ENSMUSG00000007655	Cav1	277.684	0.197415	0.736079	-0.0101479	0.999829	0.0130813	0.999841	-0.194482	0.999397	0.00293341	0.999802
ENSMUSG00000007656	Arpp19	1105.01	-0.125548	0.725028	0.0374367	0.999829	-0.00778092	0.999841	0.155204	0.999397	0.0296558	0.999802
ENSMUSG00000007659	Bcl2l1	1889.96	0.00540406	0.989624	0.0982418	0.999829	-0.0630936	0.999841	0.0297441	0.999397	0.0351482	0.999802
ENSMUSG00000007670	Khsrp	2704.52	-0.000226918	0.999991	-0.00221574	0.999829	-0.0150588	0.999841	-0.0170476	0.999397	-0.0172745	0.999802
ENSMUSG00000007682	Dio2	750.119	-0.184152	0.646143	0.0630562	0.999829	-0.222617	0.999841	0.0245919	0.999397	-0.15956	0.999802
ENSMUSG00000007721	Ccdc124	856.67	-0.00144688	0.997617	0.026721	0.999829	0.0357152	0.999841	0.0638831	0.999397	0.0624362	0.999802
ENSMUSG00000007739	Cct4	1081.15	-0.0537001	0.864118	0.0356828	0.999829	0.0384306	0.999841	0.127813	0.999397	0.0741134	0.999802
ENSMUSG00000007777	0610009B22Rik	142.015	-0.0417017	0.961715	0.0772458	0.999829	0.0945911	0.999841	0.213539	0.999397	0.171837	0.999802
ENSMUSG00000007783	Cpt1c	3093.82	-0.0332546	0.96634	0.0289957	0.999829	-0.0168624	0.999841	0.0453878	0.999397	0.0121333	0.999802
ENSMUSG00000007805	Twist2	23.2995	-0.0565977	0.978444	-0.00639553	0.999829	0.0680687	0.999841	0.118271	0.999397	0.0616732	0.999802
ENSMUSG00000007812	Zfp655	431.948	0.027093	0.948122	-0.0636584	0.999829	0.0729262	0.999841	-0.0178251	0.999397	0.00926782	0.999802
ENSMUSG00000007815	Rhoa	2186.74	-0.0225322	0.962321	-0.0410865	0.999829	0.0228354	0.999841	0.00428109	0.999397	-0.0182511	0.999802
ENSMUSG00000007817	Zmiz1	3834.88	0.0151547	0.978114	0.0331336	0.999829	-0.115825	0.999841	-0.0978457	0.999397	-0.0826909	0.999802
ENSMUSG00000007827	Ankrd26	219.352	0.00823394	0.990183	0.163567	0.999829	0.0604807	0.999841	0.215813	0.999397	0.224047	0.999802
ENSMUSG00000007833	Aldh16a1	101.317	0.234071	0.661333	-0.13189	0.999829	0.134787	0.999841	-0.231175	0.999397	0.0028963	0.999802
ENSMUSG00000007836	Hnrnpa0	1634.95	0.0333752	0.950917	0.0489981	0.999829	0.0320356	0.999841	0.0476585	0.999397	0.0810336	0.999802
ENSMUSG00000007837	Prrg2	89.7312	0.000783994	0.999708	-0.124649	0.999829	0.131015	0.999841	0.00558134	0.999397	0.00636534	0.999802
ENSMUSG00000007850	Hnrnph1	3051.95	0.00146407	0.996841	-0.0488323	0.999829	0.0399502	0.999841	-0.0103462	0.999397	-0.00888212	0.999802
ENSMUSG00000007867	Ift43	80.1162	-0.117896	0.912646	0.0924355	0.999829	0.0174347	0.999841	0.227766	0.999397	0.10987	0.999802
ENSMUSG00000007872	Id3	497.303	0.243439	0.633413	0.0373554	0.999829	0.102245	0.999841	-0.103838	0.999397	0.1396	0.999802
ENSMUSG00000007880	Arid1a	3354.84	-0.021918	0.970383	0.047847	0.999829	-0.0820021	0.999841	-0.0122371	0.999397	-0.0341551	0.999802
ENSMUSG00000007888	Crlf1	1080.42	0.193971	0.887485	-0.041297	0.999829	0.0919217	0.999841	-0.143346	0.999397	0.0506248	0.999802
ENSMUSG00000007891	Ctsd	2684.18	0.0822671	0.871313	-0.0831098	0.999829	0.104532	0.999841	-0.0608445	0.999397	0.0214227	0.999802
ENSMUSG00000007892	Rplp1	5905.49	0.0916515	0.875214	0.0671034	0.999829	0.0754988	0.999841	0.0509507	0.999397	0.142602	0.999802
ENSMUSG00000007908	Hmgcll1	234.201	-0.0976145	0.891974	0.0423264	0.999829	-0.0097918	0.999841	0.130149	0.999397	0.0325346	0.999802
ENSMUSG00000007944	Ttc9b	719.707	-0.0476477	0.964868	0.0832946	0.999829	0.0318833	0.999841	0.162826	0.999397	0.115178	0.999802
ENSMUSG00000007950	Abhd8	3703.71	0.0552323	0.912646	0.09993	0.999829	-0.0149982	0.999841	0.0296995	0.999397	0.0849318	0.999802
ENSMUSG00000007987	Ift22	584.278	-0.00379064	0.99122	0.0563787	0.999829	-0.00683718	0.999841	0.0533322	0.999397	0.0495416	0.999802
ENSMUSG00000007989	Fzd3	1141.06	-0.189503	0.408992	-0.0999383	0.999829	-0.0529766	0.999841	0.0365882	0.999397	-0.152915	0.999802
ENSMUSG00000008028	1700008O03Rik	24.8815	0.146289	0.916701	0.129034	0.999829	0.303293	0.999841	0.286038	0.999397	0.432327	0.999802
ENSMUSG00000008035	Mid1ip1	1580.36	0.135862	0.845791	0.00831685	0.999829	0.0139057	0.999841	-0.113639	0.999397	0.0222225	0.999802
ENSMUSG00000008036	Ap2s1	1412.27	0.12242	0.743368	0.112841	0.999829	0.086289	0.999841	0.0767099	0.999397	0.19913	0.999802
ENSMUSG00000008090	Fgfrl1	328.312	0.0765559	0.87065	0.0264154	0.999829	0.00202479	0.999841	-0.0481158	0.999397	0.0284401	0.999802
ENSMUSG00000008129	4930432K21Rik	36.5852	-0.305429	0.672767	-0.0731403	0.999829	-0.30295	0.999841	-0.070661	0.999397	-0.37609	0.999802
ENSMUSG00000008136	Fhl2	389.948	-0.170431	0.882161	-0.00997109	0.999829	0.0391468	0.999841	0.199607	0.999397	0.0291757	0.999802
ENSMUSG00000008140	Emc10	3707.94	0.0400556	0.944989	-0.00920034	0.999829	0.0962582	0.999841	0.0470022	0.999397	0.0870578	0.999802
ENSMUSG00000008153	Clstn3	6549.59	-0.0755633	0.837596	0.0639865	0.999829	-0.0555478	0.999841	0.084002	0.999397	0.00843873	0.999802
ENSMUSG00000008167	Fbxw9	196.315	0.254031	0.554385	-0.00866923	0.999829	0.174453	0.999841	-0.0882472	0.999397	0.165784	0.999802
ENSMUSG00000008200	Fnbp4	1175.63	0.081728	0.783446	-0.102702	0.999829	0.0470966	0.999841	-0.137333	0.999397	-0.0556054	0.999802
ENSMUSG00000008206	Cers4	1061.47	-0.0121016	0.983145	-0.122586	0.999829	0.0785546	0.999841	-0.03193	0.999397	-0.0440316	0.999802
ENSMUSG00000008226	Scrn3	493.445	-0.135733	0.646143	-0.134049	0.999829	0.0508101	0.999841	0.0524945	0.999397	-0.0832388	0.999802
ENSMUSG00000008301	Phax	438.939	0.0495519	0.925025	0.0156856	0.999829	0.134884	0.999841	0.101017	0.999397	0.150569	0.999802
ENSMUSG00000008305	Tle1	1534.85	-0.0402247	0.972867	0.0666516	0.999829	-0.0255629	0.999841	0.0813134	0.999397	0.0410886	0.999802
ENSMUSG00000008307	1700109H08Rik	99.7007	0.0671543	0.928927	-0.202976	0.999829	0.109966	0.999841	-0.160164	0.999397	-0.0930096	0.999802
ENSMUSG00000008318	Relt	298.991	-0.0442142	0.982721	0.0280747	0.999829	-0.0999038	0.999841	-0.0276149	0.999397	-0.0718291	0.999802
ENSMUSG00000008333	Snrpb2	241.23	0.0302993	0.966573	-0.0452796	0.999829	0.069267	0.999841	-0.00631185	0.999397	0.0239874	0.999802
ENSMUSG00000008348	Ubc	816.215	0.0456912	0.958644	0.00247412	0.999829	-0.0212327	0.999841	-0.0644498	0.999397	-0.0187586	0.999802
ENSMUSG00000008373	Prpf31	468.248	0.113028	0.621323	0.00674867	0.999829	0.0927474	0.999841	-0.0135317	0.999397	0.0994961	0.999802
ENSMUSG00000008384	Sertad1	78.3566	0.240019	0.779029	0.178691	0.999829	0.152135	0.999841	0.0908071	0.999397	0.330826	0.999802
ENSMUSG00000008393	Carhsp1	1040.77	0.0718543	0.925025	0.0183418	0.999829	-0.0175717	0.999841	-0.0710843	0.999397	0.000770027	0.999802
ENSMUSG00000008398	Elk3	222.275	0.0858958	0.878998	-0.1132	0.999829	-0.0322985	0.999841	-0.231394	0.999397	-0.145498	0.999802
ENSMUSG00000008429	Herpud2	925.134	-0.0493681	0.860202	0.0212729	0.999829	-0.03592	0.999841	0.034721	0.999397	-0.0146471	0.999802
ENSMUSG00000008435	Rdh13	246.334	-0.0541125	0.925025	0.0663013	0.999829	-0.0351897	0.999841	0.0852241	0.999397	0.0311116	0.999802
ENSMUSG00000008450	Nutf2	227.835	-0.0971991	0.82131	0.0580379	0.999829	-0.0714995	0.999841	0.0837375	0.999397	-0.0134616	0.999802
ENSMUSG00000008475	Arpc5	2273.51	-0.226172	0.725027	-0.0284314	0.999829	0.0121604	0.999841	0.209901	0.999397	-0.016271	0.999802
ENSMUSG00000008489	Elavl2	876.439	-0.178488	0.780547	-0.111652	0.999829	-0.0447133	0.999841	0.0221223	0.999397	-0.156365	0.999802
ENSMUSG00000008496	Pou2f2	345.698	0.119352	0.816321	0.138592	0.999829	-0.00731007	0.999841	0.0119304	0.999397	0.131282	0.999802
ENSMUSG00000008540	Mgst1	123.608	0.272365	0.821012	-0.209635	0.999829	0.217376	0.999841	-0.264624	0.999397	0.00774109	0.999802
ENSMUSG00000008575	Nfib	2954.95	-0.120471	0.889391	-0.100419	0.999829	-0.0652101	0.999841	-0.045158	0.999397	-0.165629	0.999802
ENSMUSG00000008604	Ubqln4	3327.79	-0.0847006	0.885075	0.0468521	0.999829	-0.073144	0.999841	0.0584087	0.999397	-0.0262919	0.999802
ENSMUSG00000008658	Rbfox1	9316.14	-0.0996514	0.908703	-0.0871039	0.999829	-0.0149036	0.999841	-0.00235607	0.999397	-0.102008	0.999802
ENSMUSG00000008668	Rps18	1139.13	0.17964	0.364749	0.0317451	0.999829	0.111717	0.999841	-0.0361779	0.999397	0.143463	0.999802
ENSMUSG00000008682	Rpl10	2365.83	0.0806467	0.791047	0.0755806	0.999829	0.0759517	0.999841	0.0708856	0.999397	0.151532	0.999802
ENSMUSG00000008683	Rps15a	1538.99	0.0401712	0.901001	0.0195349	0.999829	0.00594734	0.999841	-0.014689	0.999397	0.0254822	0.999802
ENSMUSG00000008690	Ncaph2	1299.48	0.0475866	0.906794	0.114487	0.999829	-0.0164776	0.999841	0.050423	0.999397	0.0980096	0.999802
ENSMUSG00000008730	Hipk1	2291.1	-0.102238	0.713171	0.0240334	0.999829	-0.171326	0.999841	-0.0450543	0.999397	-0.147292	0.999802
ENSMUSG00000008734	Gprc5b	5792.74	0.126831	0.756128	0.0298506	0.999829	-0.0159491	0.999841	-0.11293	0.999397	0.0139015	0.999802
ENSMUSG00000008763	Man1a2	1632.72	-0.198863	0.405495	-0.0401706	0.999829	-0.0789464	0.999841	0.0797464	0.999397	-0.119117	0.999802
ENSMUSG00000008822	Acyp1	122.177	0.109229	0.903744	-0.0266251	0.999829	0.140432	0.999841	0.00457718	0.999397	0.113806	0.999802
ENSMUSG00000008855	Hdac5	4097.92	0.0761729	0.872499	0.124378	0.999829	-0.0737099	0.999841	-0.025505	0.999397	0.050668	0.999802
ENSMUSG00000008859	Rala	838.487	-0.115392	0.701101	-0.0104821	0.999829	0.0295738	0.999841	0.134483	0.999397	0.0190917	0.999802
ENSMUSG00000008892	Vdac3	935.884	-0.0335554	0.919713	0.00925143	0.999829	0.0179282	0.999841	0.0607351	0.999397	0.0271797	0.999802
ENSMUSG00000008958	Vps72	609.449	0.074074	0.846147	0.0678056	0.999829	-0.0333935	0.999841	-0.0396619	0.999397	0.0344121	0.999802
ENSMUSG00000008976	Gabpa	487.493	-0.105838	0.762718	0.0178431	0.999829	-0.0291405	0.999841	0.0945403	0.999397	-0.0112973	0.999802
ENSMUSG00000008999	Bmp7	167.437	0.654641	0.7716	-0.307151	0.999829	0.344856	0.999841	-0.616936	0.999397	0.0377051	0.999802
ENSMUSG00000009013	Dynll1	3145.96	-0.0972594	0.883462	0.0204812	0.999829	0.0450206	0.999841	0.162761	0.999397	0.0655018	0.999802
ENSMUSG00000009030	Pdcl	261.879	-0.168594	0.642222	-0.112774	0.999829	-0.0595803	0.999841	-0.00376025	0.999397	-0.172354	0.999802
ENSMUSG00000009035	Tmem184b	1859.05	0.00036366	0.999708	0.0904838	0.999829	-0.0930748	0.999841	-0.00295472	0.999397	-0.00259106	0.999802
ENSMUSG00000009073	Nf2	2252.37	-0.0475007	0.912646	0.0168531	0.999829	-0.0886844	0.999841	-0.0243306	0.999397	-0.0718313	0.999802
ENSMUSG00000009075	Cabp7	6986.85	-0.0676831	0.958952	-0.047725	0.999829	0.0724101	0.999841	0.0923683	0.999397	0.0246852	0.999802
ENSMUSG00000009076	Zmat5	294.309	0.0894703	0.891035	0.0552993	0.999829	0.086337	0.999841	0.052166	0.999397	0.141636	0.999802
ENSMUSG00000009079	Ewsr1	3735.51	0.0220105	0.944262	-0.00357096	0.999829	-0.00832785	0.999841	-0.0339093	0.999397	-0.0118988	0.999802
ENSMUSG00000009090	Ap1b1	3107.09	-0.0295406	0.931334	0.0498441	0.999829	-0.0548839	0.999841	0.0245008	0.999397	-0.00503979	0.999802
ENSMUSG00000009092	Derl3	34.5474	-0.299981	0.881989	-0.296511	0.999829	0.194505	0.999841	0.197976	0.999397	-0.102005	0.999802
ENSMUSG00000009097	Tbx1	50.4706	0.0375113	0.983163	0.0440443	0.999829	0.0487641	0.999841	0.0552971	0.999397	0.0928084	0.999802
ENSMUSG00000009112	Bcl2l13	811.862	-0.105694	0.540511	0.0218188	0.999829	-0.0269437	0.999841	0.100569	0.999397	-0.00512488	0.999802
ENSMUSG00000009207	Lnpk	414.43	-0.19145	0.60861	-0.15081	0.999829	0.000143028	0.999841	0.0407824	0.999397	-0.150667	0.999802
ENSMUSG00000009216	Fam163b	6960.47	0.265323	0.794334	-0.109409	0.999829	0.142916	0.999841	-0.231815	0.999397	0.0335077	0.999802
ENSMUSG00000009281	Rarres2	123.209	0.377414	0.884976	0.028266	0.999829	0.238482	0.999841	-0.110666	0.999397	0.266748	0.999802
ENSMUSG00000009291	Pttg1ip	959.02	0.0224505	0.962321	0.0382164	0.999829	-0.0254586	0.999841	-0.00969266	0.999397	0.0127578	0.999802
ENSMUSG00000009292	Trpm2	589.183	-0.145165	0.865636	0.00525293	0.999829	-0.105141	0.999841	0.0452773	0.999397	-0.0998879	0.999802
ENSMUSG00000009293	Ube2g2	594.763	-0.225473	0.635308	0.0410628	0.999829	-0.0734041	0.999841	0.193132	0.999397	-0.0323412	0.999802
ENSMUSG00000009356	Lpo	21.9235	0.721162	0.642222	-0.149324	0.999829	0.498202	0.999841	-0.372283	0.999397	0.348878	0.999802
ENSMUSG00000009376	Met	31.7821	-0.447257	0.884976	0.626178	0.999829	-0.632473	0.999841	0.440962	0.999397	-0.00629477	0.999802
ENSMUSG00000009378	Slc16a12	30.7596	0.434386	0.794334	-0.49963	0.999829	0.221982	0.999841	-0.712034	0.999397	-0.277648	0.999802
ENSMUSG00000009394	Syn2	9555.81	-0.179051	0.764596	-0.0401692	0.999829	-0.0551673	0.999841	0.0837146	0.999397	-0.0953366	0.999802
ENSMUSG00000009406	Elk1	2157.22	-0.0278888	0.977683	-0.109761	0.999829	-0.00240197	0.999841	-0.0842746	0.999397	-0.112163	0.999802
ENSMUSG00000009418	Nav1	4014.21	-0.120258	0.755206	-0.0112203	0.999829	-0.14474	0.999841	-0.0357019	0.999397	-0.15596	0.999802
ENSMUSG00000009470	Tnpo1	985.597	-0.064378	0.898017	-0.0557247	0.999829	-0.00699094	0.999841	0.00166234	0.999397	-0.0627157	0.999802
ENSMUSG00000009535	Rnmt	809.561	-0.110844	0.550678	-0.0598983	0.999829	0.00720914	0.999841	0.058155	0.999397	-0.0526892	0.999802
ENSMUSG00000009549	Srp14	618.187	0.0734395	0.852061	0.0137827	0.999829	0.11652	0.999841	0.0568633	0.999397	0.130303	0.999802
ENSMUSG00000009551	6330409D20Rik	23.8113	0.508185	0.642222	-0.00269359	0.999829	0.20485	0.999841	-0.306029	0.999397	0.202156	0.999802
ENSMUSG00000009555	Cdk9	1677.14	0.0838726	0.903884	0.0873864	0.999829	-0.0276986	0.999841	-0.0241847	0.999397	0.0596878	0.999802
ENSMUSG00000009563	Tor2a	448.557	-0.0185318	0.985044	0.0793977	0.999829	-0.0390914	0.999841	0.0588381	0.999397	0.0403064	0.999802
ENSMUSG00000009566	Fpgs	186.41	0.118269	0.846147	0.0517469	0.999829	-0.00227098	0.999841	-0.0687928	0.999397	0.0494759	0.999802
ENSMUSG00000009569	Mrtfb	6008.71	-0.0737075	0.932872	-0.0353366	0.999829	-0.0708858	0.999841	-0.0325149	0.999397	-0.106222	0.999802
ENSMUSG00000009575	Cbx5	2251.98	-0.0589701	0.835953	-0.0672626	0.999829	-0.0713899	0.999841	-0.0796824	0.999397	-0.138652	0.999802
ENSMUSG00000009585	Apobec3	74.6809	0.148685	0.892457	0.0204411	0.999829	0.1644	0.999841	0.0361565	0.999397	0.184841	0.999802
ENSMUSG00000009614	Sardh	210.307	0.194856	0.598806	-0.0880491	0.999829	0.128194	0.999841	-0.15471	0.999397	0.0401454	0.999802
ENSMUSG00000009621	Vav2	277.606	0.398362	0.815203	-0.0731086	0.999829	0.390245	0.999841	-0.0812257	0.999397	0.317136	0.999802
ENSMUSG00000009628	Tex15	32.5745	0.247758	0.951551	-0.392832	0.999829	0.476206	0.999841	-0.164384	0.999397	0.0833732	0.999802
ENSMUSG00000009630	Ppp2cb	1449.01	-0.0760562	0.765194	0.0139595	0.999829	0.0142474	0.999841	0.104263	0.999397	0.0282069	0.999802
ENSMUSG00000009633	G0s2	63.8209	0.109006	0.905094	0.0374521	0.999829	0.105653	0.999841	0.0340992	0.999397	0.143105	0.999802
ENSMUSG00000009640	Dmap1	332.253	-0.0103286	0.987281	0.00255693	0.999829	0.0113862	0.999841	0.0242718	0.999397	0.0139431	0.999802
ENSMUSG00000009647	Mcu	736.128	-0.120133	0.704109	-0.0524749	0.999829	-0.00590752	0.999841	0.0617509	0.999397	-0.0583824	0.999802
ENSMUSG00000009681	Bcr	3580.57	-0.192018	0.796312	0.0941521	0.999829	-0.217283	0.999841	0.0688867	0.999397	-0.123131	0.999802
ENSMUSG00000009687	Fxyd5	247.829	0.253289	0.587474	-0.055232	0.999829	0.188323	0.999841	-0.120198	0.999397	0.133091	0.999802
ENSMUSG00000009731	Kcnd1	256.758	-0.107908	0.796312	-0.043348	0.999829	-0.167548	0.999841	-0.102988	0.999397	-0.210896	0.999802
ENSMUSG00000009733	Tfcp2	423.038	0.0614718	0.871428	0.00022729	0.999829	-0.0392623	0.999841	-0.100507	0.999397	-0.039035	0.999802
ENSMUSG00000009734	Pou6f2	68.0557	0.411336	0.865636	-0.327958	0.999829	0.451625	0.999841	-0.287669	0.999397	0.123667	0.999802
ENSMUSG00000009739	Pou6f1	2754.75	-0.0459866	0.951262	0.0257403	0.999829	-0.0750512	0.999841	-0.0033243	0.999397	-0.0493109	0.999802
ENSMUSG00000009741	Ubp1	2265.6	0.0141541	0.977369	0.02843	0.999829	-0.035241	0.999841	-0.0209651	0.999397	-0.00681102	0.999802
ENSMUSG00000009772	Nuak2	29.3729	0.133663	0.924024	0.0334253	0.999829	0.256234	0.999841	0.155996	0.999397	0.289659	0.999802
ENSMUSG00000009828	Ick	683.383	0.0447529	0.972867	-0.0358832	0.999829	-0.0244323	0.999841	-0.105068	0.999397	-0.0603154	0.999802
ENSMUSG00000009863	Sdhb	1273.66	-0.00260975	0.993447	0.0868102	0.999829	-0.00423527	0.999841	0.0851847	0.999397	0.0825749	0.999802
ENSMUSG00000009876	Cox4i2	27.1503	0.340825	0.779744	0.0225705	0.999829	0.0896945	0.999841	-0.22856	0.999397	0.112265	0.999802
ENSMUSG00000009894	Snap47	4498.73	-0.0734338	0.711047	0.0626432	0.999829	-0.0469403	0.999841	0.0891366	0.999397	0.0157028	0.999802
ENSMUSG00000009905	Kdsr	425.353	-0.130785	0.546312	-0.0298865	0.999829	-0.0683841	0.999841	0.0325144	0.999397	-0.0982706	0.999802
ENSMUSG00000009907	Vps4b	604.829	-0.0531309	0.890673	0.0130042	0.999829	-0.0316895	0.999841	0.0344455	0.999397	-0.0186854	0.999802
ENSMUSG00000009927	Rps25	1273.09	0.0847946	0.696723	0.0168042	0.999829	0.0623578	0.999841	-0.0056326	0.999397	0.079162	0.999802
ENSMUSG00000009995	Taz	741.512	0.0903753	0.766663	-0.0479645	0.999829	0.0774498	0.999841	-0.0608901	0.999397	0.0294852	0.999802
ENSMUSG00000010021	Kif19a	89.7736	0.0947761	0.935875	0.0268059	0.999829	0.000245954	0.999841	-0.0677242	0.999397	0.0270519	0.999802
ENSMUSG00000010025	Aldh3a2	841.405	0.0010835	0.998088	-0.0311444	0.999829	0.0439557	0.999841	0.0117278	0.999397	0.0128113	0.999802
ENSMUSG00000010044	Zmynd10	64.3047	0.138004	0.908703	0.0941923	0.999829	0.0683067	0.999841	0.024495	0.999397	0.162499	0.999802
ENSMUSG00000010045	Tmem115	671.03	0.027153	0.964868	0.0439689	0.999829	-0.00153256	0.999841	0.0152833	0.999397	0.0424363	0.999802
ENSMUSG00000010047	Hyal2	182.917	0.0923085	0.840778	0.0382398	0.999829	-0.00294639	0.999841	-0.057015	0.999397	0.0352934	0.999802
ENSMUSG00000010048	Ifrd2	147.428	0.0662109	0.933906	0.0423257	0.999829	0.00422712	0.999841	-0.019658	0.999397	0.0465528	0.999802
ENSMUSG00000010051	Hyal1	57.8874	0.345001	0.562291	-0.199101	0.999829	0.243762	0.999841	-0.30034	0.999397	0.0446606	0.999802
ENSMUSG00000010054	Tusc2	1375.63	-0.0640375	0.745235	0.0180385	0.999829	-0.0142223	0.999841	0.0678537	0.999397	0.00381617	0.999802
ENSMUSG00000010057	Nprl2	482.996	0.0812446	0.829201	0.010971	0.999829	0.066334	0.999841	-0.0039396	0.999397	0.077305	0.999802
ENSMUSG00000010064	Slc38a3	1860.12	0.23732	0.71966	-0.191953	0.999829	0.126059	0.999841	-0.303214	0.999397	-0.0658942	0.999802
ENSMUSG00000010066	Cacna2d2	1014.27	0.294817	0.903335	0.280686	0.999829	0.0117931	0.999841	-0.00233834	0.999397	0.292479	0.999802
ENSMUSG00000010067	Rassf1	169.056	0.202767	0.645928	0.0110399	0.999829	0.149686	0.999841	-0.0420409	0.999397	0.160726	0.999802
ENSMUSG00000010080	Epn3	265.222	0.412897	0.928119	-0.355538	0.999829	0.161794	0.999841	-0.606641	0.999397	-0.193744	0.999802
ENSMUSG00000010086	Rnf112	9619.1	-0.0532719	0.944262	-0.0722227	0.999829	0.0258866	0.999841	0.00693583	0.999397	-0.046336	0.999802
ENSMUSG00000010095	Slc3a2	2061.28	0.0699991	0.794334	0.0433854	0.999829	0.0127769	0.999841	-0.0138368	0.999397	0.0561623	0.999802
ENSMUSG00000010097	Nxf1	1698.31	0.0225258	0.95778	0.0279072	0.999829	0.00751004	0.999841	0.0128915	0.999397	0.0354173	0.999802
ENSMUSG00000010110	Stx5a	1036.16	-0.0188299	0.945134	0.019111	0.999829	-0.0301554	0.999841	0.00778546	0.999397	-0.0110445	0.999802
ENSMUSG00000010122	Slc47a1	16.0015	1.5512	0.252361	-1.0601	0.999829	1.25603	0.999841	-1.35527	0.848218	0.195924	0.999802
ENSMUSG00000010142	Tnfrsf13b	24.1049	-0.0229084	0.990183	-0.144897	0.999829	-0.095464	0.999841	-0.217452	0.999397	-0.240361	0.999802
ENSMUSG00000010154	Spire2	304.933	0.296291	0.642222	0.1712	0.999829	0.204928	0.999841	0.0798368	0.999397	0.376127	0.999802
ENSMUSG00000010175	Prox1	3307.96	0.0653818	0.931236	-0.178997	0.999829	0.0367203	0.999841	-0.207659	0.999397	-0.142277	0.999802
ENSMUSG00000010277	2610507B11Rik	5171.64	-0.102821	0.550678	-0.0131241	0.999829	-0.0903391	0.999841	-0.000642525	0.999397	-0.103463	0.999802
ENSMUSG00000010290	AI597479	428.012	-0.020136	0.968785	0.0586335	0.999829	-0.0578541	0.999841	0.0209155	0.999397	0.000779404	0.999802
ENSMUSG00000010307	Tmem86a	201.827	0.202235	0.725028	-0.195374	0.999829	0.0704555	0.999841	-0.327154	0.999397	-0.124919	0.999802
ENSMUSG00000010358	Ifi35	39.0016	0.220989	0.836569	0.0738044	0.999829	0.208071	0.999841	0.0608868	0.999397	0.281875	0.999802
ENSMUSG00000010362	Rdm1	59.4059	0.220661	0.794334	-0.0451549	0.999829	0.284651	0.999841	0.0188355	0.999397	0.239496	0.999802
ENSMUSG00000010376	Nedd8	679.539	0.0303148	0.950099	0.0518545	0.999829	0.0263853	0.999841	0.047925	0.999397	0.0782398	0.999802
ENSMUSG00000010392	Gosr1	904.698	-0.0442104	0.889391	0.0109284	0.999829	-0.0790481	0.999841	-0.0239093	0.999397	-0.0681197	0.999802
ENSMUSG00000010406	Mrpl52	276.813	0.141943	0.752237	0.0359745	0.999829	0.0617159	0.999841	-0.0442529	0.999397	0.0976904	0.999802
ENSMUSG00000010453	Kansl3	1567.97	0.0109887	0.980339	0.0367297	0.999829	-0.0319277	0.999841	-0.00618677	0.999397	0.00480195	0.999802
ENSMUSG00000010461	Eya4	83.984	-0.0129898	0.988811	-0.0477743	0.999829	-0.0620611	0.999841	-0.0968456	0.999397	-0.109835	0.999802
ENSMUSG00000010476	Ebf3	109.122	0.834374	0.812715	0.479698	0.999829	-0.315099	0.999841	-0.669774	0.999397	0.1646	0.999802
ENSMUSG00000010492	Uckl1os	22.7582	0.302556	0.917042	0.119054	0.999829	0.127169	0.999841	-0.0563322	0.999397	0.246224	0.999802
ENSMUSG00000010505	Myt1	265.315	0.0179047	0.982615	-0.0977917	0.999829	-0.0941127	0.999841	-0.209809	0.999397	-0.191904	0.999802
ENSMUSG00000010517	Faf1	519.013	0.00537745	0.990183	-0.0804177	0.999829	0.0413998	0.999841	-0.0443954	0.999397	-0.0390179	0.999802
ENSMUSG00000010529	Gm266	74.8286	0.203673	0.8032	0.318051	0.999829	-0.222608	0.999841	-0.10823	0.999397	0.0954429	0.999802
ENSMUSG00000010554	Mettl16	377.322	0.044106	0.938888	-0.0433837	0.999829	0.0460331	0.999841	-0.0414566	0.999397	0.00264941	0.999802
ENSMUSG00000010592	Dazl	47.739	-0.221782	0.880223	0.0817279	0.999829	-0.0659354	0.999841	0.237574	0.999397	0.0157925	0.999802
ENSMUSG00000010607	Pigyl	235.565	0.0742446	0.888493	0.000198935	0.999829	0.0467529	0.999841	-0.0272928	0.999397	0.0469518	0.999802
ENSMUSG00000010608	Rbm25	2953.62	0.0046638	0.990183	-0.0783032	0.999829	0.0560648	0.999841	-0.0269022	0.999397	-0.0222384	0.999802
ENSMUSG00000010609	Psen2	271.713	0.106782	0.801442	0.0783112	0.999829	0.0065147	0.999841	-0.0219562	0.999397	0.0848259	0.999802
ENSMUSG00000010660	Plcd1	218.448	0.169805	0.725028	-0.204573	0.999829	0.241612	0.999841	-0.132766	0.999397	0.0370389	0.999802
ENSMUSG00000010663	Fads1	4254.46	0.0725568	0.820077	0.0174619	0.999829	0.0176768	0.999841	-0.0374182	0.999397	0.0351387	0.999802
ENSMUSG00000010721	Lmbr1	400.981	-0.128461	0.663268	-0.029395	0.999829	0.0331881	0.999841	0.132254	0.999397	0.00379307	0.999802
ENSMUSG00000010751	Tnfrsf22	41.6755	0.269694	0.884976	-0.0705884	0.999829	0.101313	0.999841	-0.23897	0.999397	0.0307245	0.999802
ENSMUSG00000010755	Cars	627.117	-0.0456559	0.917006	-0.0563739	0.999829	0.0126403	0.999841	0.00192238	0.999397	-0.0437335	0.999802
ENSMUSG00000010797	Wnt2	76.5023	-0.344799	0.845537	0.135005	0.999829	-0.230219	0.999841	0.249584	0.999397	-0.0952144	0.999802
ENSMUSG00000010803	Gabra1	4926.34	-0.172929	0.62389	0.1287	0.999829	-0.125846	0.999841	0.175783	0.999397	0.00285441	0.999802
ENSMUSG00000010825	Grid2ip	440.435	-0.0238184	0.995871	-0.319362	0.999829	-0.035561	0.999841	-0.331104	0.999397	-0.354923	0.999802
ENSMUSG00000010911	Apip	100.947	-0.0109878	0.990183	0.0651014	0.999829	0.052014	0.999841	0.128103	0.999397	0.117115	0.999802
ENSMUSG00000010914	Pdhx	535.644	-0.0700354	0.820077	0.00555851	0.999829	0.0305152	0.999841	0.106109	0.999397	0.0360737	0.999802
ENSMUSG00000010936	Vac14	641.249	0.033677	0.928727	0.109942	0.999829	-0.0763762	0.999841	-0.000111399	0.999619	0.0335656	0.999802
ENSMUSG00000011096	Akt1s1	965.961	0.0674112	0.898017	0.0357613	0.999829	0.0254376	0.999841	-0.00621235	0.999397	0.0611988	0.999802
ENSMUSG00000011114	Tbrg1	666.275	-0.0254919	0.962417	-0.0147245	0.999829	0.0479955	0.999841	0.0587628	0.999397	0.033271	0.999802
ENSMUSG00000011148	Adssl1	251.016	0.321271	0.697114	0.174852	0.999829	0.00415226	0.999841	-0.142267	0.999397	0.179004	0.999802
ENSMUSG00000011154	Cfap161	26.1811	0.582392	0.82131	-0.0741429	0.999829	0.525028	0.999841	-0.131506	0.999397	0.450885	0.999802
ENSMUSG00000011158	Brf1	559.644	0.0364553	0.940615	-0.0162446	0.999829	0.0167479	0.999841	-0.035952	0.999397	0.000503293	0.999802
ENSMUSG00000011171	Vipr2	134.883	-0.945894	0.829201	-0.593354	0.999829	-0.332907	0.999841	0.0196325	0.999397	-0.926262	0.999802
ENSMUSG00000011179	Odc1	776.796	0.0675251	0.898842	-0.109026	0.999829	0.147079	0.999841	-0.0294725	0.999397	0.0380526	0.999802
ENSMUSG00000011254	Thg1l	120.934	-0.116421	0.820077	-0.0803552	0.999829	0.00325708	0.999841	0.0393232	0.999397	-0.0770981	0.999802
ENSMUSG00000011256	Adam19	311.531	-0.072634	0.917042	0.0285313	0.999829	-0.0671877	0.999841	0.0339776	0.999397	-0.0386564	0.999802
ENSMUSG00000011257	Pabpc4	772.306	-0.0217132	0.973969	-0.0378491	0.999829	0.0227202	0.999841	0.00658433	0.999397	-0.0151289	0.999802
ENSMUSG00000011306	Sugp1	1049.43	0.0170852	0.968785	-0.0573034	0.999829	-0.0182025	0.999841	-0.0925911	0.999397	-0.0755059	0.999802
ENSMUSG00000011382	Dhdh	182.103	0.131831	0.852152	-0.199191	0.999829	0.138489	0.999841	-0.192533	0.999397	-0.0607026	0.999802
ENSMUSG00000011427	Zfp790	185.165	-0.0199167	0.982085	0.143902	0.999829	-0.11251	0.999841	0.051309	0.999397	0.0313924	0.999802
ENSMUSG00000011589	Fsd1	626.234	0.097317	0.843678	0.128451	0.999829	-0.00395203	0.999841	0.0271815	0.999397	0.124499	0.999802
ENSMUSG00000011658	Fuz	344.008	0.242745	0.546312	-0.0870593	0.999829	0.246221	0.999841	-0.0835832	0.999397	0.159162	0.999802
ENSMUSG00000011751	Sptbn4	4419.94	0.013812	0.987695	0.0352242	0.999829	-0.0379404	0.999841	-0.0165282	0.999397	-0.00271623	0.999802
ENSMUSG00000011752	Pgam1	1599.82	-0.0240326	0.943993	0.060391	0.999829	0.00991677	0.999841	0.0943404	0.999397	0.0703078	0.999802
ENSMUSG00000011831	Evi5	851.888	-0.0283413	0.962321	-0.0250508	0.999829	-0.0115463	0.999841	-0.00825576	0.999397	-0.036597	0.999802
ENSMUSG00000011832	Evi5l	1919.3	0.00900156	0.987695	0.116373	0.999829	-0.0952666	0.999841	0.0121047	0.999397	0.0211063	0.999802
ENSMUSG00000011837	Snapc2	451.07	0.0723709	0.891974	0.0434018	0.999829	0.0136391	0.999841	-0.01533	0.999397	0.0570409	0.999802
ENSMUSG00000011877	Git1	15649.3	-0.0957831	0.916271	0.0690483	0.999829	-0.067646	0.999841	0.0971853	0.999397	0.00140226	0.999802
ENSMUSG00000011884	Gltp	856.049	0.118537	0.903335	0.0976192	0.999829	-0.048041	0.999841	-0.0689586	0.999397	0.0495782	0.999802
ENSMUSG00000011958	Bnip2	332.244	0.100171	0.768633	-0.0260453	0.999829	0.0725485	0.999841	-0.0536676	0.999397	0.0465032	0.999802
ENSMUSG00000011960	Ccnt1	680.043	-0.127413	0.593774	0.00521789	0.999829	-0.12824	0.999841	0.00439166	0.999397	-0.123022	0.999802
ENSMUSG00000012017	Scarf2	91.5591	0.394759	0.562741	-0.0964698	0.999829	-0.0394916	0.999841	-0.530721	0.913696	-0.135961	0.999802
[truncated: 13,579 more rows]

## Sheet: Adolescent_Cohort_1
Ensembl_IDs	baseMean	log2FoldChange	lfcSE	stat	pvalue	padj	gene_name	description
[truncated: 14,390 more rows]

[truncated: 2 more sheets: Adolescent_Cohort_2, Adolescent_Cohorts_Combined_coh]
