# Supplementary material for: Consistent changes in global gene expression patterns despite strong variation in individual gene expression in the male mouse hippocampus following early life stress
Source: Neurobiol Stress. 2026 Mar 30;42:100808. doi: 10.1016/j.ynstr.2026.100808 (PMC13085001; doi:10.1016/j.ynstr.2026.100808)
Supplement: Multimedia component 2 [file mmc2.xlsx]

## Sheet: BP_sResult
GO.ID	term	ELS_vs_Control.genes_frequency	ELS_vs_Control.pvalue	ELS_vs_Control.-log10_pvalue	ELS_vs_Control.Significant_genes	ELS_vs_Control.Significant_genes_symbol	definition
GO:0071294	cellular response to zinc ion	27.273% (3/11)	7.28165e-05	4.14	ENSMUSG00000031762;ENSMUSG00000031765;ENSMUSG00000049265	Mt2;Mt1;Kcnk3	Attachment of the blastocyst to the uterine lining.
GO:0051289	protein homotetramerization	6.25% (5/80)	0.000396845	3.4	ENSMUSG00000017390;ENSMUSG00000030592;ENSMUSG00000044708;ENSMUSG00000053279;ENSMUSG00000057378	Aldoc;Ryr1;Kcnj10;Aldh1a1;Ryr3	A process that solubilizes fibrin in the bloodstream of a multicellular organism, chiefly by the proteolytic action of plasmin.
GO:1903276	regulation of sodium ion export across plasma membrane	40% (2/5)	0.000594356	3.23	ENSMUSG00000041329;ENSMUSG00000041936	Atp1b2;Agrn	Any process that results in a change in state or activity of a cell or an organism (in terms of movement, secretion, enzyme production, gene expression, etc.) as a result of a calcium ion stimulus.
GO:0010273	detoxification of copper ion	40% (2/5)	0.000594356	3.23	ENSMUSG00000031762;ENSMUSG00000031765	Mt2;Mt1	The chemical reactions and pathways resulting in the breakdown of a drug, a substance used in the diagnosis, treatment or prevention of a disease.
GO:0038063	collagen-activated tyrosine kinase receptor signaling pathway	25% (2/8)	0.00163891	2.79	ENSMUSG00000031502;ENSMUSG00000031503	Col4a1;Col4a2	The directed movement of cholesterol into a cell or organelle.
GO:1901379	regulation of potassium ion transmembrane transport	5.97% (4/67)	0.00183994	2.74	ENSMUSG00000031328;ENSMUSG00000041329;ENSMUSG00000041936;ENSMUSG00000079056	Flna;Atp1b2;Agrn;Kcnip3	NA
GO:0071313	cellular response to caffeine	22.222% (2/9)	0.00209646	2.68	ENSMUSG00000030592;ENSMUSG00000057378	Ryr1;Ryr3	The accumulation and maintenance in cells or tissues of lipids, compounds soluble in organic solvents but insoluble or sparingly soluble in aqueous solvents. Lipid reserves can be accumulated during early developmental stages for mobilization and utilization at later stages of development.
GO:1900038	negative regulation of cellular response to hypoxia	20% (2/10)	0.00260726	2.58	ENSMUSG00000028194;ENSMUSG00000034160	Ddah1;Ogt	The chemical reactions and pathways involving S-adenosylmethionine, S-(5'-adenosyl)-L-methionine, an important intermediate in one-carbon metabolism.
GO:0097581	lamellipodium organization	5.333% (4/75)	0.00278237	2.56	ENSMUSG00000023075;ENSMUSG00000029528;ENSMUSG00000033763;ENSMUSG00000039087	Akirin1;Pxn;Mtss1l;Rreb1	The chemical reactions and pathways resulting in the breakdown of glycerolipids, any lipid with a glycerol backbone.
GO:0017014	protein nitrosylation	16.667% (2/12)	0.00378526	2.42	ENSMUSG00000028194;ENSMUSG00000036473	Ddah1;Tbc1d24	The chemical reactions and pathways involving a nucleobase, a nitrogenous base that is a constituent of a nucleic acid, e.g. the purines: adenine, guanine, hypoxanthine, xanthine and the pyrimidines: cytosine, uracil, thymine.
GO:0031346	positive regulation of cell projection organization	2.267% (9/397)	0.00382008	2.42	ENSMUSG00000023075;ENSMUSG00000025586;ENSMUSG00000029468;ENSMUSG00000030309;ENSMUSG00000036473;ENSMUSG00000036913;ENSMUSG00000039087;ENSMUSG00000041936;ENSMUSG00000069806	Akirin1;Cpeb1;P2rx7;Caprin2;Tbc1d24;Trim67;Rreb1;Agrn;Cacng7	Any process that results in a change in state or activity of a cell (in terms of movement, secretion, enzyme production, gene expression, etc.) as a result of a fatty acid stimulus.
GO:0034369	plasma lipoprotein particle remodeling	15.385% (2/13)	0.0044508	2.35	ENSMUSG00000023913;ENSMUSG00000035237	Pla2g7;Lcat	The modification of peptidyl-methionine.
GO:0071280	cellular response to copper ion	15.385% (2/13)	0.0044508	2.35	ENSMUSG00000031762;ENSMUSG00000031765	Mt2;Mt1	Any process that activates or increases the frequency, rate or extent of phagocytosis.
GO:0048024	regulation of mRNA splicing, via spliceosome	4.651% (4/86)	0.00455452	2.34	ENSMUSG00000022961;ENSMUSG00000032621;ENSMUSG00000063511;ENSMUSG00000071337	Son;Srek1;Snrnp70;Tia1	The acquisition, loss or modification of a protein or lipid within a plasma lipoprotein particle, including the hydrolysis of triglyceride by hepatic lipase, with the subsequent loss of free fatty acid, and the esterification of cholesterol by phosphatidylcholine-sterol O-acyltransferase (lecithin cholesterol acyltransferase; LCAT).
GO:0071318	cellular response to ATP	14.286% (2/14)	0.00516628	2.29	ENSMUSG00000030592;ENSMUSG00000057378	Ryr1;Ryr3	Any process that results in a change in state or activity of a cell or an organism (in terms of movement, secretion, enzyme production, gene expression, etc.) as a result of a stimulus from a bacterium.
GO:0007528	neuromuscular junction development	6.522% (3/46)	0.00549696	2.26	ENSMUSG00000028456;ENSMUSG00000031502;ENSMUSG00000041936	Unc13b;Col4a1;Agrn	Uptake of cholesterol into the blood by absorption from the small intestine.
GO:0055076	transition metal ion homeostasis	4.396% (4/91)	0.00556525	2.25	ENSMUSG00000031543;ENSMUSG00000031762;ENSMUSG00000031765;ENSMUSG00000040414	Ank1;Mt2;Mt1;Slc25a28	The binding of a cell to the extracellular matrix via adhesion molecules.
GO:0042391	regulation of membrane potential	2.273% (8/352)	0.00623311	2.21	ENSMUSG00000028456;ENSMUSG00000029468;ENSMUSG00000031328;ENSMUSG00000036473;ENSMUSG00000041329;ENSMUSG00000041936;ENSMUSG00000044708;ENSMUSG00000049265	Unc13b;P2rx7;Flna;Tbc1d24;Atp1b2;Agrn;Kcnj10;Kcnk3	The non-covalent aggregation and arrangement of proteins and lipids to form a high-density lipoprotein particle.
GO:0032092	positive regulation of protein binding	4.211% (4/95)	0.00647424	2.19	ENSMUSG00000024985;ENSMUSG00000026516;ENSMUSG00000030309;ENSMUSG00000041936	Tcf7l2;Nvl;Caprin2;Agrn	The process in which a lipoprotein particle is removed from the blood via receptor-mediated endocytosis and its constituent parts degraded.
GO:0090382	phagosome maturation	12.5% (2/16)	0.00674385	2.17	ENSMUSG00000028456;ENSMUSG00000029468	Unc13b;P2rx7	The acquisition, loss or modification of a protein or lipid within a very-low-density lipoprotein particle, including the hydrolysis of triglyceride by hepatic lipase or lipoprotein lipase and the subsequent loss of free fatty acid.
GO:0051481	negative regulation of cytosolic calcium ion concentration	12.5% (2/16)	0.00674385	2.17	ENSMUSG00000049265;ENSMUSG00000057378	Kcnk3;Ryr3	The acquisition, loss or modification of a protein or lipid within a low-density lipoprotein particle, including the hydrolysis of triglyceride by hepatic lipase, with the subsequent loss of free fatty acid, and the transfer of cholesterol esters from LDL to a triglyceride-rich lipoprotein particle by cholesteryl ester transfer protein (CETP), with the simultaneous transfer of triglyceride to LDL.
GO:0051496	positive regulation of stress fiber assembly	5.882% (3/51)	0.00733245	2.13	ENSMUSG00000017009;ENSMUSG00000029528;ENSMUSG00000040964	Sdc4;Pxn;Arhgef10l	The acquisition, loss or modification of a protein or lipid within a high-density lipoprotein particle, including the hydrolysis of triglyceride by hepatic lipase, with the subsequent loss of free fatty acid, and the transfer of cholesterol esters from LDL to a triglyceride-rich lipoprotein particle by cholesteryl ester transfer protein (CETP), with the simultaneous transfer of triglyceride to LD…
GO:0055075	potassium ion homeostasis	11.111% (2/18)	0.00851164	2.07	ENSMUSG00000041329;ENSMUSG00000044708	Atp1b2;Kcnj10	The chemical reactions and pathways resulting in the breakdown of a triglyceride, any triester of glycerol.
GO:0022604	regulation of cell morphogenesis	1.991% (9/452)	0.0087423	2.06	ENSMUSG00000029528;ENSMUSG00000030309;ENSMUSG00000031328;ENSMUSG00000033377;ENSMUSG00000036473;ENSMUSG00000039087;ENSMUSG00000041936;ENSMUSG00000042408;ENSMUSG00000069806	Pxn;Caprin2;Flna;Palmd;Tbc1d24;Rreb1;Agrn;Zmym6;Cacng7	Any process that stops, prevents, or reduces the frequency, rate or extent of the regulated release of cytokines from a cell.
GO:0009065	glutamine family amino acid catabolic process	10.526% (2/19)	0.00946493	2.02	ENSMUSG00000021794;ENSMUSG00000028194	Glud1;Ddah1	Any process that results in a change in state or activity of a cell (in terms of movement, secretion, enzyme production, gene expression, etc.) as a result of an interleukin-1 stimulus.
