# Supplementary material for: Consistent changes in global gene expression patterns despite strong variation in individual gene expression in the male mouse hippocampus following early life stress
Source: Neurobiol Stress. 2026 Mar 30;42:100808. doi: 10.1016/j.ynstr.2026.100808 (PMC13085001; doi:10.1016/j.ynstr.2026.100808)
Supplement: Multimedia component 3 [file mmc3.xlsx]

## Sheet: ELS_vs_Control
ID:Exon	gene_name	groupID	featureID	exonBaseMean	dispersion	stat	pvalue	padj	Control_Veh	ELS_Veh	log2fold_ELS_Veh_Control_Veh	genomicData.seqnames	genomicData.start	genomicData.end	genomicData.width	genomicData.strand	countData.s1	countData.s2	countData.s3	countData.s4	countData.s5	countData.s6	countData.s15	countData.s16	countData.s17	countData.s18	countData.s19	countData.s20	transcripts	description
ENSMUSG00000038271:E010	Iffo1	ENSMUSG00000038271	E010	19.0014	0.00259842	42.325	7.72963e-11	9.25998e-06	9.6963	6.05166	-1.36917	6	125149837	125151384	1548	+	34	28	34	30	24	19	13	11	11	11	6	9	ENSMUST00000139071	intermediate filament family orphan 1 [Source:MGI Symbol;Acc:MGI:2444516]
ENSMUSG00000024217:E014	Snrpc	ENSMUSG00000024217	E014	12.4081	0.00653866	24.6942	6.71875e-07	0.00412767	7.88218	5.01974	-1.30774	17	27848058	27851637	3580	+	20	15	19	18	16	18	10	9	13	5	3	4	ENSMUST00000137581	U1 small nuclear ribonucleoprotein C [Source:MGI Symbol;Acc:MGI:109489]
ENSMUSG00000029103:E008	Lrpap1	ENSMUSG00000029103	E008	14.4913	0.0025725	27.9783	1.22684e-07	0.00145678	8.51455	5.54463	-1.2442	5	35097690	35098152	463	-	27	19	19	24	17	15	9	8	13	9	9	7	ENSMUST00000147028	low density lipoprotein receptor-related protein associated protein 1 [Source:MGI Symbol;Acc:MGI:96829]
ENSMUSG00000036427:E024	Gpi1	ENSMUSG00000036427	E024	27.4511	0.00206384	46.4152	9.56699e-12	2.29222e-06	11.5464	7.65093	-1.19914	7	34213402	34213436	35	-	51	40	30	39	41	32	22	13	19	16	15	16	ENSMUST00000205865	glucose phosphate isomerase 1 [Source:MGI Symbol;Acc:MGI:95797]
ENSMUSG00000014504:E009	Srp19	ENSMUSG00000014504	E009	17.1554	0.0151385	22.142	2.53215e-06	0.00947962	9.24343	6.11836	-1.19807	18	34333063	34334292	1230	+	26	35	13	29	18	20	13	9	9	12	13	12	ENSMUST00000140279	signal recognition particle 19 [Source:MGI Symbol;Acc:MGI:1913634]
ENSMUSG00000010663:E018	Fads1	ENSMUSG00000010663	E018	14.5422	0.00478984	23.0083	1.61303e-06	0.00683254	8.47376	5.69699	-1.15175	19	10193799	10193995	197	+	20	32	14	15	20	17	8	14	8	9	10	10	ENSMUST00000238115	fatty acid desaturase 1 [Source:MGI Symbol;Acc:MGI:1923517]
ENSMUSG00000037617:E016	Spag1	ENSMUSG00000037617	E016	17.2274	0.00688689	23.7091	1.1205e-06	0.005503	8.98517	6.14366	-1.10361	15	36192004	36192109	106	+	23	28	20	30	30	16	9	13	5	15	9	11	c("ENSMUST00000171205", "ENSMUST00000047348", "ENSMUST00000227524")	sperm associated antigen 1 [Source:MGI Symbol;Acc:MGI:1349387]
ENSMUSG00000029422:E018	Rsrc2	ENSMUSG00000029422	E018	29.997	0.00189753	40.3973	2.07227e-10	1.65504e-05	11.892	8.32993	-1.03848	5	123733695	123734259	565	-	31	40	41	40	47	38	20	24	16	25	17	23	ENSMUST00000111515	arginine/serine-rich coiled-coil 2 [Source:MGI Symbol;Acc:MGI:1913489]
ENSMUSG00000036564:E025	Ndrg4	ENSMUSG00000036564	E025	46.6849	0.0133336	29.9749	4.37678e-08	0.000806664	14.759	10.3749	-1.03419	8	95710466	95710645	180	+	83	71	70	48	67	37	40	30	34	25	33	29	ENSMUST00000159632	N-myc downstream regulated gene 4 [Source:MGI Symbol;Acc:MGI:2384590]
ENSMUSG00000029578:E015	Wipi2	ENSMUSG00000029578	E015	16.7817	0.00216394	22.262	2.37873e-06	0.0090466	8.88915	6.25551	-1.02006	5	142662710	142663034	325	+	27	24	18	25	27	15	10	12	10	13	11	12	ENSMUST00000143980	WD repeat domain, phosphoinositide interacting 2 [Source:MGI Symbol;Acc:MGI:1923831]
ENSMUSG00000037805:E025	Rpl10a	ENSMUSG00000037805	E025	27.5099	0.00160854	33.5127	7.08e-09	0.000242335	11.3484	8.11645	-0.97695	17	28329523	28329791	269	+	51	33	36	32	36	27	16	22	23	18	16	24	c("ENSMUST00000141049", "ENSMUST00000128758")	ribosomal protein L10A [Source:MGI Symbol;Acc:MGI:1343877]
ENSMUSG00000036427:E025	Gpi1	ENSMUSG00000036427	E025	57.7975	0.0146992	25.2083	5.14605e-07	0.00345098	16.1417	11.746	-0.93634	7	34215209	34215955	747	-	97	86	63	74	95	48	45	42	55	29	34	35	ENSMUST00000206603	glucose phosphate isomerase 1 [Source:MGI Symbol;Acc:MGI:95797]
ENSMUSG00000038608:E009	Dock10	ENSMUSG00000038608	E009	36.8674	0.0112895	22.3228	2.3045e-06	0.00890566	12.9046	9.43693	-0.915077	1	80503995	80505125	1131	-	48	49	53	63	59	20	26	24	21	30	23	30	ENSMUST00000186835	dedicator of cytokinesis 10 [Source:MGI Symbol;Acc:MGI:2146320]
ENSMUSG00000030447:E030	Cyfip1	ENSMUSG00000030447	E030	21.93	0.00190009	22.9871	1.63092e-06	0.00683254	9.95014	7.28095	-0.908364	7	55898392	55899914	1523	+	30	32	27	28	38	22	15	19	12	15	16	12	ENSMUST00000173267	cytoplasmic FMR1 interacting protein 1 [Source:MGI Symbol;Acc:MGI:1338801]
ENSMUSG00000095567:E020	Noc2l	ENSMUSG00000095567	E020	51.9944	0.0124225	23.2621	1.41355e-06	0.00634547	15.1605	11.3879	-0.841235	4	156242678	156243509	832	+	77	76	74	68	67	41	53	36	37	27	38	36	ENSMUST00000238213	NOC2 like nucleolar associated transcriptional repressor [Source:MGI Symbol;Acc:MGI:1931051]
ENSMUSG00000003575:E009	Crtc1	ENSMUSG00000003575	E009	127.406	0.0130488	26.4426	2.71483e-07	0.00232309	23.3093	17.7533	-0.821005	8	70393056	70397745	4690	-	198	185	168	164	152	111	117	84	80	101	95	91	ENSMUST00000142769	CREB regulated transcription coactivator 1 [Source:MGI Symbol;Acc:MGI:2142523]
ENSMUSG00000035863:E018	Palm	ENSMUSG00000035863	E018	65.4116	0.00863212	28.0908	1.15755e-07	0.00145678	16.9306	12.8977	-0.803766	10	79815242	79816791	1550	+	96	82	69	90	101	57	54	54	51	36	56	48	ENSMUST00000218631	paralemmin [Source:MGI Symbol;Acc:MGI:1261814]
ENSMUSG00000022300:E010	Dcaf13	ENSMUSG00000022300	E010	71.8872	0.0072654	29.3278	6.11117e-08	0.000965338	17.4724	13.579	-0.746204	15	39132253	39138083	5831	+	99	85	91	112	107	60	49	51	52	40	61	63	ENSMUST00000226224	DDB1 and CUL4 associated factor 13 [Source:MGI Symbol;Acc:MGI:2684929]
ENSMUSG00000013622:E012	Atraid	ENSMUSG00000013622	E012	34.3219	0.00121522	23.178	1.47676e-06	0.00643323	12.1771	9.53076	-0.715989	5	31052269	31052461	193	+	36	47	42	45	51	34	20	31	26	26	30	27	ENSMUST00000201887	all-trans retinoic acid induced differentiation factor [Source:MGI Symbol;Acc:MGI:1918918]
ENSMUSG00000024006:E032	Stk38	ENSMUSG00000024006	E032	40.9719	0.00281674	23.7007	1.12542e-06	0.005503	13.2254	10.4018	-0.703371	17	28982187	28983549	1363	-	67	51	40	55	65	37	30	29	29	34	23	38	ENSMUST00000144299	serine/threonine kinase 38 [Source:MGI Symbol;Acc:MGI:2442572]
ENSMUSG00000038026:E003	Kcnj9	ENSMUSG00000038026	E003	34.5641	0.00167612	22.0129	2.70823e-06	0.00985858	12.2665	9.66919	-0.695392	1	172325305	172325705	401	-	51	47	39	47	39	25	39	28	24	26	35	20	ENSMUST00000194860	potassium inwardly-rectifying channel, subfamily J, member 9 [Source:MGI Symbol;Acc:MGI:108007]
ENSMUSG00000030000:E025	Add2	ENSMUSG00000030000	E025	70.5281	0.00418522	27.6035	1.48905e-07	0.00148655	17.1931	13.6488	-0.683126	6	86108297	86109465	1169	+	87	76	101	102	89	71	45	43	61	58	50	68	c("ENSMUST00000205034", "ENSMUST00000203366")	adducin 2 (beta) [Source:MGI Symbol;Acc:MGI:87919]
ENSMUSG00000030619:E031	Eed	ENSMUSG00000030619	E031	45.6965	0.00417489	21.9788	2.75682e-06	0.00985858	13.9711	11.1327	-0.666393	7	89980560	89980976	417	-	62	54	62	52	49	48	32	46	42	32	42	32	c("ENSMUST00000107234", "ENSMUST00000208977")	embryonic ectoderm development [Source:MGI Symbol;Acc:MGI:95286]
ENSMUSG00000032383:E005	Ppib	ENSMUSG00000032383	E005	339.193	0.0107935	25.3902	4.68291e-07	0.00336936	35.7877	29.1234	-0.66073	9	66063083	66065486	2404	+	554	408	384	404	485	275	347	255	268	212	254	274	ENSMUST00000213785	peptidylprolyl isomerase B [Source:MGI Symbol;Acc:MGI:97750]
ENSMUSG00000013622:E014	Atraid	ENSMUSG00000013622	E014	60.2322	0.00125664	29.9939	4.33407e-08	0.000806664	15.8689	12.8238	-0.628368	5	31052534	31052762	229	+	81	78	77	65	80	57	42	55	40	55	54	46	ENSMUST00000201887	all-trans retinoic acid induced differentiation factor [Source:MGI Symbol;Acc:MGI:1918918]
ENSMUSG00000061751:E067	Kalrn	ENSMUSG00000061751	E067	64.268	0.000940081	31.7964	1.7121e-08	0.000512768	16.3222	13.1967	-0.627667	16	34218757	34220055	1299	-	73	84	82	77	87	71	54	52	52	47	51	47	ENSMUST00000137216	kalirin, RhoGEF kinase [Source:MGI Symbol;Acc:MGI:2685385]
ENSMUSG00000037058:E012	Paip2	ENSMUSG00000037058	E012	45.0026	0.00158608	21.9944	2.73448e-06	0.00985858	13.8149	11.1577	-0.626737	18	35608107	35608737	631	+	64	57	46	61	50	39	44	27	41	37	38	42	ENSMUST00000235211	polyadenylate-binding protein-interacting protein 2 [Source:MGI Symbol;Acc:MGI:1915119]
ENSMUSG00000015120:E013	Ube2i	ENSMUSG00000015120	E013	172.222	0.00827948	25.3501	4.78128e-07	0.00336936	26.2417	21.4223	-0.620983	17	25266567	25268407	1841	-	235	227	189	228	209	141	123	123	126	174	147	167	ENSMUST00000172868	ubiquitin-conjugating enzyme E2I [Source:MGI Symbol;Acc:MGI:107365]
ENSMUSG00000029223:E004	Uchl1	ENSMUSG00000029223	E004	97.2739	0.00451754	27.9463	1.24731e-07	0.00145678	19.955	16.308	-0.602878	5	66676448	66676845	398	+	127	136	104	119	105	106	83	82	74	73	81	89	ENSMUST00000177194	ubiquitin carboxy-terminal hydrolase L1 [Source:MGI Symbol;Acc:MGI:103149]
ENSMUSG00000057522:E005	Spop	ENSMUSG00000057522	E005	164.981	0.00489382	29.0146	7.18331e-08	0.00101241	25.4732	21.1405	-0.569168	11	95414142	95414242	101	+	235	206	203	219	148	173	125	138	137	120	124	169	ENSMUST00000107722	speckle-type POZ protein [Source:MGI Symbol;Acc:MGI:1343085]
ENSMUSG00000017421:E034	Zfp207	ENSMUSG00000017421	E034	192.114	0.00626137	25.8486	3.6927e-07	0.00276487	27.2518	22.6536	-0.568643	11	80404822	80405733	912	+	208	231	228	267	306	174	158	170	134	148	143	156	c("ENSMUST00000188489", "ENSMUST00000178665")	zinc finger protein 207 [Source:MGI Symbol;Acc:MGI:1340045]
ENSMUSG00000004567:E030	Mcoln1	ENSMUSG00000004567	E030	135.629	0.00515124	25.9112	3.57489e-07	0.00276301	23.142	19.2286	-0.560201	8	3513023	3514782	1760	+	195	201	151	191	159	105	131	91	110	91	106	115	ENSMUST00000161705	mucolipin 1 [Source:MGI Symbol;Acc:MGI:1890498]
ENSMUSG00000027346:E015	Gpcpd1	ENSMUSG00000027346	E015	125.684	0.00564349	23.4156	1.30516e-06	0.0060966	22.2872	18.5387	-0.555085	2	132540363	132542031	1669	-	157	166	153	159	179	113	116	82	108	105	90	94	ENSMUST00000127712	glycerophosphocholine phosphodiesterase 1 [Source:MGI Symbol;Acc:MGI:104898]
ENSMUSG00000015165:E023	Hnrnpl	ENSMUSG00000015165	E023	252.903	0.00610631	22.9165	1.69193e-06	0.00683254	30.7104	26.0581	-0.514606	7	28817834	28818460	627	+	351	338	272	330	306	250	216	173	209	187	194	240	ENSMUST00000173578	heterogeneous nuclear ribonucleoprotein L [Source:MGI Symbol;Acc:MGI:104816]
ENSMUSG00000019986:E029	Ahi1	ENSMUSG00000019986	E029	97.6732	0.000999024	30.5851	3.19539e-08	0.000765606	19.6997	16.5853	-0.514087	10	21070469	21070543	75	+	131	114	109	128	127	89	71	67	94	70	89	94	c("ENSMUST00000213104", "ENSMUST00000215543")	Abelson helper integration site 1 [Source:MGI Symbol;Acc:MGI:87971]
ENSMUSG00000004933:E026	Matk	ENSMUSG00000004933	E026	162.007	0.00413904	24.8181	6.30019e-07	0.00402142	24.8828	21.025	-0.513473	10	81261869	81261960	92	+	240	218	201	232	188	144	132	126	133	103	125	122	c("ENSMUST00000128576", "ENSMUST00000150605", "ENSMUST00000151660")	megakaryocyte-associated tyrosine kinase [Source:MGI Symbol;Acc:MGI:99259]
ENSMUSG00000036054:E032	Sugp2	ENSMUSG00000036054	E032	120.933	0.000519433	39.3827	3.4837e-10	2.08671e-05	21.6582	18.3679	-0.495885	8	70260590	70261042	453	+	173	145	137	146	168	130	107	83	110	80	98	89	c("ENSMUST00000164403", "ENSMUST00000131489", "ENSMUST00000126239")	SURP and G patch domain containing 2 [Source:MGI Symbol;Acc:MGI:2678085]
ENSMUSG00000022199:E023	Slc22a17	ENSMUSG00000022199	E023	98.6273	0.00091193	29.2243	6.44641e-08	0.000965338	19.7171	16.733	-0.49039	14	54908995	54909670	676	-	122	135	121	118	113	93	85	84	90	70	83	80	ENSMUST00000228249	solute carrier family 22 (organic cation transporter), member 17 [Source:MGI Symbol;Acc:MGI:1926225]
ENSMUSG00000002949:E008	Timm44	ENSMUSG00000002949	E008	74.9643	0.00074841	24.0142	9.56283e-07	0.00519588	17.2616	14.6449	-0.487324	8	4265277	4266112	836	-	116	84	88	92	92	67	60	60	76	48	61	65	ENSMUST00000149827	translocase of inner mitochondrial membrane 44 [Source:MGI Symbol;Acc:MGI:1343262]
ENSMUSG00000036054:E033	Sugp2	ENSMUSG00000036054	E033	105.035	0.00208403	24.7945	6.37796e-07	0.00402142	20.2067	17.2355	-0.476175	8	70261043	70261230	188	+	153	138	103	138	140	106	78	80	108	67	82	82	c("ENSMUST00000131489", "ENSMUST00000126239")	SURP and G patch domain containing 2 [Source:MGI Symbol;Acc:MGI:2678085]
ENSMUSG00000026860:E017	Sh3glb2	ENSMUSG00000026860	E017	116.027	0.000796241	29.34	6.07307e-08	0.000965338	21.1974	18.2099	-0.456589	2	30347588	30347656	69	-	158	142	128	148	142	110	85	92	94	91	101	115	ENSMUST00000146400	SH3-domain GRB2-like endophilin B2 [Source:MGI Symbol;Acc:MGI:2385131]
ENSMUSG00000034156:E030	Tspoap1	ENSMUSG00000034156	E030	236.331	0.00331826	26.7842	2.27493e-07	0.00209641	29.3362	25.3683	-0.452726	11	87777236	87777766	531	+	352	361	281	295	311	199	237	159	155	159	173	187	ENSMUST00000153578	TSPO associated protein 1 [Source:MGI Symbol;Acc:MGI:2450877]
ENSMUSG00000020591:E009	Ntsr2	ENSMUSG00000020591	E009	520.268	0.00383077	27.6666	1.4413e-07	0.00148655	41.92	36.9521	-0.42328	12	16656871	16658364	1494	+	623	547	514	608	590	482	495	470	542	443	435	550	ENSMUST00000222957	neurotensin receptor 2 [Source:MGI Symbol;Acc:MGI:108018]
ENSMUSG00000063511:E016	Snrnp70	ENSMUSG00000063511	E016	881.876	0.00357522	24.5807	7.12631e-07	0.00426861	51.319	46.0555	-0.388574	7	45381825	45383124	1300	-	1279	1167	1033	1195	1087	730	801	756	610	662	644	733	c("ENSMUST00000211366", "ENSMUST00000211178", "ENSMUST00000211290")	small nuclear ribonucleoprotein 70 (U1) [Source:MGI Symbol;Acc:MGI:98341]
ENSMUSG00000095041:E007	AC149090.1	ENSMUSG00000095041	E007	504.73	0.00424746	23.9752	9.75866e-07	0.00519588	39.3736	35.05	-0.384515	JH584304.1	56986	57151	166	-	1020	983	761	839	506	319	467	193	135	296	313	313	c("ENSMUST00000179505", "ENSMUST00000178343")
ENSMUSG00000022822:E050	Abcc5	ENSMUSG00000022822	E050	461.074	0.00159177	24.372	7.94131e-07	0.00450327	38.8331	35.5729	-0.289877	16	20402335	20404565	2231	-	653	483	508	558	619	451	412	383	378	388	334	421	ENSMUST00000134962	ATP-binding cassette, sub-family C (CFTR/MRP), member 5 [Source:MGI Symbol;Acc:MGI:1351644]
ENSMUSG00000059981:E007	Taok2	ENSMUSG00000059981	E007	454.832	0.000732623	26.543	2.57732e-07	0.00228711	38.5373	35.7506	-0.248029	7	126869503	126871401	1899	-	555	506	473	503	491	476	454	390	444	398	445	375	ENSMUST00000117394	TAO kinase 2 [Source:MGI Symbol;Acc:MGI:1915919]
ENSMUSG00000031778:E003	Cx3cl1	ENSMUSG00000031778	E003	1479.52	0.00170258	25.1937	5.18518e-07	0.00345098	61.6418	58.001	-0.239036	8	94772225	94772334	110	+	1511	1542	1812	1570	1332	1779	1280	1532	1604	1421	1314	1169	c("ENSMUST00000211947", "ENSMUST00000211956", "ENSMUST00000034230", "ENSMUST00000150307", "ENSMUST00000151783", "ENSMUST00000135970")	chemokine (C-X3-C motif) ligand 1 [Source:MGI Symbol;Acc:MGI:1097153]
ENSMUSG00000028530:E010	Jak1	ENSMUSG00000028530	E010	482.597	0.000135695	23.3893	1.32315e-06	0.0060966	39.162	37.0774	-0.181947	4	101159015	101159165	151	-	551	521	458	526	532	559	425	468	491	478	424	412	ENSMUST00000102781	Janus kinase 1 [Source:MGI Symbol;Acc:MGI:96628]
ENSMUSG00000000563:E011	Atp5f1	ENSMUSG00000000563	E011	1381.36	0.000811631	25.9351	3.53085e-07	0.00276301	59.5319	57.1441	-0.158784	3	105956007	105956041	35	-	1437	1427	1685	1464	1276	1369	1305	1347	1341	1203	1364	1462	c("ENSMUST00000153666", "ENSMUST00000118209", "ENSMUST00000133320")	ATP synthase, H+ transporting, mitochondrial F0 complex, subunit B1 [Source:MGI Symbol;Acc:MGI:1100495]
ENSMUSG00000045136:E004	Tubb2b	ENSMUSG00000045136	E004	1275.34	0.000128467	23.5931	1.19015e-06	0.00570312	57.2108	56.0463	-0.07866	13	34129246	34129354	109	-	1417	1253	1304	1327	1374	1283	999	1185	1364	1120	1478	1326	c("ENSMUST00000220744", "ENSMUST00000075774")	tubulin, beta 2B class IIB [Source:MGI Symbol;Acc:MGI:1920960]
ENSMUSG00000041607:E023	Mbp	ENSMUSG00000041607	E023	4027.71	8.82048e-05	33.6676	6.53823e-09	0.000242335	83.2984	84.0819	0.0449642	18	82575601	82575633	33	+	4897	5282	3116	4297	3136	4065	4608	3938	3293	5586	3204	3526	c("ENSMUST00000080658", "ENSMUST00000133193", "ENSMUST00000062446", "ENSMUST00000102812", "ENSMUST00000123251", "ENSMUST00000142850", "ENSMUST00000152071")	myelin basic protein [Source:MGI Symbol;Acc:MGI:96925]
ENSMUSG00000038965:E003	Ube2l3	ENSMUSG00000038965	E003	953.914	0.000132856	24.3382	8.08193e-07	0.00450327	49.7243	51.4734	0.12602	16	17152318	17152935	618	-	859	982	889	845	982	935	1018	979	957	1011	1014	1066	c("ENSMUST00000232668", "ENSMUST00000232139", "ENSMUST00000090192")	ubiquitin-conjugating enzyme E2L 3 [Source:MGI Symbol;Acc:MGI:109240]
ENSMUSG00000095041:E003	AC149090.1	ENSMUSG00000095041	E003	1169.57	0.00138776	22.895	1.71101e-06	0.00683254	52.6331	55.6082	0.206094	JH584304.1	53536	54479	944	-	1854	1875	1534	1715	1186	793	1200	695	532	888	853	1072	c("ENSMUST00000179505", "ENSMUST00000178343")
ENSMUSG00000027404:E004	Snrpb	ENSMUSG00000027404	E004	459.935	0.000339533	27.811	1.33763e-07	0.00145678	36.1303	38.5211	0.211996	2	130172603	130172728	126	-	443	454	397	390	467	399	489	570	522	476	507	457	c("ENSMUST00000139225", "ENSMUST00000147570", "ENSMUST00000103199")	small nuclear ribonucleoprotein B [Source:MGI Symbol;Acc:MGI:98342]
ENSMUSG00000049550:E024	Clip1	ENSMUSG00000049550	E024	190.619	0.000633577	22.69	1.90352e-06	0.00747667	23.7592	26.3552	0.319276	5	123611822	123611938	117	-	206	178	131	147	191	197	183	242	226	223	199	190	c("ENSMUST00000133545", "ENSMUST00000031382", "ENSMUST00000063905", "ENSMUST00000111564", "ENSMUST00000111566", "ENSMUST00000137363", "ENSMUST00000111561", "ENSMUST00000154672", "ENSMUST00000137602")	CAP-GLY domain containing linker protein 1 [Source:MGI Symbol;Acc:MGI:1928401]
ENSMUSG00000040605:E016	Bace2	ENSMUSG00000040605	E016	24	0.00327975	23.7064	1.12207e-06	0.005503	7.75672	10.2208	0.802885	16	97436810	97442936	6127	+	26	21	5	22	14	8	70	31	16	49	9	22	ENSMUST00000047275	beta-site APP-cleaving enzyme 2 [Source:MGI Symbol;Acc:MGI:1860440]
