# Supplementary material for: Consistent changes in global gene expression patterns despite strong variation in individual gene expression in the male mouse hippocampus following early life stress
Source: Neurobiol Stress. 2026 Mar 30;42:100808. doi: 10.1016/j.ynstr.2026.100808 (PMC13085001; doi:10.1016/j.ynstr.2026.100808)
Supplement: Multimedia component 4 [file mmc4.xlsx]

## Sheet: Adolescent_Cohort1_FC_genelengh
geneSymbols.1	geneLengths.1	mean.1	logFC.1	geneSymbols.2	geneLengths.2	mean.2	logFC.2	geneSymbols.3	geneLengths.3	mean.3	logFC.3	geneSymbols.4	geneLengths.4	mean.4	logFC.4	geneSymbols.5	geneLengths.5	mean.5	logFC.5	geneSymbols.6	geneLengths.6	mean.6	logFC.6	geneSymbols.7	geneLengths.7	mean.7	logFC.7	geneSymbols.8	geneLengths.8	mean.8	logFC.8	geneSymbols.9	geneLengths.9	mean.9	logFC.9	geneSymbols.10	geneLengths.10	mean.10	logFC.10	geneSymbols.11	geneLengths.11	mean.11	logFC.11	geneSymbols.12	geneLengths.12	mean.12	logFC.12	geneSymbols.13	geneLengths.13
Fgfr2	2960898	33.3555	-0.017545	Mapk10	303386	278.43	0.0411252	Plcl2	179081	48.3186	0.106854	Lrrc28	131858	14.6577	-0.0260956	Atf7ip	104695	65.1901	-0.0678602	Bdp1	86076	22.4821	-0.379462	Sucla2	70823	63.2243	0.0353698	Gak	60344	100.54	-0.0297759	Tapt1	51472	32.0076	-0.0625561	Iars2	44670	40.4491	-0.0195499	Stk25	38908	218.14	4.40856e-06	Nop58	34073	25.341	0.0912059	E330013P04Rik	29914
Ptprd	2270723	137.292	-0.10239	Dync1i1	302400	91.9215	0.0645464	2600014E21Rik	178977	1.80118	0.145896	Nt5c2	131836	55.2325	-0.0210833	Uggt1	104693	47.575	-0.0289703	Nfat5	86047	79.7899	-0.369642	Pik3ca	70815	42.5103	-0.0776869	Rtf1	60339	97.0836	0.0691784	Mapre3	51465	250.538	0.0183893	Nmt2	44665	72.1327	-0.0846373	Dhx40	38900	18.7983	-0.00346791	Ccnh	34061	32.5194	0.0689258	Fbxo7	29901
Dmd	2257271	30.3079	-0.0486481	Prr16	302311	4.40798	0.0620725	Pgm5	178839	3.6335	-0.109171	Atrx	131788	107.65	-0.266324	Fank1	104671	2.08975	0.274983	Cdc14b	86022	6.80586	0.189531	Mrps27	70776	23.2007	0.120126	Tmem243	60318	5.4041	0.0952753	Rimklb	51465	24.8583	0.133117	Sptlc1	44649	19.7164	0.0178163	Slc25a14	38881	19.7618	-0.010416	Cryzl2	34061	3.8591	0.193777	Gm5577	29897
Cntnap2	2244856	100.618	-0.0395657	Ranbp17	301951	4.03027	-0.113108	Rps6ka5	178544	14.8393	0.0545012	Dcaf6	131777	82.1711	0.015152	Ino80	104645	23.248	-0.120336	Gm5089	85995	3.5315	0.0516699	Usp45	70716	38.0942	-0.159649	Abcg1	60313	56.9399	-0.089471	Tmem181a	51454	34.1348	0.0430274	Anxa11	44648	22.6746	-0.242766	Setdb2	38875	3.29916	0.258586	Lsp1	34058	2.26021	0.472161	Snrnp40	29894
Rbfox1	2104726	364.218	-0.159292	Cacna1a	301607	222.36	-0.110847	Acvr1	178513	26.6759	-0.229281	Pla2g4a	131672	3.14952	-0.120077	Lrguk	104590	2.98279	-0.310188	Igsf3	85976	17.2625	-0.183018	Spen	70707	89.0598	-0.203729	Sarnp	60296	13.202	-0.0226027	Col16a1	51443	9.62293	0.282029	B3galnt2	44634	9.94222	-0.0168837	Lrrcc1	38870	10.5324	0.0408937	Prr5	34053	6.25411	0.231377	Smc4	29885
Lrp1b	2058378	23.0837	-0.286812	Nxph1	300601	20.1993	0.166539	Mrtfa	178476	125.01	-0.174382	Ttll7	131642	138.881	-0.236204	Zfp608	104507	40.1936	-0.100572	Serpini1	85948	102.673	0.131429	Tdp1	70702	16.4375	-0.0435681	Fkbp15	60206	36.8401	0.0223108	Elfn2	51440	264.803	-0.22825	Psmd11	44633	53.5325	-0.0703372	Gnai3	38866	18.9546	0.0163216	Lyrm7	34050	9.42088	0.0602187	Acat1	29860
Macrod2	1997657	30.7534	0.0354221	Pam	300532	90.4228	0.018046	Clasp2	178209	202.851	-0.0915224	Cyrib	131381	79.5807	-0.0221339	Tet1	104426	6.87091	-0.29898	Tyw1	85944	11.8843	0.030838	Phf21b	70668	10.847	-0.140429	Usp12	60197	44.6383	-0.112562	Tgfbrap1	51437	63.3164	-0.035771	Castor2	44632	134.982	0.00420543	Brpf3	38859	36.4296	-0.0985965	Mark4	34046	124.732	-0.0397843	Hic2	29858
Dlg2	1972575	285.377	-0.119333	Kcnq3	300255	156.397	-0.167939	Lingo1	177993	323.555	-0.0244141	Kif1b	131374	495.843	-0.112792	Slc25a26	104341	9.05432	-0.109535	Ice1	85927	79.1401	-0.0898972	Pgbd5	70609	186.42	-0.139875	Wac	60196	81.9435	-0.125739	Rtn4	51384	340.231	-0.0459283	5031439G07Rik	44615	153.583	-0.0743198	Asap3	38851	6.19776	0.010662	Thsd1	34021	4.40662	0.144525	Zfp866	29852
Csmd1	1643065	57.8861	-0.194377	Jazf1	299834	25.0919	-0.123346	Sv2c	177983	16.2225	-0.237296	Ctps2	131270	18.937	0.0864645	Vcl	104278	34.2162	-0.00182677	Dip2a	85862	66.5573	-0.166249	Rbm26	70576	31.9843	-0.205815	Rnf169	60194	25.1193	-0.0428274	Msh2	51383	16.031	0.0717831	Gdap2	44600	21.7071	-0.027627	Strada	38838	32.5993	-0.0674232	Zxdc	33998	18.5427	-0.0156044	Ercc3	29851
Nrxn3	1612063	142.404	-0.126212	Akap13	299075	69.6303	-0.0261422	Med27	177974	23.786	-0.0369993	Pitpnm2	131070	321.681	-0.225464	Acacb	104226	4.06706	0.19173	Aqr	85854	32.1392	-0.124589	Vwa5b1	70524	2.36331	-0.0755158	Klhl7	60187	46.3015	-0.0229054	Mier1	51364	19.6404	0.0156823	Akap11	44562	175.306	-0.115601	Chmp3	38812	50.929	0.00913882	Dcaf13	33991	17.3544	-0.0152437	Slc7a6	29849
Fhit	1611943	1.95255	0.0177984	Atp2b2	298782	313.634	-0.170618	Myo9a	177970	63.6809	-0.285749	Zzef1	130894	61.8049	-0.124914	Cdc73	104093	23.1283	-0.0568379	Uaca	85828	7.45481	0.297404	Rb1cc1	70451	61.2359	-0.0778909	Taf1b	60180	11.8748	0.147488	Chpt1	51328	29.1457	-0.087624	Zcchc17	44560	51.7386	0.0806654	Gnl2	38795	42.8621	0.106307	Lonrf3	33988	3.25222	-0.424608	Yars1	29847
Robo2	1555543	75.2837	-0.236174	AW554918	298322	9.72449	0.113989	Syt9	177928	4.95032	0.310866	Zfp277	130856	15.6045	0.00802625	Fbxw11	104092	101.035	-0.085906	Hectd1	85814	86.4927	-0.134641	Phf20l1	70416	56.6267	-0.0796466	Map3k9	60165	16.3567	-0.15116	Ppp2r5a	51297	63.9213	0.0432101	Btg3	44555	2.897	0.260761	Ptp4a2	38784	106.164	0.0300134	Phrf1	33966	50.2499	-0.0315187	Prodh	29846
Pcdh15	1550395	11.0979	0.135132	Slc44a5	298286	35.7604	-0.0399866	Nos1	177808	92.9849	-0.130805	Smchd1	130854	29.283	-0.118921	Cmya5	104011	5.08926	-0.0595354	Cfdp1	85800	41.6681	0.171037	Apex2	70349	4.17602	0.124866	Prcp	60113	5.59728	-0.0357953	Dusp22	51232	16.8348	0.068297	Snx2	44549	44.2377	-0.0294825	Wdr26	38773	85.8312	-0.09695	Tsen2	33964	11.027	-0.147113	Fam168b	29846
Dpp10	1524576	28.0087	0.187652	Klhl29	298210	51.0598	-0.250464	Nedd9	177781	8.50899	0.156971	D630045J12Rik	130835	50.3021	-0.234797	Pik3cb	103967	26.1534	-0.0806474	Manba	85793	5.81546	-0.0597755	Abca8a	70344	3.34189	-0.0988624	Casq2	60099	1.66096	0.149865	Cttnbp2nl	51231	23.5686	-0.13589	Fbxo38	44540	35.3142	0.00938394	Thumpd2	38750	2.96757	0.129342	Gm12992	33960	1.59612	0.192124	Gca	29824
Pde4d	1503513	15.2922	-0.232493	Myo1d	297899	21.5705	-0.10475	Eps8	177631	31.8299	0.0350705	Spata13	130555	19.2971	-0.459069	Epb41l5	103963	4.309	-0.0914646	Eya3	85778	24.1844	0.00443551	Syt6	70338	7.20441	0.0736785	Fbln2	60085	9.67309	0.210758	Gm34567	51231	3.66303	-0.156503	Slc35d1	44515	9.64801	-0.0579238	Gramd2a	38730	5.13309	0.134225	Tmem94	33933	74.8538	0.0719098	Lmna	29809
Magi2	1477756	96.6137	-0.234293	Zfp423	297785	11.1507	-0.0420935	Pdgfc	177624	4.22921	0.160473	Depdc5	130535	46.8038	-0.116753	Ttc39b	103955	27.9602	-0.114226	Fancl	85741	2.92098	0.16149	Top2b	70283	64.8145	-0.00566062	Zc3h13	60053	77.5997	0.0892414	Wasl	51204	101.98	-0.0912518	Podxl	44493	24.3856	0.0938045	Kat14	38693	23.3669	0.00295311	Gm35161	33915	2.32159	-0.0763929	Gdi2	29808
Grid2	1448447	11.0307	-0.105634	Kcnmb2	297673	1.91681	0.201514	Trak1	177416	205.564	-0.183896	Tjp2	130525	32.1785	0.0190986	Mgll	103948	269.695	-0.0183519	Cmc1	85655	4.31764	0.28349	Mkx	70262	4.99789	-0.259134	Sp100	60010	3.66286	0.0879806	Zc3h7b	51203	192.543	-0.0481107	Dcp2	44467	27.4029	-0.0991724	Clgn	38685	11.6589	0.100342	Ccnt2	33897	62.8715	-0.126483	Nbr1	29802
Gpc5	1432944	24.0265	0.0267914	Hecw1	296790	38.9342	-0.132689	Ptprz1	177414	176.938	-0.104732	Retreg1	130507	26.7065	-0.0604746	Mertk	103938	24.9149	0.0145628	Ap1g1	85650	76.7152	-0.0368901	Gatad2b	70229	81.7702	-0.047316	Rell1	60000	11.6584	0.11755	Car5b	51175	2.14949	0.428174	Plcg1	44460	82.0776	-0.058242	Hadh	38682	17.0163	0.012161	Rad17	33887	10.2662	-0.087174	Rnf41	29784
Il1rapl1	1374775	4.98892	0.146819	Ncam1	296789	223.294	0.0732634	Chd7	177253	22.3474	-0.158945	Pde5a	130427	6.98872	0.12707	Erich3	103931	11.3498	0.0282849	B230209E15Rik	85635	18.3288	0.0038482	Cdc42se2	70219	120.275	0.00126391	Mtrex	59980	43.0639	-0.0979049	Pole	51168	1.96849	-0.0708223	Tbccd1	44455	11.9343	-0.0709938	Thrap3	38678	84.895	-0.0101228	Fam118a	33882	13.1596	-0.0417178	Ednrb	29777
Lrrc4c	1313497	67.1447	0.118775	Dclk1	296704	456.604	-0.0536247	Nfasc	177107	404.42	-0.115046	Evi5	130312	35.0506	-0.10243	Lcor	103899	3.96634	-0.744054	Ipmk	85564	27.8277	-0.113749	Hccs	70179	12.2031	0.0752011	Gpam	59970	54.6685	0.0180568	4732440D04Rik	51164	3.29196	-0.0173432	Gfpt2	44435	4.99585	0.148742	Tpst2	38670	26.7493	-0.0152712	Anapc5	33880	144.8	0.0703287	Ccdc112	29777
Rbms3	1299935	12.5118	0.0494156	Rptor	296671	77.2679	-0.101736	Cald1	176973	33.32	-0.0440916	Phka1	130271	19.8933	-0.0329332	Rprd1b	103800	20.634	-0.0885891	Cdkl3	85563	9.1289	0.0796211	Nup205	70175	22.6521	-0.0515198	Kpna4	59964	61.4763	-0.067775	Zc3h6	51161	12.362	0.0456077	Cdkl1	44419	6.85484	-0.101828	Parp14	38670	2.80714	-0.456635	Lca5l	33864	2.33681	-0.0109238	Vcpip1	29760
Agbl4	1259849	5.86187	0.422936	Fam135b	296229	40.6164	-0.143134	Cblb	176823	27.4663	-0.108224	Parn	130210	17.6827	0.0934349	Nup210	103761	28.2036	0.0710387	Lrpprc	85542	48.1127	0.0466442	Kdm7a	70166	34.6803	-0.414639	Sardh	59944	9.84521	0.0459475	6430548M08Rik	51154	151.414	-0.0138473	Afg3l2	44408	50.7411	-0.0178246	Cers4	38654	43.9942	-0.0157779	Rab6a	33858	344.974	-0.0252397	Atg14	29756
Lingo2	1245100	15.5749	-0.031505	Asap1	296062	83.1953	-0.0484559	Eya2	176695	2.4662	0.215662	Lrrfip1	130207	49.4746	0.0114332	Lnpep	103640	29.6338	-0.115129	Gm15663	85531	3.56616	-0.0603475	Sfswap	70163	106.401	-0.0218091	Nsun6	59938	3.14467	0.115742	Stum	51117	468.455	-0.105862	Rgma	44390	59.0703	-0.0271092	Wipi1	38636	25.8265	-0.0241148	Syde2	33850	3.40329	-0.0437831	Atg3	29753
Cntn5	1243884	2.45171	0.110079	Adam22	295808	105.009	-0.0267423	Rapgef6	176438	28.8587	-0.0774132	Nlk	130205	40.4389	0.0133757	Pir	103640	2.15569	0.52149	Tbc1d16	85454	60.3874	-0.120585	Katnal2	70160	3.19725	-0.0999188	Kcnj16	59935	12.3578	0.379747	Vangl1	51110	5.49939	0.177372	Cfap91	44389	2.16425	0.173428	Hmgxb4	38622	13.608	-0.112074	Nectin2	33839	6.34334	0.245557	Gtpbp4	29752
Tenm2	1229308	151.54	0.046122	Ano3	295722	76.4959	-0.230581	Crim1	176344	74.7337	-0.0742857	Sptb	130059	216.676	-0.144539	Frmpd2	103573	1.66882	-0.0672666	Smpd3	85440	109.197	-0.157241	Glrb	70061	100.972	-0.0656768	Lnx2	59931	4.67628	0.0717271	Alox5	51101	1.43221	-0.138555	Vps33a	44379	68.4154	-0.0826045	Aifm1	38619	14.513	0.0465556	Cntn2	33829	127.992	-0.218186	Steap2	29749
Prkn	1222977	8.9433	0.151004	Gm10649	295445	3.41301	-0.171366	Zcchc7	176338	56.8718	0.0527713	Atad2b	130041	14.7651	-0.244431	Mb21d2	103497	18.4267	-0.018992	Hrh1	85360	3.67558	0.425711	Zbtb38	70061	40.1082	-0.092437	Slc7a2	59912	19.8644	-0.285934	Pip4p2	51100	32.3691	-0.153612	Iqcb1	44336	13.5599	0.121969	Metap2	38604	48.4166	0.109272	Ythdf3	33825	49.2999	-0.131048	Gm6145	29746
Csmd3	1211426	13.4127	-0.267825	Trio	295197	167.262	-0.162035	Bcl2	176096	7.27752	0.183604	Spag9	129994	186.302	-0.0909316	Gramd2b	103455	20.461	0.0535347	Slc39a10	85308	93.3387	-0.170144	Ptgfrn	70046	11.4296	-0.0492652	Lars1	59896	23.923	0.129515	Ngf	51094	6.47661	0.00138896	Sqor	44332	2.63678	0.173644	Dnajc10	38577	38.6147	-0.00564682	Bbof1	33816	6.06774	-0.0410424	Stk17b	29718
Ccser1	1202541	6.38591	0.101707	Fndc3b	295145	14.3635	-0.141466	Scn8a	176080	366.999	-0.121936	Cacna2d2	129731	38.8011	0.0757889	Armc2	103452	5.61878	0.0133577	Stk4	85202	45.7708	-0.0218585	Phc3	70044	40.6912	-0.362275	Pacs2	59893	177.367	-0.15428	Ccdc187	51088	3.26473	-0.0883107	Zfp568	44327	2.75473	0.0716702	Cdadc1	38571	32.7252	0.0449029	Nampt	33804	43.7799	-0.0312132	Mef2d	29714
Nkain2	1201152	35.405	-0.0452673	Pde1a	295005	147.303	0.05756	Ank1	175653	44.7053	0.00637212	Ehmt1	129686	32.7332	-0.0298419	Fyb2	103407	3.48991	0.00757018	Snx27	85172	91.6904	-0.105986	Fzd3	70014	44.5087	-0.122413	Pkd1l3	59869	2.79065	-0.187591	Bcl2l1	51060	84.2274	0.0399519	Ppp4r3a	44293	32.3652	-0.0224913	Zfp229	38547	2.09614	-0.277007	Akap1	33794	34.6991	-0.109801	Sirt5	29707
Prkg1	1200544	9.30225	-0.365618	Kif6	294711	2.60975	-0.0839457	Syndig1	175181	25.1194	-0.17265	Matn2	129596	42.3832	-0.0595025	Wdr33	103307	42.8626	-0.077805	Inpp5f	85097	77.5061	0.0320553	Kremen1	70006	18.9805	-0.120481	Trappc12	59844	49.2724	-0.00103629	Gorasp2	51060	94.2442	-0.00134291	Ogt	44291	200.47	-0.0988259	Gna13	38538	29.4234	-0.0983267	Ncbp1	33790	50.7791	-0.0220796	Polr3e	29688
Cdh12	1140268	4.88155	-0.142226	Hs6st2	294644	15.3954	0.24924	Zfat	175092	6.17744	-0.173108	Eml4	129430	29.6612	-0.0990448	Arhgef18	103186	55.9598	-0.00847231	Cep192	85064	7.94154	-0.172184	Stat5b	69993	13.0565	0.0493848	Emilin2	59806	3.80199	-0.290439	Cd84	51020	1.74805	-0.137077	Stx3	44285	21.3522	-0.0545882	Dcn	38534	32.6673	0.73868	Anapc4	33785	35.4028	0.0970868	Ccdc167	29687
Ptprt	1139157	72.3234	-0.0109802	Itga9	294313	4.51881	-0.106464	Mpped2	175087	29.7232	-0.183766	Prox1os	129337	4.66128	-0.0473015	Brip1os	103160	8.33062	0.0180375	Ercc6l2	85062	14.9589	0.0375368	Ranbp3l	69984	3.33834	0.0453311	Lair1	59777	6.62465	-0.110104	Sla	51010	3.98226	0.148711	Rsph3b	44269	7.80132	0.0842009	Tfb1m	38525	2.46815	0.116372	Gid4	33782	55.2412	-0.0752301	Ttc34	29668
Galntl6	1138588	18.481	0.000729743	Col23a1	293998	10.5603	0.631784	Birc6	175061	98.2755	-0.199844	Efl1	129238	10.1255	0.0266969	Reep1	103149	77.8889	-0.0103646	Luzp1	85019	101.573	-0.219043	Pdxdc1	69983	75.5784	-0.0245017	Txndc11	59739	25.5496	-0.0166264	Amy1	50989	8.08141	0.283033	Ptar1	44239	21.3516	-0.00973827	Ikzf4	38515	18.9311	-0.146661	Sdc3	33782	223.104	-0.0248774	Cpsf3	29665
Kcnip4	1135405	38.4965	-0.0543502	Syne2	292792	20.9876	-0.0587945	Colec12	175049	6.05007	0.488573	Entpd1	129236	10.1425	-0.147866	Mid2	103116	16.0443	-0.113768	Tesk2	85008	3.71191	0.0111522	Usp46	69978	80.5668	-0.0609523	Slc7a8	59737	94.9859	0.0796976	Plcxd2	50955	22.4736	0.0610527	Mospd2	44206	8.31165	0.0395572	Nelfa	38497	24.9611	-0.0142425	Klhl22	33764	60.4194	-0.0465246	Sult4a1	29657
Opcml	1134635	148.683	-0.0267333	Xylt1	292589	50.1735	-0.0390861	Adgrl2	174972	55.6986	-0.0415018	Galnt7	129204	5.40765	-0.228264	Amotl1	103090	23.7772	-0.15539	Cfap69	84961	10.6488	0.0686334	Dzip3	69933	57.4475	-0.176497	Lrrn2	59732	296.89	-0.146045	Pja2	50911	388.006	-0.0872363	Zfp185	44204	1.98966	0.443935	Napepld	38495	16.3536	-0.123334	Oprd1	33760	9.61258	-0.304456	Nde1	29653
Dab1	1125485	110.419	-0.0802967	Stau2	291438	93.1679	-0.0618217	Tmcc1	174875	84.2102	-0.149456	Prkcq	129114	13.2185	0.00177649	Trim9	103081	308.992	-0.0660621	Foxo1	84885	42.11	-0.0796716	Desi2	69884	15.5309	-0.0865397	Kcnq2	59721	447.892	-0.152009	Kmt5b	50882	40.0672	-0.0511327	Ampd3	44199	17.6863	-0.0760796	Napb	38482	303.292	0.212497	Tspan3	33752	183.749	0.0665408	Rhof	29648
Auts2	1106012	100.841	-0.213172	Cntn1	290802	281.885	-0.0363634	Ar	174446	20.4696	-0.13662	Abca1	129108	24.5381	-0.0536953	Usp25	103074	33.2483	-0.121275	Serpinb6a	84876	19.1863	0.187	Ptpru	69831	68.7772	-0.0168069	Prss12	59684	12.1356	0.0784583	Cdc123	50870	37.9201	0.102278	Jade2	44198	41.8312	-0.20427	Qpct	38472	7.94599	0.0791489	Tmpo	33744	17.5804	-0.0296226	Micall2	29640
Frmpd4	1105922	62.0215	-0.322778	Sdk2	290672	22.4567	-0.151237	Ncoa7	174327	50.4254	-0.0955265	Oxct1	128961	207.312	0.0841549	Xrn1	103043	30.4985	-0.179446	Ints6	84839	19.001	-0.0871892	Prrc2c	69831	149.396	-0.162289	Dennd3	59682	5.05895	0.202181	Cpne3	50854	6.74261	-0.251581	Pcdhac2	44154	20.1133	-0.277728	Ranbp3	38470	69.355	-0.0177665	Angel1	33719	8.32653	0.00540572	D330050G23Rik	29631
Nrg3	1104136	30.3862	-0.134182	Arhgef3	289012	56.0056	-0.0469884	Spats2l	174232	16.1085	0.0972779	Col5a2	128961	7.41111	0.24317	Synj2	103010	71.1998	-0.134705	Raph1	84812	40.0895	-0.156915	Kmt2e	69794	128.271	-0.0795491	4930447C04Rik	59665	6.31355	-0.111711	Pfdn1	50848	25.6453	0.138218	Pcyt1a	44149	23.9633	0.0422757	Ggnbp2	38456	50.2134	0.144107	Itgb4	33703	14.6834	-0.387713	Gss	29629
Anks1b	1099791	324.317	-0.11659	Atg10	288612	4.39708	0.0571529	Zfp618	174135	4.00345	0.112639	Rhbdd1	128914	6.13883	0.0494785	Ece1	102992	36.0773	0.0617116	Rcbtb2	84806	19.6428	-0.0218011	Gls	69784	213.677	0.0120012	Inpp5b	59661	34.6259	0.0475726	Fam118b	50840	9.22203	-0.0665417	Orc3	44148	25.2255	-0.0289936	Snx1	38454	49.6494	-0.00712223	Setdb1	33677	40.6963	-0.0165976	Stab1	29628
Ctnna2	1098062	80.9172	-0.0184314	Faf1	287372	24.2553	0.0619903	Dgkh	174026	82.6842	-0.373284	Stac	128911	3.85452	-0.0470747	Kifc3	102984	43.5264	-0.0715185	Kitl	84786	14.4185	-0.0494578	Flt3	69748	6.92639	-0.0455586	Stxbp1	59643	714.107	0.0409092	Lca5	50834	6.01786	-0.060696	Mapkapk2	44126	21.7468	0.0379086	Elmo2	38448	185.854	-0.0721691	Srp54c	33668	7.43527	0.0298305	Sepsecs	29621
Dcc	1097435	24.7089	-0.242318	Nos1ap	287193	89.6227	-0.142434	Rreb1	173605	67.9127	-0.279689	Gsap	128877	5.95986	0.0401428	Itih5	102958	23.3651	0.0764416	Lysmd4	84786	21.0117	-0.0571954	Rlf	69711	28.878	-0.170143	Fstl1	59641	23.3366	0.146314	Vta1	50805	23.4845	0.0557536	Slc6a20a	44115	11.8231	0.119974	Zdhhc13	38437	14.2402	0.0838461	Taf15	33657	23.8816	0.107995	Trmt1l	29619
Asic2	1088288	74.4608	0.0650057	Shisa9	286789	55.8498	-0.0379187	Phf14	173396	33.8542	0.0608906	Ate1	128876	44.3375	0.0284017	Rab30	102932	20.1776	-0.129623	Cdc42bpb	84742	157.386	0.0325145	Kcng2	69708	30.3898	-0.218742	Chd8	59629	101.893	-0.0435311	Faah	50781	153.988	-0.0898441	Nudt3	44113	124.405	-0.0180394	Adar	38424	152.966	-0.0203075	As3mt	33641	4.56905	-0.0415494	Sp2	29618
Erbb4	1075873	29.1154	-0.159703	Tmeff2	286623	72.7581	-0.0893077	Myrip	173328	50.9207	-0.0632226	Tdrd3	128865	14.1291	0.166562	Il16	102901	34.1114	-0.248586	Pcmtd1	84708	64.7512	-0.0215789	Jmy	69707	34.909	-0.14952	Dagla	59612	290.606	-0.222404	Klhl18	50768	34.4155	0.106916	Pla2g7	44103	105.886	0.153931	Terf1	38406	4.84689	-7.93576e-05	Rnf11	33630	119.811	-0.0289262	Paip1	29617
Nrg1	1070246	2.94137	0.106559	Zfp521	285774	9.67752	-0.267906	Smarca2	173272	164.345	0.0441861	Ash1l	128753	114.27	-0.239241	Shq1	102901	3.51259	-0.0324965	Pgap1	84690	12.9552	-0.11328	Mideas	69705	26.9632	-0.203684	Pwp1	59602	12.3945	-0.00496617	Slco1a4	50759	27.8697	0.0373671	Sec14l1	44100	255.599	-0.0966096	Polr3a	38362	24.0355	-0.108405	Oscp1	33630	31.5422	0.129199	Ctss	29617
Nrxn1	1059440	298.544	0.0377257	Kif16b	284057	8.27994	0.0209044	Atp10a	173254	6.41884	0.085763	Gm2164	128470	3.16375	-0.362315	Cbfa2t2	102875	34.258	-0.119152	Trpm7	84665	32.9244	-0.0948331	Nuak1	69692	60.0979	-0.212799	Serbp1	59560	163.015	0.0479028	B4galt5	50739	39.7155	-0.123403	Mcmbp	44054	21.021	-0.0568592	Lancl1	38355	107.467	-0.0351231	Slc36a4	33623	37.8261	-0.0640068	Plekhb2	29604
Gpc6	1051229	3.75249	-0.261235	Tbc1d22a	284044	27.8479	0.078479	Ptpn13	173111	17.151	-0.166484	Cdh9	128338	33.0146	-0.151838	Prkar2b	102820	22.7373	-0.0791206	Sh3bp4	84653	35.7159	-0.0969491	Map6	69690	125.873	0.0179686	Tmem104	59536	21.9332	-0.117637	Palmd	50729	23.1753	0.0182955	Snap47	44052	234.47	0.0527469	Trit1	38352	9.39259	0.0659197	Srgn	33618	4.42043	0.136387	Adamtsl2	29602
Cdh13	1041188	57.7207	0.198704	Mgat5	283321	67.7608	-0.11279	Plekha5	173056	57.7815	-0.0084259	Dnah2	128301	6.88811	-0.12249	Gm2824	102803	6.31172	0.0703831	Scamp1	84547	95.6296	0.0689847	Trpc3	69685	4.57047	-0.0703387	Cacna1h	59500	165.531	-0.339055	Plekha8	50728	10.2614	-0.201532	Hrh2	44051	7.5293	0.115179	Acadsb	38343	39.2223	-0.00162691	Smarcd3	33593	70.625	0.0600559	Cir1	29596
Astn2	1023808	25.9192	0.0302102	Eml6	282985	31.8382	-0.0589665	Garem1	172937	42.1027	-0.287302	Cep350	128291	38.1916	-0.224914	Dera	102794	1.71118	0.289814	Ric1	84547	46.6633	-0.223866	Ddhd1	69676	61.3073	-0.047478	Pinx1	59495	6.51664	0.0622871	Hspa4l	50724	102.99	-0.163184	Aldh3a2	44047	40.8855	0.0247465	Stt3a	38335	20.6457	-0.0323855	Hnrnpul1	33592	122.526	0.00556418	Minpp1	29595
Cntn4	1021650	13.3462	0.0378956	Cog5	282761	45.6127	-0.121274	Pcdhga2	172917	6.17795	0.0336671	Nopchap1	128284	22.7371	-0.168148	2310002F09Rik	102792	4.72492	-0.0899197	Sgms2	84538	1.67714	0.0920532	Emsy	69646	76.4304	-0.102525	Syt10	59467	2.81083	-0.394464	Ndfip2	50724	53.103	-0.0382829	Mllt1	44030	88.5894	-0.101898	Ipo7	38335	85.5715	-0.103202	Snap23	33584	9.60496	-0.0821417	Synm	29582
Zfhx3	1018986	4.3304	-0.297432	Sipa1l1	282466	324.529	-0.203553	Khdrbs3	172791	122.629	0.010546	Cacng2	128280	92.0436	0.0992878	Mark1	102781	54.5035	-0.0405644	Mon2	84445	74.6985	-0.173368	Piezo1	69631	7.45074	0.0992679	Dtwd2	59456	1.73717	0.0841307	Pafah1b1	50721	268.15	-0.0137018	Cd82	44029	20.3441	-0.0400566	Ppat	38329	9.02254	-0.083478	Chmp1b2	33583	37.2146	0.0324224	Lyplal1	29579
Pard3b	1003460	3.4921	0.0478349	Ablim1	282186	72.3906	-0.109475	Dab2ip	172728	112.014	-0.0861213	Ank	128232	170.705	0.0053016	Stard9	102774	18.0065	-0.144107	B3glct	84369	13.4411	0.167521	Rph3a	69593	410.437	-0.144018	Nfic	59449	119.395	-0.109135	Ctnnd1	50694	6.08747	0.229357	Fam111a	44028	1.46833	-0.0888089	Rilpl1	38311	44.0837	-0.236932	Sspn	33582	7.42318	-0.0232749	Adamts10	29578
Sdk1	974096	5.77232	0.10699	Ext1	282121	30.5606	0.0359307	Htr4	172373	5.9107	-0.210735	Gm28175	128017	2.04619	0.127546	Shtn1	102744	28.2109	0.0277457	Sumo1	84276	28.8181	0.0410458	Il11ra1	69485	18.7461	0.0717016	Pkp2	59394	29.6012	-0.00797969	Dlg3	50688	164.511	-0.0912769	Entpd7	44025	6.68609	-0.293261	Cenpo	38290	2.82968	0.0443035	Oga	33578	122.641	-0.0587648	Ewsr1	29577
Celf2	969869	382.849	-0.10044	Shroom3	281883	4.31707	-0.232895	Sh3rf1	172199	50.8097	-0.205812	Numb	127900	24.5573	-0.0946111	Vps35l	102740	47.55	0.0540509	Map7d2	84185	128.134	0.0126236	Mtmr12	69468	43.7324	-0.197757	Nt5dc3	59384	127.22	-0.0640155	Teddm2	50686	1.63829	-0.0175141	Rnf141	44025	46.5514	-0.0872074	Spns2	38266	89.2762	-0.11278	Ugcg	33576	30.5024	-0.00892409	Dhrs7b	29564
Ntm	968391	110.192	0.151616	Wdr7	281091	150.586	-0.0913521	Fndc3a	172057	36.0669	-0.0879767	Ahi1	127882	152.745	0.0390638	Sgk3	102738	6.75277	0.131897	Parp4	84175	3.58524	0.00555062	Poc1a	69460	8.85748	-0.1344	Map3k7	59370	44.6947	0.0304284	Esf1	50681	21.4801	0.138925	Sp3	44019	32.6667	-0.109395	Olfml2b	38257	34.0446	-0.113393	Ago1	33571	77.3601	-0.158552	A430033K04Rik	29555
Cadm2	965489	177.1	-0.302634	Ankrd44	281047	8.88111	-0.00934602	Sobp	172030	126.513	-0.0718721	Stag2	127868	38.5497	-0.0413215	Myo18a	102734	165.878	-0.0865885	Tub	84122	245.331	-0.177851	Tdrd7	69427	22.1557	-0.115707	Tnxb	59358	17.3151	-0.125856	Tada2a	50680	17.133	-0.0077574	Kdm3a	44018	28.4554	-0.117432	Arsk	38238	3.7686	-0.190223	Adss2	33549	49.3045	0.0843702	H6pd	29548
Sox5	953552	18.884	0.170286	Plppr1	280986	10.194	-0.0114619	Prlr	171942	3.54603	1.2251	Ptk2b	127795	897.447	-0.192741	Usp7	102713	110.504	-0.026502	B3galt5	84058	38.4034	-0.0690377	Ilrun	69413	216.055	-0.00333335	Ppp4r1	59353	19.681	-0.117499	Ofd1	50671	6.70074	0.251425	Galnt11	44014	35.8323	-0.0212415	Fhdc1	38231	3.25511	-0.103143	Thoc5	33547	29.455	0.00282803	Pip4k2b	29547
Epha6	952048	28.231	-0.595686	Igf1r	280841	37.8976	-0.0279363	Man1a	171824	48.5897	-0.0810619	Tnfaip8	127746	3.16785	0.463805	Tbc1d14	102672	72.101	-0.0550179	Ddc	84043	5.31177	-0.155532	Smad2	69383	20.7073	-0.0923264	Bahcc1	59335	31.0074	-0.225937	Pdlim1	50669	5.16206	-0.152134	Edc3	43959	18.8826	-0.0613571	Prrc1	38215	13.7377	-0.0535652	Kras	33540	60.6485	-0.0281292	1700034H15Rik	29543
Thsd7b	945976	7.37567	-0.153624	Slc4a10	280268	123.923	-0.0639755	Cyp7b1	171388	16.9571	-0.174451	Fam120c	127667	25.7717	-0.419303	Mrc1	102665	1.85975	0.102266	Trank1	84036	232.021	-0.130241	Phf2	69369	54.0513	-0.105597	Dag1	59324	110.265	-0.107775	4921539H07Rik	50667	11.5465	-0.32552	Mtap	43959	6.40193	0.052447	Aldh18a1	38206	18.8942	0.0195556	Cep104	33538	39.0116	-0.130963	Eif3a	29541
Sntg1	938404	15.5391	-0.0975546	Cfap61	280255	1.8983	0.350522	Arsb	171386	150.107	-0.123481	Adarb1	127544	130.511	-0.218452	Nup93	102663	12.9311	-0.100294	Oxsr1	83995	35.2564	-0.0487841	Zfp710	69359	25.2163	-0.0902697	Irag2	59281	1.70484	-0.192267	Zfyve1	50664	42.6995	-0.127674	Morc3	43952	15.0271	-0.053991	Anxa2	38175	5.29564	0.124352	Nuf2	33530	3.2809	-0.0237646	Stard10	29540
Immp2l	928282	1.43653	0.0911976	Ccdc148	279945	8.29688	0.192301	Gm20033	170944	10.4631	0.125619	Tfdp2	127371	24.9	-0.0841782	Sh3bgrl	102508	53.2837	0.0474869	Sntb2	83964	16.637	-0.217388	Tpp2	69353	42.3616	-0.0373949	Slc2a12	59274	2.95289	0.654478	Naa35	50663	39.0044	0.026629	Csnk2a2	43943	47.9077	0.0437629	Col3a1	38168	5.75809	0.567824	Cfap65	33528	9.09496	0.204469	Zhx1	29538
Cdh18	925396	5.77081	0.0282289	Asap2	279712	39.6876	-0.130707	Arpp21	170847	184.3	0.156077	Hdx	127148	6.92761	0.151932	Pbrm1	102454	34.5489	-0.137641	Trp73	83959	4.79811	-0.0212268	Pxylp1	69333	11.6986	-0.0836193	Usp30	59259	39.8916	-0.0449229	Tmem67	50657	6.8478	0.0104684	Ago4	43931	9.00304	-0.103706	Nek3	38152	2.33657	0.169725	Ap3b2	33526	185.857	0.0402683	Zfp81	29536
Grm7	921649	41.3842	-0.098286	Slco3a1	279361	40.7149	-0.0841295	Plekhm3	170841	33.358	-0.151549	Lypd6	127140	15.4021	0.105469	Gabra5	102387	196.785	-0.166666	Scaf8	83887	43.6368	-0.0890751	Cntrl	69330	14.1354	-0.0934386	Lamc3	59248	5.42289	0.0829517	Ttc13	50651	39.0736	-0.0901375	Tfpi	43920	2.39515	-0.0978489	Ndrg4	38139	1071.06	-0.0887134	Zfp341	33524	12.4785	-0.0218316	Sugp1	29534
Nckap5	917179	5.92001	0.041691	Pak3	279205	80.3401	-0.0501751	Adamts9	170793	7.07574	0.0335246	Pcdhga7	127109	7.45809	-0.429384	Cog7	102348	40.0129	0.105789	Kdm2a	83866	80.7074	-0.129902	Reps1	69294	53.5981	-0.026133	Tnks2	59245	93.4508	-0.140057	5330434G04Rik	50650	6.10933	-0.119427	Adgra1	43914	80.8154	0.171322	Anapc15	38134	11.1247	0.0856971	Hprt1	33522	45.6128	0.0920336	Pcbp2	29522
Adamtsl1	914213	5.4919	0.125518	Tmcc3	279007	53.8566	-0.201106	Parp8	170717	31.6557	-0.0784578	3830408C21Rik	127098	3.87273	-0.16267	Ppargc1b	102295	6.37088	-0.352212	Lmf1	83741	22.6332	-0.0839984	Dpy19l3	69289	52.2005	-0.0838711	Camk2g	59213	147.489	0.0624616	Slc9a4	50644	11.6032	0.0875418	Crocc	43913	76.4251	0.0756832	Sfrp1	38130	4.00397	0.193664	Eif4e	33517	57.186	-0.0378833	Stambp	29518
Wwox	913052	10.766	0.195655	Mpp7	278907	2.28479	-0.072268	Spef2	170675	3.38384	-0.0282243	Ablim2	127093	152.028	-0.0563107	Nin	102282	38.586	-0.155183	Kat6a	83724	58.3191	-0.259029	Reck	69276	10.4016	0.0873789	Ap4e1	59192	9.25993	-0.17581	Ube2l3	50636	142.247	0.021128	Mfap3l	43902	35.782	-0.174529	Nsun7	38129	14.0246	-0.157928	Ercc5	33516	15.3583	0.069974	Zfp346	29514
Dpp6	910302	404.514	-0.0403174	Tmem108	278890	50.0071	-0.0880075	Slc16a7	170195	23.4291	-0.267385	Atxn10	126967	200.619	0.0939181	Crtc3	102250	27.5008	-0.0300471	Cd2ap	83714	19.7816	0.048299	Ptpn12	69266	27.8454	-0.0639042	Il13ra1	59149	3.13245	-0.275971	Stam2	50617	18.3661	-0.0436791	Mettl9	43884	33.3914	0.022894	Stard3nl	38119	18.4114	0.0474039	Dhx30	33510	78.2929	-0.0193556	Klf3	29513
Nlgn1	906230	57.4908	-0.0874631	Enox2	278552	11.3019	0.0477775	Scn1a	170062	64.0506	-0.169044	Ubr3	126767	127.973	-0.135617	Sacs	102238	59.3391	-0.324885	Lrch2	83706	14.0834	-0.00751259	Mapk8	69260	61.6968	0.0576379	Lnpk	59144	17.7817	-0.195293	Actr2	50609	187.404	-0.00707768	Wdr11	43875	38.1075	-0.00723297	Otud4	38106	30.8441	-0.179081	Clec18a	33506	2.02743	0.299979	Rad21	29507
Cntnap5a	902567	20.489	-0.292546	Rps6ka2	277784	46.5381	-0.031734	Lrrc4	169916	92.087	-0.145814	Adra1b	126604	4.1677	0.0198554	Cep83	102199	24.0079	0.0191044	Mtmr7	83704	33.5752	-0.0407125	Wasf2	69251	20.3632	-0.166783	Trim66	59128	12.1266	-0.00258727	Maco1	50586	52.2524	0.109004	Parp16	43871	3.42466	-0.0177632	Bin3	38101	8.79738	0.132749	Tamm41	33495	5.70813	0.0642052	Cops4	29494
Tenm1	901260	24.9932	-0.283365	Pakap	277769	5.1548	-0.618746	Mcu	169708	33.4956	-0.0836605	Map2k6	126400	7.24846	0.0592214	Atp11b	102170	44.0611	-0.0155243	Nf2	83691	109.257	-0.105208	Golm2	69250	78.8496	0.0580087	Dcaf1	59118	21.0526	-0.0732489	Mbtps1	50579	77.2458	-0.0349036	Gpr139	43856	1.69484	-0.0891473	Trub1	38093	16.3592	-0.0110496	Trmt13	33494	6.19168	-0.0456706	Gpr19	29485
Etl4	900933	58.1931	0.0226604	Gria3	277747	133.505	0.0748792	Cstpp1	169636	76.6963	0.0324977	Xxylt1	126288	16.6133	0.0218416	Rbm33	102118	71.7453	-0.078148	Slc12a7	83660	5.05835	-0.00609847	St6gal2	69199	14.6717	-0.0115517	Nup160	59113	8.27447	-0.133785	Tab2	50577	77.5811	-0.113477	A2m	43851	2.84166	0.0759936	Zc3h4	38087	63.7893	-0.118436	Mtfr1	33490	3.86274	0.140102	Utp4	29452
Nell1	891744	26.901	0.0505148	Rasal2	277413	50.6072	-0.106482	E230029C05Rik	169602	2.94124	0.259022	Cerkl	126242	2.08666	-0.550272	Cplane1	102052	51.1113	-0.0727215	Parvb	83645	58.2079	-0.040113	Actn4	69092	134.427	-0.0102456	Mecp2	59098	100.824	-0.134018	Zfhx2os	50548	4.31589	-0.0538865	Esco1	43845	8.70947	0.00476733	Dtx2	38072	8.15882	-0.0441387	Fbxo21	33471	125.416	-0.0872964	Poc5	29443
Pcdh9	877269	98.8722	-0.0958529	Erc1	277371	65.7605	-0.208818	Vstm2a	169586	79.998	-0.0553548	Tom1l2	126191	269.834	-0.081721	Dennd4c	102048	8.16705	-0.32604	Herc6	83632	1.76821	-0.176985	Atg2b	69075	36.1109	-0.17393	Ptpn2	59084	9.9276	0.111153	Dapp1	50538	3.95382	0.141949	Gng4	43837	24.8905	0.0925883	Cmklr1	38072	2.86662	-0.164922	Tmem39a	33464	7.26769	-0.00748028	Bpgm	29406
Dpyd	870795	4.94148	-0.0882422	Spon1	277370	80.994	0.0573384	Stim1	169513	66.4434	-0.0533722	Copg2	126176	39.7057	-0.00358707	Tacc1	102036	86.563	-0.116331	Smarca1	83606	19.542	-0.0253848	Zbtb40	69069	11.0044	-0.191681	Dgcr2	59080	47.2327	0.00946871	Txlng	50535	15.7447	-0.00706025	Cd38	43822	6.72437	0.00341984	Hs6st1	38046	57.6788	-0.144545	Clptm1	33462	181.282	0.0187121	Atoh8	29400
Hdac9	869515	24.7178	-0.250998	Efna5	277133	3.34226	0.390748	Npas2	169505	28.2298	0.146148	Ola1	126123	66.3999	0.0263047	Nsun2	102034	50.9008	0.0451814	Prrc2b	83455	439.341	-0.215665	Tnpo3	69060	60.2958	-0.0295975	Cdhr3	59079	2.61437	-0.0759012	Emc2	50534	37.4453	0.0869076	Magt1	43822	12.2173	0.0127708	Prkaa1	38037	22.0543	-0.123425	Tor1aip2	33458	39.0272	0.000583558	Tmem242	29389
Grm8	860059	5.73236	0.290445	Celf4	276525	644.3	0.140456	Sulf1	168915	4.98649	1.22052	Slco5a1	126101	1.90615	-0.16545	Clmn	101959	119.414	-0.177707	Rspo3	83451	9.02057	0.228557	Pfkp	69009	150.949	0.119876	Ranbp10	59042	32.1484	-0.0506121	Nomo1	50514	114.195	0.0713494	Cfap97	43819	24.8165	-0.050121	Cdc42	38024	182.108	0.0381082	Lonrf1	33452	20.3563	0.0772108	Helb	29379
Ctnnd2	856748	218.929	0.0221656	Fer	276434	12.122	-0.193354	Dtd1	168861	23.8547	-0.0677556	Pi4ka	125963	236.436	-0.0514686	Hspg2	101861	17.2547	0.0213415	Bicdl1	83446	44.572	-0.0136569	Unc5b	68988	39.3492	-0.283668	Peli1	59032	30.7173	-0.0472476	Mroh7	50508	5.68077	0.116937	Dcaf17	43814	10.9276	0.083731	Elovl2	38024	13.0725	0.0727552	Kansl3	33451	63.65	-0.101585	Fam228b	29379
Trpm3	856364	59.6099	-0.0843843	Rapgef4	276234	261.088	-0.0800552	Sptbn1	168780	652.712	-0.0767573	Nck2	125936	34.1392	-0.14352	Usp9x	101830	59.5108	-0.379548	Prkacb	83416	209.318	0.0904232	Smad6	68983	2.49816	-0.0753309	Trmt9b	59022	9.40056	0.0698073	Arfgap3	50508	14.7685	0.000348906	Efnb2	43808	26.3601	0.10445	Polr3h	38012	24.4657	0.0920746	Mcmdc2	33447	2.18414	-0.048603	Celf6	29375
Erc2	856109	142.93	-0.161641	Thada	276129	8.66774	-0.290159	Prr5l	168742	9.6245	-0.351692	Gm49797	125882	7.81017	0.174597	Vac14	101813	30.495	0.00759865	Uqcc1	83416	30.8682	0.0416883	Snap25	68975	1176.83	0.130401	Kdm5d	58998	22.7431	-0.030339	Basp1	50487	505.13	0.0939165	Wnt3	43807	2.23874	0.146438	Cers5	38004	25.0461	0.0857327	Sap30bp	33443	43.1766	-0.00120581	B3gat1	29373
Marchf1	853737	17.8052	-0.181313	Fmnl2	275944	37.6454	-0.10566	Eml1	168660	47.474	0.0141504	Thoc2	125683	42.2184	-0.010489	Fam53b	101804	34.0732	-0.224083	Ift140	83410	27.8053	-0.0846074	Wdr37	68941	39.4712	-0.0326563	Akap10	58945	15.6539	-0.206817	Slc6a17	50475	441.813	-0.0377999	Aplf	43769	3.83456	-0.240944	Srd5a1	37993	16.9033	0.00576896	Ahcyl1	33442	229.763	-0.0348077	Nbeal2	29372
Dlgap1	852340	548.198	-0.0798639	Syt16	275606	50.4614	0.0752116	Znrf3	168523	10.8477	-0.301877	2010204K13Rik	125644	11.6408	0.0969417	Lrp5	101736	13.1228	0.00336635	Raver2	83387	55.1279	-0.162836	Rassf5	68848	19.0478	0.0490647	Rims4	58932	46.9988	0.105581	Ass1	50465	17.7092	0.0375662	Zfyve16	43760	9.47954	-0.131871	Chst7	37961	1.69923	-0.141851	Atf1	33425	5.78682	0.078196	Fbxo31	29366
Npas3	824018	10.3156	0.0600571	Commd10	275468	11.8164	0.0204664	Vat1l	168459	19.5369	0.616866	Asah2	125614	6.39435	0.0708615	Erbin	101727	47.8304	-0.309754	Tbc1d12	83344	9.40198	-0.187594	Pgr	68778	7.91174	0.0523582	Morn1	58928	5.01537	-0.0427523	Ifih1	50457	2.69737	0.10461	Pcnx4	43736	20.7226	-0.0420594	Ube2d2a	37936	62.0676	-0.0439543	Fbxo41	33420	148.638	-0.168898	Nudt15	29365
Cacna2d3	816921	68.1428	0.0570056	Kctd16	274668	6.37616	-0.376132	Tango6	168371	4.72841	-0.147256	Dyrk1a	125507	54.5732	-0.12081	Mgat4a	101676	25.4518	-0.0143098	Agpat3	83311	231.699	-0.06272	Tbc1d2b	68777	11.3834	-0.00650182	Rybp	58920	24.4978	-0.182796	Ndel1	50424	54.6733	-0.0159953	Dnajc3	43721	36.4929	-0.230901	Zfp398	37876	23.4964	-0.238558	Brms1l	33412	40.573	-0.00997716	Rtf2	29352
Dgkb	816513	113.136	-0.214812	Dpf3	273971	9.33192	-0.361772	Cntnap3	167773	4.30614	0.326144	Nrxn2	125438	367.56	-0.0567995	Nceh1	101643	92.3339	-0.0574148	Sptlc2	83297	22.0748	-0.0961702	Ppard	68774	33.2071	-0.0218869	Rhot1	58888	48.8973	-0.0753056	Acss1	50395	20.8574	0.0406739	Ube2o	43707	118.609	0.0420968	Trap1	37856	53.3667	0.0480834	Tnfrsf1b	33407	4.14476	-0.123661	Hadhb	29345
Adgrl3	804995	53.6023	-0.119894	Abtb3	273478	17.306	0.188012	Pcdhga3	167566	13.0623	-0.197212	Map4k4	125397	150.063	-0.122152	Apc	101628	283.263	-0.143492	Picalm	83252	104.637	-0.111587	Pnkd	68764	244.34	0.0013935	Urb1	58886	10.3017	-0.150489	Fxr1	50379	35.4641	0.0013669	Ube2v2	43696	17.6361	0.0714995	Adgra2	37853	14.8393	-0.128042	Rbm10	33398	60.074	-0.054621	Zfp512	29323
Camta1	802351	268.547	-0.0938928	Nrcam	273079	288.406	-0.132295	Pcdha12	167508	2.8147	-0.00469991	Lama1	125388	2.70265	0.305299	L3mbtl3	101601	20.9793	-0.00169972	Ncoa6	83238	95.0804	-0.189153	Rffl	68761	13.3108	-0.345521	Baz1b	58865	98.1148	-0.116665	Steep1	50374	25.8326	0.00917217	Med23	43695	31.871	-0.0961566	Atpaf1	37843	20.3953	-0.19092	Mtarc2	33383	18.9829	0.00129926	Ccdc25	29305
Lrrtm4	791264	27.1146	-0.093035	Ralgapa2	272465	25.7468	-0.17089	Wwc2	166965	40.9674	-0.0805113	Rnf144b	125335	9.15013	0.00491546	Atp2b4	101584	67.6299	0.169125	Tgfb2	83197	45.8662	-0.0130285	Lats2	68726	20.6213	-0.162243	Kcmf1	58865	41.6496	-0.00958886	5830417I10Rik	50371	7.89236	-0.0166275	Tollip	43694	106.187	0.00813835	Ift172	37839	43.9198	-0.0853134	Smim17	33378	11.2808	0.0488942	2610021A01Rik	29303
Ptprn2	791129	216.612	-0.0788085	Acaca	271979	61.0806	-0.080363	Katnip	166905	27.6213	-0.0633308	Smoc2	125284	24.3891	-0.108308	Apbb1ip	101559	5.99472	0.0389769	Ptprf	83192	59.9036	-0.0551537	Tmem63c	68703	41.6263	-0.141136	Clic4	58845	79.6967	-0.107963	Fbxo10	50357	46.4804	0.0754396	Bcap29	43691	18.5685	0.0746804	Zmat1	37837	11.9036	0.121656	Zfp182	33377	7.43605	-0.0308441	Rab4a	29302
Inpp4b	785358	6.04994	-0.150864	Sntb1	270561	5.39263	0.304445	Gucd1	166861	11.9866	-0.0354427	Hsd17b12	125275	37.8043	0.0610879	Lrch3	101547	32.2327	-0.252843	Rab28	83181	33.3488	-0.0126661	Gm21992	68699	1.57669	0.00432664	Scaf4	58823	44.6426	-0.222796	Zc2hc1a	50353	32.4043	0.0214983	Herpud2	43688	38.3904	-0.134192	Casp8ap2	37814	7.84646	-0.201006	Spi1	33366	5.35112	-0.116501	Pex3	29300
Nav3	774945	53.0735	-0.182698	Stk32b	270346	6.60764	0.105047	Tbc1d4	166831	5.86337	-0.178963	Nfatc2	125247	16.9558	-0.0302121	Tox3	101303	10.6747	0.0119858	Tecpr2	83130	79.6974	0.0252788	Slc22a15	68677	7.57723	-0.05181	Igfbp7	58801	18.7858	0.106816	Capn2	50348	52.4679	0.0523005	Gpsm2	43671	11.9077	-0.112235	Cdkl2	37809	21.2869	0.0302404	Snx3	33351	129.301	0.011953	Micos10	29299
Zbtb20	766721	238.579	-0.301353	Pcsk2	270129	237.878	-0.0631005	Tmem200a	166721	21.7455	-0.172095	Galk2	125190	11.1513	-0.0484802	Elf1	101300	5.92099	-0.174219	Tle1	83088	49.5927	-0.208639	Sanbr	68670	23.3272	-0.0245233	Ahctf1	58786	33.168	-0.19565	Shank1	50319	845.41	-0.18206	Zcchc2	43668	25.0278	-0.131054	Sh3bp2	37803	5.62974	-0.101493	Glrx2	33338	37.6633	0.0414265	Azi2	29295
Grid1	763271	62.5752	0.0627048	Stxbp5l	270020	17.4124	-0.908151	Ipcef1	166682	19.8594	0.035533	Usp24	125102	62.4269	-0.0568486	Prkcz	101232	196.47	-0.0364527	2810001G20Rik	83068	5.49635	0.306239	Pten	68663	81.9808	-0.177877	Notch1	58760	37.3444	-0.123156	Dpp8	50237	116.68	-0.210973	Lrrc75a	43639	7.53285	0.0332966	Maea	37787	55.4045	0.0537121	A730017L22Rik	33337	9.84465	-0.00170621	Fam53a	29288
Adgrb3	762231	72.2302	0.00127876	Chchd3	269284	41.6772	0.0559898	Aebp2	166366	29.3097	-0.044917	Myh10	125073	165.748	-0.0411598	Adam10	101232	46.4271	0.000893848	Ube2a	83047	21.5166	0.0184608	Htr2a	68654	7.35827	-0.00331727	Spsb1	58760	23.1073	-0.123001	Crmp1	50193	243.971	0.0215627	Senp5	43615	35.8009	0.0524461	Adgrb2	37763	712.006	-0.126073	Bcar1	33335	75.6363	-0.210927	Ccnf	29286
Mdga2	756489	22.1032	-0.171078	Tcf12	269183	39.9563	-0.175296	Myo1b	166306	11.0345	0.15428	Fat4	125045	29.5447	-0.338446	Lims1	101225	21.5281	0.0161506	Septin11	83010	61.9945	-0.00345123	Gm4924	68627	2.22573	0.209589	Fgd3	58757	8.46725	-0.0947172	Ncs1	50166	268.803	-0.0167529	Bltp3a	43600	17.1935	-0.0290342	Gm17494	37762	4.85727	0.136711	Rrp12	33322	28.4171	-0.0421316	Rfwd3	29278
Negr1	754651	99.6335	-0.00819459	Carmil1	268451	27.3902	-0.13246	Btrc	166279	66.1191	0.00592362	Gng12	124953	60.2037	-0.0472326	Prdm10	101185	22.7352	-0.163034	Micu2	83001	16.1755	0.120822	Cpd	68594	80.8665	-0.183962	Amot	58756	18.1277	-0.154218	Rpa1	50158	39.8719	0.0483187	Tatdn1	43583	5.72568	0.0311132	Csde1	37760	124.486	0.0247108	Rnf14	33312	210.634	0.0523204	Slc2a1	29272
Dlgap2	751815	45.3706	-0.279637	Dnah5	268300	3.60503	-0.124898	Slc22a23	166024	65.0077	-0.10693	Scmh1	124905	54.9809	-0.0202604	Adck1	101170	21.1869	0.0193192	Gramd1c	82995	2.83215	0.0748118	Prrx1	68591	5.14951	-0.129903	Nsg2	58739	474.087	0.0608582	Adam17	50123	12.5732	0.0197743	Mlh1	43563	10.0289	0.0750786	Vldlr	37747	52.8527	-0.124916	Ergic2	33295	28.8092	0.0631014	Vegfd	29272
Tenm4	739847	108.106	0.115804	Dym	268183	49.5559	0.0342308	Afg1l	165980	12.3148	0.159064	Adgre1	124836	3.37888	0.132462	Pnpla8	101162	67.1467	0.0163038	Ark2n	82993	19.5613	-0.133509	Rc3h1	68560	17.1073	-0.130448	Cds1	58728	68.6832	0.114824	Gne	50102	31.4986	-0.0291196	Lct	43562	44.3701	-0.520372	Olfm1	37744	1207.9	-0.0582051	Impa2	33286	2.98321	0.00520675	Paqr3	29267
Robo1	737789	59.3252	-0.175763	D430041D05Rik	267940	143.935	-0.073231	Egfr	165955	10.3263	0.0870536	Zfp438	124778	4.49659	0.228193	Scp2	101159	45.4352	-0.0196529	Lrp1	82987	376.559	-0.102794	Npnt	68546	25.1428	-0.187234	Ss18	58716	31.9211	-0.229615	Gcc2	50102	48.015	-0.0657876	Mtmr14	43549	14.0413	-0.0417858	Ints10	37738	46.7023	-0.156428	Tmem255b	33284	2.38743	0.288577	5430405H02Rik	29265
Alk	735655	5.66039	0.125829	Prune2	267814	40.9173	0.0159184	Tspan5	165710	90.5609	-0.0863846	Snx12	124777	20.1999	0.0842341	Gcnt2	101138	15.7798	-0.0833921	Nek6	82963	39.4933	-0.0547456	Alg9	68523	15.0817	-0.00763719	Rp9	58696	24.8639	0.0144462	Ugp2	50063	48.1752	0.0205919	Iqcg	43535	2.46078	0.0530154	Tcp11l2	37733	16.9983	-0.0358387	Nipsnap2	33264	49.1394	0.0210222	Zfp850	29261
Rora	734460	18.345	0.112124	Ppp3ca	267603	1370.19	-0.0448935	Vps13a	165567	30.4857	-0.231119	Fhad1	124644	4.66473	0.174834	Rad54l2	101112	21.2383	-0.140041	Prorp	82956	4.91915	0.157206	Ski	68517	170.603	-0.159786	Ube2q2	58675	30.7283	-0.0388053	Tunar	50062	20.4475	-0.098918	Dcun1d3	43502	8.64393	-0.159805	Samhd1	37732	16.3745	0.0745207	Klhdc4	33256	14.7982	0.1339	Twsg1	29254
Hs6st3	731474	9.44007	-0.456677	Arhgap10	267587	8.39678	-0.040163	Clcn5	165548	7.78326	0.0344058	Slc16a2	124569	60.736	0.0662476	Hpcal1	101077	30.3658	0.084613	Tram2	82930	1.50904	-0.0993529	Myo7a	68464	18.9116	0.00509693	Clint1	58661	48.4	-0.0911394	Morc4	50045	3.52118	-0.156973	Rnf214	43486	44.6299	-0.0871167	Chst3	37728	6.70943	-0.0341991	Ndufs1	33237	77.5898	0.0772288	Ddhd2	29251
Kcnma1	725060	179.123	-0.0499777	Map2	267310	643.437	-0.0774312	Zswim6	165446	27.2761	-0.24919	Scai	124520	27.9546	-0.220008	Frmpd1	101061	17.3162	-0.0473936	Nr2c2	82904	77.6373	-0.0794642	Slc30a7	68433	11.882	-0.182358	Gpcpd1	58647	66.2422	0.0925036	Dclk3	50037	12.6942	-0.336713	Flt4	43476	3.12521	0.20094	Baz2a	37726	70.4078	-0.196925	Gyg1	33233	28.5262	0.0663833	Atp6ap2	29248
Exoc4	724894	70.4822	-0.0294957	Ppm1h	267033	56.6256	-0.0833763	Zfp827	165329	37.4907	-0.105637	Nova1	124412	34.2679	0.0337093	Agpat4	100941	50.7668	0.0668043	Cfap46	82866	3.60137	-0.083515	Tbc1d8b	68409	9.0115	-0.24122	Add1	58644	388.667	0.0135536	Dap	50027	6.78312	-0.0248443	Klhdc1	43456	10.6843	-0.0182722	Pgs1	37719	49.7488	-0.0140449	2610008E11Rik	33226	18.6484	0.0608371	Slc16a14	29236
Diaph2	716092	20.4348	-0.308439	Sgms1	266987	25.0652	-0.117481	Arhgap18	165227	4.2133	0.406132	Bcr	124329	150.222	-0.108588	Ppp1r16b	100936	124.965	-0.12254	Dnm2	82851	85.5606	-0.0382825	Dnai1	68383	4.74979	0.0922565	Rbl1	58641	1.7049	0.138263	P4ha1	50008	39.7864	-0.10409	Tmtc3	43448	10.0943	-0.168736	B230217O12Rik	37712	5.57119	0.166584	Galns	33221	10.1261	-0.0732595	Etf1	29222
Cntnap5b	713177	6.10789	-0.422833	Hdac4	266920	31.9967	0.0258167	Tbcd	165215	34.9332	0.0941533	Zhx3	124290	50.0984	-0.141902	Serinc5	100856	73.7679	-0.111132	Art3	82801	1.84219	0.192067	Taf1	68361	49.3706	-0.0686076	Vps45	58634	26.4267	-0.0158531	Xiap	49977	44.3626	0.00557548	Skp2	43439	5.07355	0.0312888	Csnk1e	37711	104.718	0.0676509	Ufl1	33221	22.4546	0.0616297	Gask1a	29221
Ralyl	710632	46.1006	0.0477004	Gli3	266791	5.50219	-0.192759	Lrfn2	165209	29.3607	-0.132437	Myom1	124223	2.21791	0.122267	3110082I17Rik	100788	6.88764	-0.122283	Ube3a	82786	49.432	-0.0879252	Zdhhc17	68360	52.9102	-0.0237315	Ppp1cb	58590	123.523	-0.0638924	Apoo	49976	15.4243	0.235814	Optn	43409	12.1347	0.0952572	Mir9-3hg	37710	25.7158	0.11058	Frrs1l	33218	221.074	-0.210081	Cep78	29216
Mgat4c	709982	3.87822	-0.111547	Mipol1	266772	1.60205	-0.169463	St6galnac5	165165	193.816	-0.0506596	Silc1	124193	25.1924	0.15912	Traf3	100783	113.071	-0.0382729	Vstm4	82735	4.08219	0.438695	Abca5	68347	23.2157	-0.140278	Raf1	58568	60.9771	-0.03704	Tmx4	49960	95.0806	-0.0357647	Nab1	43385	16.2744	0.0870861	Slc9b2	37687	1.58121	0.32538	Sod2	33217	89.0632	-0.000161155	Tia1	29186
Nav2	701374	86.9653	-0.164789	Phactr2	266695	20.1548	-0.00426168	Lekr1	165127	2.49121	0.470388	Pde3b	123970	9.34784	-0.17339	Dcaf5	100753	67.2839	-0.0397131	Pfkfb3	82644	30.2751	-0.266725	Il17rd	68345	5.72611	0.0154996	Rprd2	58522	41.2266	-0.191875	Snapc3	49952	16.0899	-0.0510235	Bub1b	43380	2.13957	-0.295995	Nedd1	37674	2.24798	-0.21959	Galnt15	33208	1.42109	0.129452	Reep5	29185
Fgf14	699220	13.8554	-0.0711364	Ctif	266330	82.3291	-0.14366	Vav2	164929	12.6582	-0.00725049	Susd1	123950	7.00883	-0.183366	Iqsec3	100745	215.452	-0.0989927	Rab3gap2	82642	58.5696	-0.0571044	Slc45a4	68338	48.1421	-0.0982417	Bin1	58507	329.638	-0.000628225	Dzip1	49940	92.2998	-0.0561258	Osbpl2	43374	43.0751	0.0207435	Nktr	37674	116.388	-0.0801852	Haus6	33200	4.66683	0.0836565	Akap8l	29183
Grik2	693933	49.5294	-0.0989122	Srgap1	266324	23.4284	-0.148297	2210408F21Rik	164859	3.4983	0.127507	Eri3	123932	137.798	0.100977	Ric8b	100721	26.3679	-0.0170963	Tnfrsf19	82615	45.0526	-0.139977	Gm14569	68229	2.80728	-0.342277	Mrc2	58496	5.95886	0.203122	Tsc1	49939	53.6257	-0.0537831	Fgd1	43371	21.9107	-0.221404	Erdr1y	37670	16.7012	0.309574	Matcap2	33168	5.89689	-0.331502	Mphosph8	29182
Plcb1	689191	122.971	-0.00777275	Stox2	266314	102.689	-0.211957	Rnf180	164814	12.2108	0.14436	Arhgef26	123877	45.5162	-0.0952588	Cd109	100707	5.79817	-0.291591	Cpne5	82611	34.2998	0.121758	Osbpl5	68223	18.4272	-0.0962063	Ntng2	58464	43.5298	0.012857	Gpatch2l	49926	22.96	-0.0889563	Mob1b	43365	15.5517	0.00644606	Dcaf10	37658	12.7396	0.0107358	Mok	33141	8.9813	-0.0805624	Tecpr1	29173
Ptprm	687510	23.1301	0.140036	Pigk	266308	35.9479	0.0353909	Ndst3	164687	34.0272	0.0110596	Pak1	123840	270.72	0.00626173	Mapt	100700	502.376	0.0285024	Arid4a	82602	35.7643	0.0045016	Slc13a3	68202	12.8989	-0.0329504	Etv5	58410	45.6665	-0.0478792	Acsl3	49918	100.935	0.0877995	Slc35a3	43361	8.66433	-0.00565389	Drc1	37653	6.75051	0.129405	Dnal1	33132	84.7967	-0.0210976	Manbal	29169
Galnt13	681992	8.45038	-0.206316	Mmp16	266252	10.4822	-0.401912	Chn1	164686	976.9	-0.0904688	Atrn	123838	161.19	-0.159256	Wwp1	100690	24.5583	-0.212147	Gpr45	82584	13.0968	0.037354	Gnptab	68197	80.113	-0.0884651	Ppp2r2a	58388	72.4413	0.0303112	Akain1	49907	7.07723	0.238995	Qrich1	43357	64.2248	-0.0744389	Kif5a	37652	1587.44	-0.0325977	Tmx3	33113	29.3638	0.002384	Aamdc	29166
Gabrg3	670723	16.9642	-0.216887	Specc1	266250	108.523	-0.0813227	Flt1	164407	49.9589	-0.126173	Wdfy2	123831	21.3691	-0.143459	Specc1l	100672	39.7028	-0.0390913	Sulf2	82574	184.691	0.067452	Lancl3	68183	2.06117	-0.316255	Kpna1	58381	94.1174	-0.0664845	Foxk2	49906	86.8358	-0.145635	Trappc11	43355	46.6412	0.0303646	Cdk5rap1	37630	5.43779	0.0753058	Npffr1	33073	3.94525	-0.372229	Gm10432	29157
Snhg14	670368	40.4784	-0.109272	Ghr	265732	5.34727	0.151983	Megf10	164377	15.7036	-0.168647	Gigyf2	123798	59.3155	-0.0718004	Smurf2	100649	25.2791	-0.234391	A230077H06Rik	82568	7.39008	0.160673	Abcb1b	68168	2.56574	-0.134259	Gm3294	58373	2.93059	0.312316	Psd2	49885	37.4299	0.0517531	Panx1	43350	17.1478	-0.096211	Pdcd4	37629	48.5512	0.051892	Creg2	33068	113.518	-0.100548	Slc5a3	29151
Cdkal1	663928	9.36217	-0.0890257	Iqgap2	265309	85.4426	-0.18579	Mpdz	164310	58.2986	-0.11661	Atp2c1	123780	100.253	-0.0111818	Marchf11	100528	2.6337	0.0492863	Fbxl2	82554	41.3528	0.0206625	Shprh	68168	32.9317	-0.254191	Igsf9b	58342	45.5047	-0.105552	Smarcal1	49883	33.0451	-0.0917509	Per2	43342	28.9141	-0.288086	Mier3	37617	13.9173	-0.0800792	Zfp976	33062	2.15893	-0.100455	AU022252	29142
Nkain3	659992	2.49226	-0.992944	Nyap2	264812	13.8609	-0.271631	Nmnat2	164263	73.2297	0.0255392	Nexmif	123751	30.9095	-0.345638	Cpe	100512	1831.61	0.0770032	Itgav	82519	19.8094	-0.208515	Agl	68167	29.1866	-0.0841253	Rspry1	58338	15.0311	-0.0192391	Agap3	49870	356.746	-0.00698841	Mtf2	43330	23.6357	0.0221204	Itprid2	37614	34.6835	-0.0402131	Arl5b	33061	17.6941	-0.120417	Gpc1	29134
Tmem132d	651447	14.5663	0.0415354	Tmem135	264508	39.962	-0.0333821	Parva	164187	54.1961	-0.0223794	Usp6nl	123723	22.0278	-0.130093	Nfix	100468	413.139	-0.0288633	Rbm19	82516	11.6334	-0.0539239	Atad1	68148	59.024	0.0149258	Ncapg2	58329	3.13668	0.144292	Ccm2	49857	32.067	-0.0775148	Ippk	43324	18.0012	-0.104409	Rab40c	37613	37.1744	-0.0033461	Ndufaf5	33040	15.4357	0.0402394	Mmd	29133
Lsamp	648822	250.246	-0.0356272	Mllt3	263439	28.9527	-0.0873878	Fbxw7	163930	103.669	0.0918781	Bcor	123615	24.0935	-0.197854	Ndufs4	100463	26.3978	0.0221558	Heatr5b	82466	40.9444	-0.185301	Slc12a2	68143	46.6209	-0.114202	Irs1	58315	12.6641	-0.0875933	Pafah1b2	49831	96.2814	0.0016564	Slc25a37	43264	17.8829	-0.0744543	Thoc1	37583	24.0438	0.108664	Uap1	33019	27.479	0.0712857	Nfe2l2	29128
Mctp1	647670	35.9572	-0.106699	Pitpnc1	262807	62.5654	-0.0697267	Arnt2	163898	202.811	0.0603839	Enah	123606	110.897	-0.112323	Epc2	100462	38.0503	-0.0629524	Dnajb6	82446	71.1752	-0.0291103	Ppa2	68125	20.2361	0.147632	Wbp1l	58305	40.0331	-0.0105254	Foxn2	49822	12.6117	-0.141913	Gfm2	43258	21.8266	0.000583269	Galnt6	37563	11.6876	-0.197883	Parp6	33001	128.36	0.0465152	Slx9	29124
Arhgap15	647129	7.41866	0.0685801	Ppp1r9a	262744	158.002	-0.14249	Marchf3	163832	1.99131	-0.227948	Sema5b	123587	24.9346	-0.0298178	Scml4	100410	3.08134	0.197881	Bcat1	82349	59.6488	-0.0468046	Maoa	68120	16.8686	0.115079	Setx	58290	39.7311	-0.178996	Soat1	49806	17.3239	-0.0795113	Thbs4	43228	16.4056	-0.296782	Serac1	37545	13.9929	-0.243956	Rbm39	32999	130.688	0.00823127	Ap2a1	29123
Cntnap5c	640785	8.90747	-0.584426	Socs6	262257	11.4301	-0.148918	Sash1	163831	78.8591	-0.134371	Katnal1	123563	59.3351	-0.0239344	Rnf130	100373	112.809	-0.100883	Strn3	82265	37.5024	-0.10756	Mgat5b	68085	69.9052	0.0891592	Cxadr	58285	16.9141	0.120252	Mfn1	49774	41.4068	0.0415675	Rnf19a	43214	29.7077	-0.00322586	Tekt5	37542	8.94408	0.225434	Zmat5	32991	15.5897	-0.0228548	Gas6	29116
Lama2	639722	11.6488	-0.0719252	Chn2	262256	27.8268	-0.229307	Epb41l2	163721	63.6366	-0.0569672	Cryl1	123536	9.66152	0.120004	Snx13	100293	43.1855	-0.178815	Ubr2	82261	82.6022	-0.0606816	Hsd17b4	68068	35.8912	-0.0453872	Entrep1	58269	7.7898	0.231359	Golga3	49769	42.662	-0.0555311	Mia3	43212	97.3593	0.077821	Cpne2	37541	33.6483	0.312266	Marchf2	32978	43.7642	0.0138808	Trim3	29108
Fstl5	635749	17.3652	-0.0208207	Bmper	262124	4.10979	0.277142	Arap2	163714	43.2234	-0.167617	Zfp148	123527	64.0832	-0.163294	Sestd1	100252	37.9882	-0.141033	Ankfy1	82140	43.2812	-0.00991749	Arhgap5	68003	73.8367	-0.201472	Abca3	58251	91.9553	-0.0357692	Tarbp1	49736	7.38741	-0.146997	Letm1	43144	75.3293	0.0327608	Eif2ak1	37526	63.4976	-0.044984	Ywhae	32976	563.775	0.0312857	Zfp91	29106
Grip1	633431	24.5247	0.137633	Stk39	261823	50.2866	0.0882022	Cit	163669	86.9786	0.177791	Armc9	123504	25.1061	-0.0432815	Inpp5d	100195	11.094	0.0445938	Gda	82138	117.891	0.104859	Gnb1l	67966	2.14113	0.0880222	Ppp1r21	58249	67.7298	-0.00852784	Gnaz	49730	85.3093	-0.0493959	Gucy2g	43137	3.33712	0.161318	Tubgcp5	37523	17.4281	-0.00764814	Pigb	32959	16.4926	-0.0149288	Fam167a	29104
Sox2ot	631070	31.7666	0.0651645	Frmd5	261558	31.096	-0.0598959	Crtac1	163498	81.9424	0.211313	Phtf2	123461	7.37356	-0.108038	Abi1	100168	134.019	-0.120312	Pawr	82119	1.81601	-0.0650934	Hipk3	67965	43.9469	-0.127789	Osbpl11	58241	17.276	-0.119493	Fam3c	49723	21.3335	0.00144321	Klhl20	43136	19.2222	-0.0783515	Cyp2j6	37523	16.6848	0.131083	Zfp362	32957	43.1077	0.0238694	Vrk3	29102
Ank3	628665	396.516	-0.107461	Zdhhc14	261254	57.6986	-0.0693237	Ano1	163425	3.16492	-0.291634	Cdh22	123346	17.5273	-0.0325359	Wipf1	100124	13.2993	-0.0851147	Fbxw4	82058	19.9206	0.146319	Atp2b3	67919	142.325	-0.144049	Ccnjl	58213	8.20962	-0.27663	Abcc3	49702	1.80131	0.2045	Wdr43	43136	17.4765	0.0386269	Anp32a	37519	148.462	0.0881783	Lgi2	32945	41.283	0.113109	Gabbr1	29101
Pcdh11x	620360	3.58481	0.133835	Pip5k1b	261078	44.0317	-0.234876	Kdm4c	163363	18.3337	-0.0369015	Itfg1	123343	145.28	-0.0143666	Map2k4	100054	149.557	-0.046188	Steap3	81948	7.42497	-0.178012	Gnb1	67908	359.482	0.0382858	Igsf8	58200	193.424	0.0381805	Pik3r6	49679	2.00952	0.0987998	Zfp781a	43127	2.91724	-0.127942	Slc6a13	37506	5.69085	0.13611	Calhm2	32941	3.68625	-0.0422195	Ppp2ca	29097
Cdk14	616921	184.668	-0.0681878	Tmem132b	260809	110.724	-0.125794	Exoc6	163180	32.5678	0.0637356	Man1a2	123295	70.7286	-0.152027	Prep	99995	29.5831	-0.0436401	Tmem150c	81936	68.5419	-0.0744192	Eif2b3	67904	8.28705	0.125887	Srebf2	58198	216.883	-0.0352992	Nipal3	49618	88.5861	0.00882785	Klhl15	43125	7.182	-0.0837738	Ilf3	37490	62.6438	0.0541526	Atp23	32928	4.25427	0.143254	Nkd2	29097
Tenm3	616269	79.8758	-0.0326009	Ascc3	258816	17.372	-0.142254	Atf6	163097	58.7641	-0.238644	Rabgap1	123175	59.6362	0.00149142	Tut4	99995	31.326	-0.0806511	Golim4	81865	20.8409	-0.0180916	Shisal1	67894	86.9818	-0.171854	Pcp4	58187	2.83338	-0.147087	Plekhg3	49597	29.0291	-0.030994	Gm16973	43116	2.73437	0.0648893	Bmal2	37474	10.05	-0.0255446	Fam199x	32909	4.03224	-0.235392	Arl4c	29096
Mir99ahg	615571	5.17246	0.140719	Pde3a	258179	3.7263	-0.00851018	Mef2c	163046	78.1784	0.0465192	Mcf2	123133	2.63151	-0.0493186	Vmp1	99971	55.3838	-0.064421	Vps54	81855	19.3218	-0.189167	Ptpn9	67884	33.3388	-0.126783	Asxl1	58178	40.5811	-0.0910139	Rif1	49551	13.7834	-0.198549	Sel1l	43114	160.369	-0.0811607	H2bc6	37454	4.22054	-0.327843	Mrs2	32896	70.2684	-0.0776518	Dync2li1	29092
Cacna1c	609650	95.7405	-0.11285	Wdr17	258129	18.8156	0.0608211	Aff1	162948	13.5061	-0.210509	Trpc7	122880	2.44253	0.117078	Arsg	99956	12.3286	0.119245	5031425E22Rik	81840	8.70608	0.177082	Srrm3	67882	78.6957	-0.0827423	N4bp2l2	58176	19.1552	-0.178729	Htra1	49549	126.984	0.0213889	Kdm4a	43086	49.0749	-0.0605008	Gm47814	37451	1.76742	-0.0270821	Acvr2b	32877	3.20257	-0.164756	Ssu72	29079
Egfem1	609186	6.28608	0.0269837	Spidr	257627	3.23405	-0.0229139	Tcf7l1	162876	7.11716	0.086716	Glod4	122738	25.7095	0.0655253	Lonp2	99829	47.978	0.047232	Kit	81806	74.4276	0.0628139	Map2k1	67861	165.646	-0.0906909	Hook1	58173	31.3729	-0.121397	Lin9	49544	2.7415	-0.222166	Chmp4b	43080	104.641	-0.00419776	Nek4	37444	12.702	0.0173084	Kcnj10	32875	173.23	-0.0661663	Clcn1	29071
Fars2	608859	11.8017	0.0426865	Dock10	257454	83.1163	-0.225774	Osbpl3	162871	16.2156	0.0454235	Spire1	122581	139.601	-0.114606	Pcdhgb6	99779	6.37054	-0.157454	Mark3	81698	69.0139	-0.007036	Zfr	67852	283.711	-0.0499959	Mindy2	58160	42.6849	-0.0667661	Stx6	49541	73.6402	-0.0824848	Lonrf2	43066	119.709	-0.0290771	Prxl2c	37430	7.48707	-0.116111	Zbed4	32856	4.05685	-0.120766	Bcl9l	29071
Magi1	608462	51.0744	-0.0560855	Ccbe1	257439	16.8802	-0.124778	Septin9	162664	99.866	0.031402	Eepd1	122563	11.2691	0.0185884	Lcp1	99741	9.2345	0.0619703	Med15	81683	57.4665	-0.0125338	Fbxl20	67847	48.701	-0.128895	Triobp	58145	12.1022	-0.0451087	Lama5	49486	11.4818	0.0645856	Pus7	43063	15.0876	0.0209912	Fam120b	37381	55.8503	-0.100576	Srrm1	32837	139.893	0.00389823	Il20rb	29069
5730522E02Rik	608000	2.80048	0.383218	Mylk	257210	20.4976	0.103399	Rab27b	162474	22.8246	-0.0361248	Stim2	122558	122.057	-0.156467	Rbm6	99678	41.6207	0.0659046	Nol10	81637	15.7511	-0.0255689	Stt3b	67840	66.0433	-0.0411648	Luc7l2	58136	103.508	-0.0767554	Sltm	49480	59.9192	0.0247773	Dkk3	43040	245.19	-0.0565956	Ralbp1	37380	61.4553	0.0478164	Ttc33	32811	16.0856	-0.00805674	Dgat2	29061
Esrrg	606094	10.7082	-0.0127432	Slc35f3	256983	24.3589	-0.0868665	Trpc4	162436	33.5171	0.0289756	Nol4l	122509	56.1067	-0.203409	Spred2	99651	80.3374	-0.225079	A930029G22Rik	81606	1.97829	0.193531	Dlgap3	67818	459.132	-0.0677585	Cab39	58135	113.628	-0.0455116	Adcyap1r1	49473	167.213	-0.0517531	Dgkz	43040	711.459	-0.139129	Brcc3	37373	20.0185	0.0120785	Ifnar2	32806	10.1331	-0.0472662	Srp68	29051
Kalrn	604459	531.489	-0.210081	Ptprr	256719	14.4597	-0.0267678	Zeb1os1	162431	4.28941	0.0600593	Smarcc1	122470	54.5779	0.0305662	Atf7	99518	28.1565	-0.221573	Myh9	81588	82.0783	-0.0948486	Acss2	67776	52.5944	-0.0234632	Rhpn2	58119	3.61878	-0.13872	Pcbd2	49462	3.70307	0.118935	Mmp24	43024	55.7154	-0.176472	Dnajc7	37370	87.2407	0.105115	Ctsc	32803	7.8536	0.00112222	Vps26c	29047
Mast4	602011	50.7051	-0.130101	Pknox2	256425	42.7401	-0.0226339	Kif13b	162352	31.9442	-0.263113	Zfp652	122442	31.6555	-0.162525	Clmp	99357	28.0926	0.00622027	Ppp4r4	81548	39.5218	-0.0330455	Pkig	67772	51.0447	0.0333467	Trpc4ap	58113	169.026	0.00764407	Chd1l	49461	7.75669	-0.00884064	Stpg1	43013	7.2245	0.0356119	Rrm2b	37366	22.1002	-0.0910767	Hnrnpll	32781	39.9123	-0.0589915	Calu	29041
Sorcs3	599480	34.0378	-0.0924874	Camk4	256297	16.322	-0.447034	Kcnj3	162175	101.114	-0.132237	Zfp638	122441	64.8058	-0.0396236	Zfp236	99290	42.3709	-0.280015	Fbxo34	81541	48.766	-0.0674622	Dnaja3	67706	42.4784	0.0225503	Hspbap1	58102	3.58015	-0.0762881	Hk2	49429	3.90915	-0.00842556	Dmtf1	42975	45.4668	-0.0696934	Btbd1	37357	72.1897	-0.0629804	Cmc2	32770	5.65667	0.0645101	Bckdha	29035
Lpp	599071	6.71677	0.0101414	Uvrag	256120	32.1423	-0.143467	Arfgef3	162110	95.5119	-0.215228	Fgf10	122324	6.75847	-0.172467	Agps	99173	24.0187	-0.0998493	Mdfic	81508	1.98227	0.509936	Nacc2	67685	82.9366	0.00571667	Mtmr2	58071	35.4492	-0.0627983	B4galt1	49403	5.82178	0.0378418	Hck	42973	1.73512	-0.259915	Fech	37337	52.3951	-0.0473368	Tmem63a	32768	29.0284	-0.2011	Gm10033	29029
Foxp1	597383	54.8165	0.0722096	Dync2h1	255943	21.4844	-0.170143	Chd6	162097	69.6658	-0.0688149	Epb41l1	122305	496.126	-0.124715	Rnf13	99171	84.4014	-0.0223306	Gatb	81503	13.1829	0.0466112	Fn1	67680	64.9159	0.050479	Nsmaf	58064	26.4968	0.00136166	Dstyk	49403	45.6105	-0.154062	Gtf3c3	42967	18.1441	0.00903294	Pbdc1	37334	8.63934	0.0317475	Adhfe1	32725	16.7652	0.0147717	Il15ra	29027
Mecom	596712	1.52775	0.0492835	Dock9	255791	234.211	-0.182027	Tmem164	162088	10.8203	0.171317	Ppp1r12a	122282	69.9919	-0.0459872	Adgrf5	99106	29.6183	0.0150523	Galnt1	81474	27.7908	0.0690959	Chd1	67643	17.407	-0.173576	Oma1	58056	3.79643	-0.11047	Golga1	49386	27.7403	-0.0184444	Pknox1	42959	13.4086	0.069386	Tvp23b	37325	8.21244	0.0337072	Gpsm1	32722	39.079	0.0774188	Gpi1	29006
Frmd4a	596326	65.4197	-0.128885	Gbe1	255767	4.88515	0.0322216	Ncor2	162066	334.787	-0.261471	Jakmip1	122272	6.11238	0.183385	Gtf2ird1	99060	15.5414	0.0132565	Lrrc3b	81472	4.29514	0.367028	Pdk3	67594	23.0694	-0.0249404	Jam3	58037	28.5141	-0.0780527	Tcte2	49381	3.16958	0.0709831	Rnf2	42951	23.3059	-0.0321336	Amz1	37312	6.23098	0.0688563	Fbxo25	32719	50.0621	-0.0236673	Sephs1	28993
Fgf12	592970	62.85	0.0328106	Gnaq	254632	199.161	-0.0312028	Lrrtm3	161805	17.8665	0.239426	Wwp2	122230	32.5893	0.0229973	Cfh	99056	13.8729	0.242163	Tet2	81460	24.6218	0.0138186	Sae1	67572	41.8975	0.104242	Sesn3	58034	65.3921	-0.094009	Snx6	49354	22.8663	0.0581303	Cul4b	42922	18.9602	0.0106103	Dnajc18	37311	72.113	-0.039877	Fibcd1	32715	162.219	-0.00722968	Spock2	28979
Fat3	591096	41.01	-0.26697	Osbpl10	253656	15.4487	-0.0565234	Neo1	161754	92.8667	-0.101939	Braf	122226	86.5268	-0.120838	Efcab5	99053	3.73516	0.0168372	Chst15	81448	42.6409	-0.235191	Sgsm1	67566	75.6756	-0.00809768	Cfap70	58033	1.60484	0.102391	Gfpt1	49351	41.2001	-0.084845	Slc37a3	42902	40.178	-0.0369498	Top3a	37307	5.33815	0.204089	Catsperg1	32714	1.70426	0.0742578	Sema3f	28975
Clstn2	588786	120.137	-0.138323	Nav1	253525	204.309	-0.15914	Micu1	161655	71.4568	-0.000304035	Rnf216	122101	49.8302	-0.0902324	Adgra3	99050	18.9403	-0.00377943	Pik3r3	81438	33.4375	-0.0160402	Drd2	67550	3.39209	-0.355019	Tubgcp3	57971	34.4047	-0.13393	Gpld1	49349	21.5155	-0.0249681	Plekhg5	42902	153.779	-0.252944	Tmed7	37300	56.878	-0.0961252	Scube3	32713	2.48365	0.436087	Ppm1k	28966
Slit3	587283	57.0667	-0.210046	Cers6	252841	48.0322	-0.0536238	Pcdhgb1	161637	7.67363	-0.228129	Wnk3	122074	15.9875	-0.404671	Bptf	99046	112.581	-0.159119	A830082K12Rik	81432	9.57142	-0.0638727	Atp7b	67520	2.53901	-0.0168919	Golgb1	57945	90.4953	0.00361711	Eci2	49348	20.3128	0.119414	Sec11a	42891	10.8205	0.141962	Npat	37295	20.5965	-0.182861	Patl1	32692	22.035	-0.203977	Gm7072	28966
Ryr3	585741	72.8211	-0.132122	Cachd1	252545	44.9623	-0.191546	Stxbp4	161592	18.7759	-0.0578635	Lgr6	121975	3.20736	-0.115301	Stx18	99023	18.125	0.050149	Tlcd4	81337	25.1535	-0.155967	Syt17	67505	90.7356	0.031604	Mbd2	57942	31.6534	-0.0280322	Pisd	49345	15.3868	-0.0253723	Yme1l1	42891	56.2809	0.0109672	Slc15a4	37233	14.5076	-0.240843	Kantr	32667	17.2555	0.0534458	Traf2	28958
Pde1c	582683	4.69646	-0.151174	Angpt1	252254	4.92123	0.22353	Ext2	161540	33.0495	-0.0591053	Dlx6os1	121892	10.6503	-0.0853297	Grm4	99016	20.5891	0.0516531	Rmdn2	81329	4.06142	-0.237152	Ercc6	67469	22.2963	-0.0950055	Trappc10	57916	80.2503	-0.0947156	Tmem120b	49334	9.76288	0.0478387	Wipi2	42890	84.01	0.0420708	Map9	37224	88.2841	-0.035249	Eif3e	32661	45.7929	0.100235	G2e3	28925
Dscam	579912	84.9805	-0.0168777	Apba2	252172	208.801	0.021446	Nwd2	161444	27.9693	-0.125314	Ryr1	121835	29.0747	-0.288271	Wls	98991	16.839	0.0118258	Plek	81175	6.82664	-0.0829853	Mrpl33	67449	4.07141	0.0117109	Rian	57908	342.315	0.0503144	Zc3hav1	49317	4.10945	-0.0992864	Cdh5	42886	15.7772	0.0381595	Lactb2	37216	11.2222	-0.0993319	Rint1	32658	12.572	0.0489437	Spindoc	28916
Csmd2	579799	61.3016	-0.0726242	Mlip	250888	24.4059	0.236114	Lrrk1	161438	3.34914	0.00251818	Mrps28	121772	3.92073	-0.0172988	Ankhd1	98926	31.1618	-0.300469	Tspan12	81120	10.2334	0.186542	Abca9	67447	6.06269	-0.211233	Pgm1	57880	47.8957	0.0423621	Pxn	49311	66.5693	-0.124426	Tmem184b	42885	68.0214	-0.14567	Zfp318	37189	46.7015	-0.118085	Vps4b	32657	24.9376	-0.0194192	Uba2	28911
Sema6d	577801	85.354	-0.226809	St7	250092	16.9128	-0.087687	Daam1	161255	59.3238	-0.0542942	Slmap	121763	64.4814	-0.175289	Capzb	98919	259.22	0.0394687	Cnst	81108	34.0429	-0.0524093	Smc5	67446	17.9682	-0.00281414	Nup188	57869	22.1852	-0.0931229	Klhl8	49286	21.7398	-0.106716	Cars1	42860	32.5902	0.0232904	Slc11a2	37174	36.6328	-0.0107901	Pkn1	32643	66.3709	-0.0447634	Casc3	28909
Ank2	577738	367.456	-0.103504	Camk2d	250024	22.4549	0.423847	Dapk1	161244	110.348	-0.175906	Ets1	121599	9.79858	-0.126099	Ppp1r14c	98918	19.1546	0.0959719	Whrn	81081	35.198	-0.0110126	Npr3	67391	9.70847	0.294074	Tbc1d31	57868	5.20648	-0.0653146	Akt2	49274	92.0381	0.0101563	Fbxo8	42849	14.8983	0.00991988	Polr3g	37170	3.76025	0.271318	Hykk	32641	2.44792	0.312379	Fhip2a	28906
Cadps2	576648	63.4401	-0.0295414	Rgl1	249591	93.7437	-0.129796	Lypd6b	161161	4.68462	0.0715568	Pcdhgb4	121501	3.53613	-0.0427778	Cacng3	98901	71.9929	0.00139247	Iqsec2	81039	302.723	-0.211014	Zzz3	67353	35.45	-0.0626009	Gan	57862	23.4834	-0.0395277	Ttc12	49262	2.77261	0.0527216	Limd1	42846	9.62513	-0.0206168	Katna1	37150	6.98216	0.0611673	Zfp975	32637	3.40639	0.291681	Pnisr	28892
Rabgap1l	574037	113.437	-0.158066	Rfx3	249445	37.3483	-0.172562	Mrtfb	161048	182.123	-0.24915	Hmgcll1	121495	9.16208	0.0717968	Snx30	98897	40.5394	-0.119245	Fnbp1l	80996	28.2527	0.176186	Adam9	67316	36.6303	-0.0722089	Cpm	57852	14.8018	-0.0971363	Gck	49261	1.56451	0.203067	Sppl2a	42844	37.4705	-0.0910244	Cnnm4	37144	14.805	-0.10799	Luc7l	32608	68.8894	0.00354	Qsox2	28888
Rgs6	573764	14.5964	0.0249399	Lama3	249194	3.77104	-0.0402068	Vwa3b	161017	13.9059	-0.25275	Jakmip3	121433	31.0967	-0.0189979	Ttc7	98883	7.87339	-0.0759134	A730020E08Rik	80911	2.98472	0.101441	Zfp831	67298	29.5791	-0.173376	Cep126	57833	11.5355	-0.0855069	Zcchc4	49256	9.59695	0.0774286	Gpr63	42826	4.18868	-0.265338	Gm2415	37143	18.3393	-0.00306345	Papolg	32607	14.6341	-0.273769	Pnpla6	28883
Unc5d	572919	11.0472	0.267463	Kcnj6	249065	31.3315	-0.514089	Arhgap44	160922	127.35	-0.13971	Gria2	121385	482.344	-0.0620059	Xpo6	98786	94.1897	-0.103118	Fam163a	80884	16.1615	-0.0106046	Slc38a6	67270	8.60866	0.0539975	4933407K13Rik	57809	2.49603	-0.150558	Srcap	49236	3.79071	-0.34644	A930037H05Rik	42825	1.9309	0.182938	Mtmr6	37142	72.7304	-0.0882095	Proser2	32604	1.6392	-0.0186977	Bltp2	28871
Sox6	567924	15.3959	-0.0816227	Farp1	248544	51.3778	-0.0234424	Peli2	160752	19.6322	-0.146961	Itsn2	121324	56.571	-0.125357	Cspp1	98781	20.86	-0.126408	Nckap1	80868	507.54	-0.0907633	Lpin2	67257	60.726	-0.0341004	Ganc	57804	7.80594	0.0634336	Lpcat1	49225	30.1047	-0.0762294	Aco2	42824	481.938	0.0499432	Exd2	37132	74.9626	-0.0957056	Dctn4	32581	74.4573	-0.0174864	2310022A10Rik	28866
Smyd3	566081	17.515	0.12002	Cacnb4	248506	74.6993	-0.211606	Ccdc141	160734	10.1676	0.144945	Arhgap35	121274	207.769	-0.134165	Htr7	98773	6.2267	0.0387402	Bcas1	80854	186.371	-0.116438	Ppm1b	67250	43.9412	0.00469482	Rad50	57800	13.2281	0.117038	Sun1	49203	52.9925	-0.0856008	Actr3	42822	150.034	-0.0448762	Hsdl2	37126	18.645	0.0132507	Arl4a	32578	17.1803	0.0858815	Wdr12	28860
Adarb2	565881	16.9918	-0.154422	Eya4	247822	3.22875	0.0251458	Rgs20	160709	16.7512	-0.0370156	Rapgef1	121258	155.191	-0.049071	Ttc3	98725	663.294	0.0442797	Numa1	80853	97.3836	-0.076937	Anapc10	67239	8.95613	0.143303	Cep135	57768	8.15979	0.0433734	Lrig3	49191	1.79526	-0.348832	Sh3tc1	42807	2.1703	0.192322	Stk38	37115	31.2031	0.0409616	Limk1	32559	53.7032	0.0311675	Gabpa	28854
Nalf1	565259	99.459	0.0242219	Cntln	247612	7.71195	-0.0103485	Esrrb	160511	1.63153	0.271037	Dnaaf11	121052	2.12676	0.170938	Dop1b	98686	115.489	-0.0790904	Elapor1	80842	29.6986	-0.00108049	Pus10	67202	7.1431	0.0256097	Etfa	57735	12.1087	0.221305	Nr2c1	49188	9.18224	-0.275116	Hacd4	42784	2.49233	0.585276	Kcnk3	37101	12.4547	0.132944	Ltbp4	32556	90.1212	0.0547106	Rhbdf2	28854
Enox1	564997	28.6085	-0.0994414	Slc24a2	247353	437.324	-0.255233	Srbd1	160510	7.23312	0.0599323	Tox2	121045	32.1006	0.079727	Sesn1	98489	37.184	-0.0532203	Uxs1	80834	24.2262	-0.127	Vrk1	67198	8.43627	-0.116576	Mettl16	57695	20.2175	-0.0243306	Tm9sf4	49163	69.2546	0.0118733	Sdcbp	42773	97.2956	-0.0254432	Impact	37098	111.564	0.147324	Tlcd3b	32551	97.9401	-0.0437951	Fhip1b	28843
Kcnq5	563539	73.3319	-0.0925787	Suclg2	245791	7.03695	0.1478	Lcorl	160434	16.7279	-0.134152	Rab31	121023	52.2547	-0.0642284	Arih1	98360	68.0978	-0.121709	Ubap2	80831	63.1623	0.0221877	Elovl5	67155	45.451	0.00929815	1600020E01Rik	57679	5.33025	-0.00882301	Scaf11	49144	45.9508	-0.123004	Zfp961	42754	9.49366	-0.0357258	Gpat4	37081	61.6827	0.0227629	Lrrc2	32521	1.65606	0.205563	Cops2	28835
Ntrk3	562053	162.923	-0.133832	Gulp1	245327	2.19549	-0.00351639	Jmjd1c	160201	53.3324	-0.251045	Col27a1	120987	7.93199	0.177693	Ube4b	98333	112.946	-0.00402598	Itgb8	80780	31.9541	-0.262398	Mccc2	67109	13.4483	0.118668	Far1	57677	45.5223	-0.098953	Niban2	49140	25.9898	-0.0554812	Ccdc163	42697	2.44477	-0.124466	Akap17b	37081	12.5056	0.0966801	Rabl3	32500	4.37431	0.163049	Hapstr1	28822
A830018L16Rik	561796	41.1936	-0.0478409	Arhgap42	244776	6.49767	0.0651697	Osbp2	160172	76.595	-0.121609	Arhgap21	120962	219.904	-0.105002	Rabep1	98327	73.5027	0.00374307	Psmd9	80718	17.8974	0.0933403	Plpp1	67102	12.5938	0.0490023	Ctdspl2	57641	12.6193	-0.0780743	Ube2e1	49137	40.8557	0.0346309	Gucy1b1	42683	82.0144	-0.143155	Stk40	37072	30.436	0.00311297	Cd302	32495	4.63999	-0.00700587	Mmrn2	28822
Schip1	561679	11.8119	-0.214468	Dtna	244580	127.457	-0.112277	Shroom2	159956	67.6089	-0.126726	Pde8a	120937	20.9969	-0.253446	Kansl1l	98314	8.2621	-0.0898175	Gapvd1	80638	74.2693	-0.0355137	Stox1	67085	2.03358	-0.0249295	Ube2r2	57637	86.2711	0.0563518	Il6ra	49137	6.27673	-0.0461486	Strip2	42669	20.4063	-0.20133	Gpr89	37065	23.0995	-0.081947	Adpgk	32494	14.4489	-0.0634583	Usp16	28814
Slc9a9	560536	12.9074	-0.140148	Ppm1l	243941	80.2796	-0.182518	Vwc2l	159682	7.53261	0.480365	Mipep	120905	22.9767	-0.0506189	Phyhipl	98283	180.628	0.0691854	Neurl1a	80621	175.516	-0.0405245	Flvcr2	67046	1.86846	-0.224929	Cfap74	57633	12.9499	-0.0433195	Timp3	49134	54.36	0.109259	Crhr1	42668	10.2352	-0.188752	Ahr	37064	8.05672	-0.128224	Elmod3	32491	25.4929	-0.0313504	Mpp3	28809
Vps13b	560069	48.9867	-0.279055	Ssh2	243933	38.8877	-0.150497	Synpo2	159630	4.93827	-0.291461	Ppp6r3	120821	64.3118	-0.0531322	Sec24d	98186	21.8225	-0.0588776	Ncoa3	80617	44.6985	-0.317719	Tspan2	66984	174.235	-0.0856554	Galm	57630	2.089	0.239166	Slc17a6	49113	15.0257	0.0865197	Psat1	42659	70.5798	-0.0577784	Mysm1	37060	22.4055	0.0367926	Coq3	32489	9.30908	0.146056	Jup	28805
Atp8a2	558639	36.0525	-0.0426242	Pdss2	243396	6.93187	0.149811	Smoc1	159606	9.69255	-0.0327387	Fli1	120657	3.0641	0.112711	Kcnk13	98183	4.04808	-0.0986341	Fbln1	80586	12.0095	0.240011	Serpine2	66983	117.195	0.182353	Pspc1	57606	25.58	-0.0140518	Ace2	49088	1.44194	0.273135	Trmt61b	42648	3.68264	0.0257289	Ube2ql1	37057	229.165	-0.0541069	Podxl2	32486	114.436	0.0736244	Kpna6	28787
Nbea	558506	237.968	-0.227322	Rapgef5	243373	131.349	-0.107295	Sorl1	159577	259.452	-0.228567	Usp13	120525	20.736	-0.0484668	Phc2	98179	87.8092	-0.0763175	Larp4b	80570	60.006	-0.00527477	Pxk	66906	33.1777	0.0146775	Pitpnb	57596	70.2107	-0.00366578	Snhg18	49080	1.55166	0.0483374	Tex10	42601	15.476	-0.257163	Fmo1	37049	6.66926	0.175821	Myrf	32476	92.5354	-0.208493	Ift52	28787
Lrba	558012	22.9632	-0.134894	Ssbp2	243146	49.6614	-0.0402601	Gnao1	159422	882.474	-0.00216026	Lrp6	120489	34.1624	-0.139288	Wars2	98118	5.26268	-0.290224	Zfp644	80548	35.409	-0.156411	Ahdc1	66850	88.0166	-0.267247	Zdhhc20	57573	28.8749	-0.132054	Zfx	49071	12.89	-0.0263356	Chka	42596	52.3528	-0.10992	P2ry6	37019	3.94728	-0.0889056	Zfp946	32467	7.76063	-0.0169688	Mfsd8	28783
B3galt1	556818	36.2112	-0.108571	Nhsl2	242670	62.4085	-0.339971	Sh3d19	159417	25.8708	-0.0472133	Arhgef11	120475	95.7778	-0.0597798	Sos2	98090	30.1523	-0.1349	Rab11fip3	80519	138.501	-0.0948562	Srcin1	66846	348.4	-0.0711196	Eif5b	57569	98.5661	0.146817	Sgpl1	49061	22.4188	0.0877196	Rcl1	42554	10.1016	0.0384667	Elavl3	37018	403.578	0.0971912	Rnf32	32465	13.3913	-0.0636049	E2f6	28779
Thsd4	555115	50.96	-0.151608	Srgap2	242101	81.2404	-0.0588674	Cacna1b	159265	116.517	-0.12641	Sfxn5	120373	102.54	0.025799	Hcrtr2	97976	1.88807	-0.173996	Tmem245	80514	48.7447	-0.346842	Gtf3c1	66826	148.742	-0.0817899	Adcy7	57559	2.68923	0.118714	Paqr8	49044	94.0098	-0.0737838	Rabgef1	42544	23.8199	-0.0348609	Supt16	37002	37.0863	0.0204485	Abhd17b	32452	26.2994	-0.0455181	Crebl2	28777
Ryr2	553843	169.79	-0.209558	Nf1	241919	65.9466	-0.0146484	Rttn	159226	2.79438	0.0883702	Wwtr1	120261	15.5158	-0.102582	C2cd3	97919	30.8981	-0.0947562	Zmynd11	80497	217.334	-0.0069919	Elfn1	66779	42.0462	-0.0386802	Spag1	57522	13.1649	-0.0321653	R74862	49043	4.42728	0.110574	Abhd17c	42537	42.9583	-0.137144	Rufy2	36987	52.4509	0.00296656	Prpsap2	32438	19.2525	-0.0635118	Enoph1	28775
Slc7a11	551088	22.98	-0.182312	Neb	241827	2.10715	-0.17532	Afg2a	159200	6.02373	0.0550798	Gm973	120153	6.60566	0.205218	1700019D03Rik	97855	6.1074	0.255494	Tgfa	80496	34.5374	-0.196955	Snx10	66778	65.7968	0.0575594	Foxp4	57512	76.5929	-0.0596476	Ric3	49019	50.9288	0.0360338	Odf2	42525	78.9591	0.034492	Rhoq	36987	22.703	0.048093	Acadl	32438	17.3964	0.0674684	Golga5	28772
Kirrel3	550822	56.4514	0.0616768	Stx8	240955	11.1097	0.155805	Klf8	158666	2.49972	-0.176109	Scube1	120022	18.0254	-0.242048	Ago3	97852	43.7234	-0.169968	Gpatch8	80477	79.1066	0.0069415	Ep300	66726	84.3568	-0.168245	Tmem132e	57432	8.69463	0.0627243	Smc2	49017	6.75808	-0.23847	Casd1	42516	45.2994	-0.079488	Ppp2r2d	36978	38.9321	0.0374993	Ythdc1	32438	43.3665	-0.00189107	Slc19a1	28761
Grm5	550739	162.264	-0.237495	Bbx	240546	16.2087	-0.308357	Cdyl2	158591	1.94551	-0.582375	Col12a1	119840	8.30872	-0.0684191	Hook3	97803	45.9362	-0.17936	Septin6	80468	52.7898	-0.0267312	Bcorl1	66691	23.9704	-0.17185	Gcn1	57400	72.1462	-0.0503298	Klc1	48995	447.497	0.0547275	Eftud2	42512	93.3892	0.0117827	Gosr1	36977	34.1308	-0.00237307	Rnf170	32422	15.2064	0.0799577	Zfp523	28757
Pard3	548124	19.273	-0.0245916	Rasgrf2	239645	62.4764	-0.214011	Ankrd11	158455	260.248	-0.098802	Itgb5	119673	41.3106	0.00383916	Extl3	97795	96.0633	-0.0915255	Eps15l1	80465	61.1188	-0.0605857	Dennd5a	66690	253.468	-0.111479	Zcchc24	57397	62.0322	-0.0645156	Snx8	48963	8.11693	0.0597862	Ccdc62	42477	2.50784	0.0311728	Slc25a25	36958	34.3063	0.0749987	Fam234a	32420	18.0553	0.103788	Rap2a	28750
Tafa1	544024	26.6631	0.0178651	Grm3	239629	32.8634	-0.0818053	Herc1	158325	152.991	-0.126879	Mprip	119555	308.969	-0.0780523	Btbd7	97674	16.2756	-0.309645	Gdpd5	80463	22.886	-0.0484771	Edem3	66680	33.6269	-0.185784	Rtn3	57380	828.691	0.0284866	Urgcp	48959	46.7912	-0.0651671	Ube4a	42473	48.5978	-0.135753	Rft1	36957	7.32447	0.183101	Dbx2	32397	20.52	-0.0560356	Txndc5	28745
Large1	538941	138.679	-0.110624	Chl1	239625	117.202	-0.0708655	Zfp800	158078	6.67542	-0.299521	Vit	119344	3.6297	-0.0269723	Slc4a7	97661	30.1664	-0.203787	Prmt8	80461	54.903	-0.0591502	N4bp2	66587	8.55834	-0.370348	Fbxo16	57355	6.36298	0.0557377	Ap3s1	48950	30.7468	0.0762225	Nkain1	42447	28.0839	-0.224483	Dbt	36911	14.3611	-0.0660748	Naa60	32395	74.7954	0.0473354	6820408C15Rik	28743
Adgrv1	538086	1.84845	-0.27643	Smg6	238625	39.5442	0.0177662	Sez6l	158034	318.906	-0.153264	Trip12	119327	116.453	-0.117744	Atp7a	97650	2.97676	-0.6741	Aldh1a2	80454	2.56273	0.439047	Phactr4	66566	10.807	-0.028131	Xpnpep3	57344	11.3662	-0.0170069	Gad1	48942	209.605	0.00494975	Pdpr	42444	13.6907	-0.34179	Zdhhc9	36909	61.3443	-0.0380655	Pitrm1	32366	31.5928	-0.0276931	Slc35b3	28739
Sorcs1	535347	12.416	-0.110486	Klhl32	238570	11.3383	0.00360996	2610035D17Rik	158030	12.3948	0.10291	Lrrc49	119299	46.7806	0.0146784	Atm	97591	10.1249	-0.414272	Kdm5a	80450	24.4528	-0.10849	Miga1	66558	61.7356	0.05051	Nploc4	57338	46.3935	0.0294027	Fez2	48940	22.6494	0.0963581	Cep250	42442	33.3328	0.0353565	Epha10	36901	35.7841	-0.105361	Gtf2h2	32361	17.2141	0.07126	Thbs2	28735
Syne1	530565	311.112	-0.154144	Col22a1	238432	2.94347	0.225699	Prdm5	158022	6.34623	-0.131061	Spink10	119159	4.23042	-0.195301	Ggact	97534	12.6221	0.108129	Adcy3	80422	50.2794	0.0277689	Spata6l	66532	3.86494	0.0229857	Sbno1	57299	89.4892	-0.027707	Vav1	48931	2.37285	-0.0548863	Hsd11b1	42441	23.6054	0.00616892	Lancl2	36899	54.7284	-0.0518766	Zfp141	32354	9.84242	0.0117209	Zfp384	28725
Lhfpl3	529538	15.2218	0.0517107	Fut8	238213	58.4862	-0.00225249	Mvb12b	157993	137.132	-0.0746413	Kdm2b	119158	25.6407	-0.158449	Tpcn2	97487	3.85207	-0.0221603	Cep170	80414	53.6048	-0.172199	Trmt11	66524	3.28457	-0.120621	Ypel2	57282	29.7378	-0.125146	Smap2	48930	161.585	-0.0337132	Stat1	42425	5.81943	-0.177287	Zfp286	36885	13.2524	0.0960047	Secisbp2	32347	18.1783	0.0174826	Rcc1l	28720
St6galnac3	526908	12.525	-0.0761893	Rcan2	238165	70.907	0.008645	Rps6ka3	157937	22.4467	-0.278355	Heph	119126	4.0215	-0.083945	Cert1	97432	43.4299	-0.0330774	Rnaseh2b	80403	5.53242	-0.0372838	Sp4	66507	15.8083	-0.290209	Smyd4	57272	8.06815	0.116563	Ppp2r1b	48928	8.14723	-0.0846627	Acsf3	42394	13.396	0.0453335	Rtel1	36877	15.5399	0.0244806	Cluap1	32346	11.0735	-0.01166	Tbc1d10a	28716
Psd3	522945	304.768	-0.0497167	Gramd1b	238150	218.124	-0.0788741	Nbeal1	157729	8.52793	-0.276188	R3hdm2	119057	199.271	-0.0656542	Brwd3	97356	7.78695	-0.365266	Ism1	80403	3.95761	-0.0616955	Hectd2	66496	23.0971	-0.113895	Cep85	57254	10.4966	-0.246792	Dcaf8	48921	98.5897	0.0304285	Nipa1	42387	25.7553	-0.101025	Rbbp6	36871	84.4521	0.00354619	Kcna6	32345	63.3109	-0.0536579	Stard7	28714
Ptprk	522577	41.99	-0.0554541	Akt3	238130	132.278	-0.169815	Cdh7	157726	3.49441	-0.147696	Cyfip2	119009	866.097	-0.142653	Vopp1	97352	42.4531	-0.00515747	Blm	80386	2.80902	-0.237071	Mark2	66464	96.9814	-0.0912487	Mosmo	57236	27.7249	-0.071723	Glmn	48921	5.98278	-0.035129	Krit1	42380	40.4107	-0.13547	Qsox1	36860	21.1783	0.0178592	Csnk1d	32340	110.318	-0.0244235	Pofut1	28714
Atrnl1	522309	60.9877	-0.137734	Ralgps1	238069	73.9562	-0.166566	Snrpn	157724	111.024	0.0777853	Kcnq1ot1	118925	49.804	0.0962366	Slc12a6	97338	53.9966	0.0214225	E130008D07Rik	80356	2.96939	0.157512	Gpr107	66459	42.9953	-0.0147875	Mrpl1	57234	8.91305	-0.0944457	Cds2	48902	332.377	-0.0585624	Ppm1a	42364	124.525	-0.0111353	Hadha	36858	65.9676	0.0772682	Parp1	32330	86.6211	-0.0615062	Clcn7	28713
Zmat4	520566	40.9894	0.0564056	Nxpe4	238004	10.5887	0.229949	Insr	157556	30.6303	-0.0641425	Snx25	118898	30.1428	-0.00430712	Ascc1	97183	13.081	0.115014	Sh3pxd2b	80353	15.7541	-0.11287	Vwa3a	66424	12.2733	0.0224333	Zc3h12c	57228	5.55177	-0.34764	Gabpb1	48895	13.7216	0.0763269	Tifa	42359	2.53416	-0.0738971	Dnajc24	36840	4.06273	-0.141668	Snupn	32328	7.178	-0.167364	Ebpl	28697
Pde4b	519716	58.1121	-0.0647346	Prkag2	237898	104.773	-0.0986138	Tbck	157544	25.7182	-0.0372799	Cyria	118826	149.444	-0.0762	Fgd5	97126	7.39034	0.0298793	Septin10	80220	2.64102	0.543324	Lpgat1	66421	89.777	-0.0124362	Pcdh10	57225	81.635	-0.00992877	Tmc7	48895	10.2714	-0.0239289	Gkap1	42353	12.0265	0.118178	Cyb5b	36831	112.168	-0.0153576	Itga3	32327	18.414	0.127947	Sparc	28683
Gmds	519161	5.49984	0.0937117	Greb1l	237763	7.20841	0.0183159	Mast2	157512	160.343	0.0258556	Slc6a11	118711	102.107	0.091691	Satb1	97103	62.374	0.0938619	Utp20	80197	18.9945	-0.0963288	Bclaf3	66393	4.6233	0.126211	Crtc1	57224	314.687	-0.180422	Phldb1	48894	193.608	-0.0867076	Orc2	42338	16.8985	0.0592529	Tsc2	36814	176.558	-0.0592878	Acox3	32312	24.6892	0.0402435	Ubxn2a	28673
Elmo1	517757	52.7422	0.0233516	1700025G04Rik	237722	76.3632	-0.0487432	Fhip1a	157230	7.14651	-0.0715648	Lpar1	118643	39.2402	-0.123943	Ngef	97036	85.4862	0.00886503	Rtkn2	80170	2.75341	-0.0312613	Coro1c	66322	67.5277	0.0330907	Prkci	57212	36.8492	-0.109705	Dnajb14	48882	79.6771	-0.0950393	L1cam	42327	155.786	0.21324	Cars2	36806	12.5359	0.0416731	Hgsnat	32300	35.9884	-0.0244318	Ddx11	28654
Kcnd2	514302	96.902	-0.242485	Shroom4	237594	5.33097	-0.17743	Mllt10	157151	34.7677	-0.0244715	Ostm1	118637	35.4138	-0.0781028	Lima1	96986	16.5109	-0.00963845	Epc1	80157	32.0555	-0.0239037	Gng7	66321	222.372	-0.0569184	Slc25a53	57186	9.09984	-0.0230439	Ermard	48836	5.84913	-0.0419088	Cul4a	42319	48.5295	0.000201361	Spire2	36802	16.6987	-0.00557329	Cxxc5	32291	62.5836	-0.0677643	Riok3	28646
Syt1	513332	1082.39	-0.0125268	Mir9-2hg	237502	40.2952	0.0404547	Tmem241	157087	2.63146	0.315929	Gab3	118615	1.51306	-0.354905	Ccdc149	96870	34.9636	-0.0204028	Synrg	80150	70.6313	-0.193556	Wdr20	66294	13.6494	-0.189675	Tmem178	57184	51.457	-0.0810812	Snx4	48827	29.1241	-0.0371792	Sf3b1	42312	161.33	-0.0458783	Ncf2	36797	3.25785	0.019103	Ppp1r37	32276	146.07	-0.0580327	Ciz1	28643
Rasgef1b	511639	11.7957	0.165368	Ttll5	237234	37.7246	0.0606768	Gsk3b	157083	111.329	-0.128553	Cnnm2	118596	29.3763	-0.205086	Myh11	96837	8.99869	0.591524	Rasgef1a	80108	251.999	-0.0599583	Radil	66259	12.7613	-0.0669673	Anln	57176	24.3757	-0.397214	Tmem87a	48801	21.342	0.03147	Mpzl1	42298	27.4018	-0.00171707	Ipo5	36775	102.081	0.0301544	3110056K07Rik	32267	4.17391	0.0581697	Flnc	28627
Cpq	511423	5.16583	0.10533	Wdfy3	236965	136.73	-0.280066	Map3k20	156973	5.80638	-0.0601384	Ano10	118549	14.3963	0.0266547	Prickle1	96777	79.4985	-0.096211	Dtnbp1	80072	48.5482	-0.0188165	Bzw2	66245	31.9317	0.0682254	Fam185a	57166	8.11587	-0.121632	D030028A08Rik	48790	5.19621	0.0636389	Faf2	42279	43.6221	-0.0473382	Kctd3	36746	67.3336	-0.0521082	Vstm2b	32266	48.0751	-0.142082	Nadk	28623
Arhgap6	509336	3.46504	0.269364	Bicc1	236868	7.35178	-0.061044	Mbnl1	156920	55.6302	-0.0790757	Fkbp5	118433	36.2936	0.0182388	Rgs17	96737	37.7077	0.0703325	Pxdn	80050	86.2826	-0.198214	Plod2	66205	5.91566	-0.165436	Galc	57165	20.7687	-0.00334699	Megf8	48753	167.153	-0.0996561	Fam91a1	42272	43.749	-0.0612165	Pigg	36746	12.1686	-0.17215	Inpp1	32261	21.991	-0.0388954	Slc30a6	28613
Aff2	507743	7.06246	-0.489372	Usp29	236641	22.4569	-0.0423603	Ccdc91	156784	23.3632	0.0899973	Pan3	118341	26.6613	-0.0537384	Camk2b	96718	1253.48	-0.118402	Fnip1	80036	28.047	-0.156057	Mir124-2hg	66198	21.9803	0.186309	Usp28	57142	18.4034	0.0778726	Stau1	48750	63.4455	-0.0615688	Bloc1s5	42267	8.55074	0.231894	Tmem219	36746	9.26596	-0.0705978	Draxin	32261	3.01315	-0.420627	Usp2	28606
Fgf13	505926	174.666	-0.0183201	Fryl	236632	61.9107	-0.0982851	Pcdhga4	156663	5.30624	-0.0690789	Fam13c	118255	77.2999	-0.0328564	Phka2	96712	21.785	-0.188675	Cemip2	80018	11.2348	-0.0297792	Rbm27	66189	22.3835	-0.1032	Axin1	57123	20.925	-0.110142	Ireb2	48741	34.7089	-0.0704032	Nefm	42256	138.119	0.0198306	Recql	36745	12.6389	0.106499	Ddx1	32240	75.0898	0.0780665	Grtp1	28598
Car10	503721	34.9027	0.300776	Ldlrad3	236182	13.0292	-0.106268	Jakmip2	156366	47.3294	0.00254004	Pum1	118243	90.0614	-0.148639	Tet3	96711	37.2044	-0.275325	Prkaa2	80016	20.3386	-0.162935	Synpo	66169	214.244	-0.139897	Tbc1d22b	57113	65.1435	-0.0328396	Rbms2	48739	7.96424	-0.193726	Ints3	42234	73.0707	-0.0488789	Hmgn3	36737	34.8488	0.12846	Ccnt1	32234	32.1879	0.0083579	Znhit6	28590
Dock1	502985	20.1647	0.0553402	Bcar3	236055	10.3699	-0.0464423	Ino80d	156272	19.607	0.0435327	Cabin1	118229	105.478	-0.030462	Shc4	96701	4.76519	-0.0345098	Asxl2	79995	22.2076	-0.245152	Zfand4	66080	2.13625	0.344255	Tpr	57097	100.282	-0.0246462	Atp2a2	48712	513.025	-0.0929049	Galnt3	42228	3.0405	-0.12664	Col1a2	36730	15.3313	0.346364	Ccnc	32221	15.4622	-0.00847401	Tab1	28580
Edil3	501751	65.4499	-0.0683619	Trps1	235711	18.1743	-0.261558	Cdc14a	156192	3.06684	-0.137618	Mdn1	118098	38.1512	-0.176667	Slc25a12	96686	136.793	0.0768598	Gramd4	79939	27.3418	0.0259898	St7l	66059	14.6315	0.0197547	Mapk14	57077	69.399	-0.0776366	Appl2	48705	65.5563	0.0210154	Kcnc1	42207	165.027	-0.144439	Rab3il1	36711	13.0063	-0.0247235	Emp2	32219	22.1589	0.0626688	Gnpnat1	28579
Dock2	497904	4.06144	0.0986665	D7Ertd443e	235381	4.64841	-0.24095	Pdlim5	156103	17.5501	-0.117428	Nsd3	118077	66.4913	-0.168159	Vezt	96652	46.7596	-0.0489721	Prmt3	79919	12.6366	0.0350172	Rassf3	65997	9.65649	0.15248	Nvl	57066	53.1057	-0.0907303	Fa2h	48689	111.411	-0.119121	Eif4enif1	42196	50.6416	-0.00977342	Bves	36707	5.78867	-0.0338898	Ddx42	32213	57.7201	0.0672207	Vamp4	28569
Dnm3	495581	84.8766	-0.0620823	Unc79	235206	75.9242	-0.155551	Ikzf2	156031	2.25473	0.212209	Mkln1	118076	66.6221	-0.0678755	Lgr4	96610	21.6393	-0.215633	Ift43	79918	4.42271	0.163907	Cep162	65959	14.9743	-0.0981689	Fez1	57060	155.083	-0.00450521	Bean1	48680	13.9835	0.0753686	Xpo1	42194	46.7456	0.06475	Samd4b	36705	110.008	-0.0753571	Azin2	32209	19.0861	0.208316	Ddx19b	28563
Cacna1e	493770	277.499	-0.210851	Cfap20dc	235048	6.92406	-0.0101986	Mbnl2	156028	166.203	-0.203052	Eipr1	118062	31.4812	0.0593234	Epg5	96548	31.1244	-0.201719	St8sia4	79889	8.82729	-0.0603733	Ift57	65893	26.6106	0.09373	Cep70	57037	13.4474	0.0134628	Lsm14a	48669	37.5937	-0.104178	Rad23b	42194	169.238	-0.0706209	Pank2	36693	29.1737	-0.00208216	Agrn	32198	199.662	-0.158339	Ephb4	28560
Gabrb1	490924	133.524	-0.22355	Ncoa2	234978	80.5864	-0.256577	Sema3c	155987	22.9187	-0.242559	Msrb3	118005	4.53518	0.0434296	Memo1	96485	14.8075	0.0612263	Trip4	79864	24.4201	-0.019883	Sptan1	65891	926.943	0.00750294	Speg	57023	171.592	-0.140037	Cenpj	48664	1.96981	-0.0885839	Arl8b	42179	141.507	-0.0155079	Maml1	36677	12.8035	-0.19216	Arhgap27	32195	14.4226	-0.00135493	Vdac1	28537
Kcnh7	490873	37.5741	-0.174035	Htr2c	234764	25.3581	0.48172	Arhgap22	155908	3.38455	-0.0172274	Fam184a	117978	15.9892	-0.0232565	Pecam1	96411	15.4575	0.09621	Zfp292	79847	27.9532	-0.313267	Spopl	65886	8.63821	-0.0158329	Zfp106	57023	165.873	-0.181702	Nod1	48663	6.88311	-0.333821	Creb3l1	42174	6.46961	-0.0223311	Vps39	36676	66.4671	-0.00407639	Csrp1	32171	172.993	-0.051491	Suclg1	28529
Prkce	490134	554.187	-0.0947265	Etv6	234458	10.6215	0.0102117	Ndufaf2	155908	8.31752	0.155201	Dglucy	117924	4.40754	0.152681	Cnot2	96350	45.3341	0.0129761	Rnf152	79796	3.92227	0.0670842	Emb	65879	15.4947	0.123072	Taf2	57021	30.3898	-0.0586337	Pdzd8	48602	48.7459	-0.160082	Fgf9	42173	8.68061	-0.0360013	Panct2	36670	2.00425	-0.260295	Dcun1d2	32168	32.4331	-0.0222444	Fbxo28	28527
Unc13c	489544	11.3969	0.203601	Tanc1	234107	113.728	-0.235241	Pip4k2a	155871	83.4642	-0.050734	Ttbk2	117788	46.9637	-0.133175	Gpr176	96309	10.9821	0.0806174	Dcun1d4	79794	67.2108	-0.0883654	Atg4c	65853	24.1938	-0.0360385	Prpf40a	56998	34.267	-0.0734002	Sbno2	48579	23.8242	-0.117846	Washc5	42170	42.0651	-0.0114528	Ccdc40	36666	3.19422	-0.0338749	Rap1b	32164	38.3739	0.0105988	Rab21	28510
Rims1	488728	130.564	-0.103679	Mycbp2	233403	261.941	-0.20011	Fntb	155823	27.8891	-0.0248549	Sgk1	117719	33.2573	0.0311971	Rxfp1	96269	15.5373	0.288385	Epas1	79710	103.138	0.0330952	Zfp366	65833	4.56122	-0.181391	Acsbg1	56993	103.835	-0.0113665	Kcnj12	48567	4.87504	0.101007	Pla2g6	42162	22.9681	0.0718822	Nif3l1	36665	18.5545	0.00691478	Ruvbl1	32163	20.8394	0.0823141	Entpd3	28509
Dennd1a	488399	79.1862	0.0486647	Sil1	233384	12.7573	0.0466003	Usp32	155719	92.1426	-0.0923642	Rock1	117644	19.8639	-0.12223	Rpgrip1l	96232	16.9649	-0.225118	Ppp1r13b	79653	117.412	-0.122001	1110004F10Rik	65813	44.7862	0.0352533	St3gal5	56979	86.8305	0.0517161	Ndc1	48562	14.9134	-0.0120146	Uchl3	42158	16.7525	0.0963954	Tent4a	36658	40.5511	-0.28491	Gns	32159	80.8171	-0.0277964	Prnp	28501
Aff3	487629	44.193	-0.19146	Tasp1	233325	10.6617	0.056222	Ccdc34	155543	16.6662	0.0670318	Coro2b	117552	332.244	-0.00815538	Kirrel1	96154	4.82031	-0.128527	Firre	79628	56.0107	-0.0321136	Cacna1g	65807	100.134	0.035293	Folh1	56966	3.7971	-0.164158	6330420H09Rik	48544	3.05449	0.0796552	AU020206	42123	1.87782	-0.0553383	Sh3glb1	36657	70.5715	-0.0500664	Hsd17b11	32157	27.2185	0.0738162	Tbp	28491
Cpne4	487258	79.6031	-0.193476	Tns3	233029	68.6672	-0.129236	Kif5c	155480	527.935	-0.0328225	Ctdspl	117545	24.9503	0.0700386	Cuedc1	96082	28.3923	0.102604	Atosa	79595	44.0917	0.0202293	Grip2	65741	17.1241	-0.0490002	B3gntl1	56956	4.4474	-0.00640183	Gemin5	48537	21.6436	-0.153813	Arl3	42102	45.5289	0.129977	Elp2	36641	65.5519	0.0561316	Fzd6	32154	7.53182	0.116504	Atp6v1e1	28488
Utrn	487177	31.7733	0.0925467	Kctd8	232394	5.16356	0.115699	Ston2	155378	22.3759	-0.210461	Ccdc88c	117533	53.6506	-0.0632627	Ccdc6	96079	40.1484	-0.0770674	Nup214	79539	45.4777	-0.0976158	Pik3r5	65728	1.90743	0.129399	Dzank1	56857	84.7012	0.0364403	Hnrnpr	48505	58.1291	0.048394	Arhgef2	42086	136.342	-0.165604	Lmo1	36635	23.2714	-0.0862371	Bclaf1	32144	86.4999	0.0038219	Bin2	28476
Spock1	487138	161.124	-0.0354792	Sgip1	232331	137.989	-0.180066	Vps13c	155242	57.2907	-0.347883	Arid2	117474	33.6754	-0.288629	Bcl11a	96067	147.797	0.00937925	Banp	79508	30.4991	-0.148041	Ptbp2	65724	63.5734	0.00948182	Ssh1	56800	24.664	-0.185833	Sh3yl1	48494	6.46922	0.0681581	Tcaf1	42086	198.246	-0.0240864	Ercc8	36633	6.31625	-0.0982371	Pdpn	32133	8.80088	0.0912789	Fbxl18	28475
Rims2	486112	55.0801	0.0792984	Ripor2	232291	50.394	-0.106662	Bmp6	155195	6.13026	0.312558	Kdm6a	117361	18.9423	-0.214975	Atg5	95933	15.8158	-0.0593789	E2f3	79488	20.1692	-0.121719	Smg7	65651	91.8999	-0.0839065	Bod1l	56777	63.4043	-0.113624	Mlxipl	48492	4.81468	-0.100665	Nup107	42084	8.93941	-0.141494	Bdh1	36621	50.2971	0.0807393	Zup1	32127	6.44852	0.245747	Atp1a1	28465
Diaph3	485868	1.84159	0.209316	Reps2	231695	102.999	-0.172499	Skap2	155127	7.06837	-0.160991	Dpysl3	117302	52.8174	0.106697	Afap1l2	95867	14.5562	-0.203652	Trim33	79482	45.8638	-0.267582	A730056A06Rik	65622	2.02518	-0.153898	Cnnm1	56774	144.794	-0.0809428	Dnajc11	48446	48.8282	0.0218899	Nprl3	42079	31.8079	0.107569	Fam174b	36617	26.2232	-0.0152434	Rab40b	32126	25.4266	-0.24552	Pax6	28464
Khdrbs2	485854	5.32575	-0.0501929	Tjp1	231616	92.4432	-0.204301	Taok3	155090	69.6234	0.0247282	Qki	117253	199.907	-0.117396	Clip4	95800	49.7005	0.0168566	Heca	79455	22.9251	-0.03665	Syk	65619	4.91432	0.00514137	Togaram1	56769	36.6363	-0.127143	Sms	48432	70.489	0.0453273	Sox13	42074	10.3352	-0.0779595	Iws1	36587	23.0885	-0.0312761	Arpc2	32125	232.386	-0.0996934	Tbx18	28460
Chrm3	485361	48.6304	-0.207169	Sema3e	231413	48.7002	-0.103637	Pibf1	155069	7.23183	-0.0439657	Taf4b	117114	3.62382	-0.210489	Mia2	95784	38.9573	-0.0153792	Ulk2	79424	94.1881	-0.107138	Ell2	65607	21.3271	-0.057	Dync2i1	56760	15.8988	0.0542877	Plekhm1	48412	34.2203	-0.158583	Snph	42044	502.664	-0.0383643	Gmeb2	36586	18.576	0.0874657	Pi4kb	32112	40.6977	-0.0377053	Wdr75	28453
Myo16	480831	30.54	0.023025	Unc80	230781	190.413	-0.382862	Kcnn3	154968	18.4919	-0.1841	Rasgrf1	117069	698.207	-0.0576007	Lhpp	95782	21.6094	0.0395473	Spop	79326	100.09	0.0943196	Blnk	65607	5.58592	-0.131067	Anxa4	56744	2.25111	0.113411	Pip5k1a	48400	57.5559	-0.160911	Slc14a1	42028	12.315	0.0488576	Pabpc4	36574	35.9589	-0.014825	Fam163b	32111	193.427	-0.275845	Ttyh3	28453
Lrrc7	479330	56.2981	-0.245713	Gas7	229883	383.587	-0.0697489	Vwc2	154708	3.61048	0.113584	Iqck	116900	3.37492	0.173524	Lars2	95739	49.4248	-0.310807	Moxd1	79273	5.87809	0.199983	Lncppara	65605	5.33897	-0.0665363	Caap1	56715	4.33849	-0.0447488	Ccar1	48358	50.9377	0.0108035	Ttll4	41985	20.0496	-0.325091	Bend3	36565	6.98847	0.156363	Dpp9	32098	92.2777	-0.0647061	Rab5a	28446
2210408I21Rik	478244	5.55746	-0.0497153	Ncoa1	229820	145.102	-0.177344	Dcdc2a	154702	5.65133	0.0168516	Cox10	116841	28.8942	0.11466	Add2	95728	272.551	-0.204373	Trip11	79224	30.3227	-0.157303	Kcnip3	65596	93.3675	0.328273	Capn5	56715	98.0407	-0.108696	Ppp4r1l-ps	48351	21.7129	0.158612	Dhx29	41978	23.9315	-0.0993159	Atg16l1	36558	44.3958	-0.0466168	Ppp6c	32097	28.5891	0.049176	Sh2b2	28409
Caln1	477957	185.257	0.0161141	Tnrc6b	229772	59.3378	-0.178663	Bicd1	154443	23.8596	-0.0992059	Mindy4	116839	5.76958	0.0828711	Car8	95679	2.5455	0.0761803	Ube2g1	79198	38.7482	-0.0113636	Pantr2	65580	3.16818	-0.0831282	Lix1	56715	25.341	0.0485281	Mfsd14b	48312	21.2254	-0.0942466	Kif3b	41977	68.5497	-0.0429265	Sf3b3	36548	68.1807	-0.0733719	Psmb2	32084	44.5903	0.13397	Smad7	28406
Tafa2	477208	27.2312	-0.0695542	Srgap3	229295	355.554	-0.127384	Frem1	154412	3.20986	0.515994	Fat1	116810	33.3264	-0.108017	Lrig1	95629	22.935	0.0325019	Pigu	79187	18.0149	0.00857193	Ptdss1	65571	40.9692	0.0820201	Lmcd1	56667	4.5692	0.245965	Cbx5	48272	91.6963	-0.0520797	Cep63	41946	16.7874	0.0447325	Bcl2l11	36509	3.93089	0.0710296	Snrnp200	32065	105.314	-0.0369987	Prune1	28402
Sema3a	477152	2.17101	0.0956027	Atp8a1	229294	128.565	-0.208363	Man2a1	154374	14.7818	-0.00300807	Kif21a	116672	132.245	-0.0955642	Scn5a	95608	1.97051	-0.269635	9130024F11Rik	79178	6.81584	0.102725	Slk	65568	73.2105	-0.131151	Alg13	56646	4.90403	-0.217553	Sez6	48248	301.572	-0.015062	Glo1	41935	53.4403	-0.029563	Bphl	36477	13.2029	-0.060262	Zfhx2	32062	136.24	-0.236786	Clta	28394
Dok6	477104	63.8413	-0.203323	Dchs2	229261	1.84614	-0.16962	Epha7	154368	103.271	-0.283893	Cyth1	116541	95.6018	-0.0616938	Parg	95601	23.1614	-0.184935	Rasgef1c	79159	1.99654	0.344077	Scarb2	65519	83.9203	-0.0674936	Bcl2l13	56630	36.7304	-0.0152051	Camkk2	48239	136.221	-0.107468	Mblac2	41934	28.0074	0.0764786	Aspscr1	36474	35.8928	0.0599606	Mapre1	32036	61.9722	0.116261	Sec62	28388
Slc24a3	474412	212.444	-0.0382134	Ttll11	228672	30.4479	0.0132948	Ctnnbl1	154213	22.6712	-0.0556242	AU040320	116526	67.1044	-0.0794043	Ankrd55	95551	3.68145	0.206275	Tpd52	79130	38.8237	0.0536117	Abcb4	65514	4.00088	-0.0491014	Rftn2	56623	29.3985	0.00584507	Kif9	48221	4.31316	0.250037	Aagab	41928	46.3607	-0.0304412	Stn1	36474	8.27223	-0.0324969	Kcnh2	32015	25.6405	-0.0664973	Hp1bp3	28387
Bcas3	472891	60.0518	-0.00981209	Cobl	228352	21.1359	0.320764	Sphkap	154061	191.788	-0.189878	Fam193a	116523	51.5364	-0.0512645	D5Ertd579e	95539	61.9687	-0.0516441	Celf1	79115	129.981	-0.128599	Faxc	65510	24.8975	-0.41093	Eeig2	56610	21.6308	-0.156755	Ctnnbip1	48201	32.7946	-0.0242166	Prkcg	41911	807.454	0.0339007	Sfxn1	36473	35.3855	0.0755498	Sgtb	31994	75.6642	-0.00298609	Zfp738	28386
Trappc9	471584	78.6465	0.0596261	Pdzrn3	228288	13.2536	0.119074	Plxnc1	153969	32.653	0.102471	Cast	116442	5.3619	-0.03088	Tbcel	95493	41.9325	0.0281636	Frs2	79107	41.4583	-0.145969	Naa16	65509	7.60136	-0.14743	Unc5a	56607	223.943	-0.0615554	Samd8	48195	42.8636	-0.165281	Gpatch1	41904	27.9589	-0.0116041	Igdcc4	36454	39.0081	-0.183666	Slc36a1	31980	63.4594	-0.0543655	Rrp15	28380
Col25a1	468376	35.3254	-0.166469	Rbfox2	228014	155.073	0.0306471	Slc2a9	153870	2.30404	-0.0855101	Sik2	116272	18.5824	-0.372279	Dennd2a	95489	31.8602	-0.0834774	Gprin3	79068	5.35426	-0.54159	Pot1a	65509	11.4113	-0.137062	Otud7b	56607	38.1884	-0.0287044	Ipo9	48187	115.133	-0.0385708	Slc25a17	41901	19.6619	0.0345816	Helq	36453	11.2431	-0.000279971	BC034090	31973	10.0248	-0.0866116	Psmf1	28374
Tmem117	466866	3.7691	-0.198045	Rnf150	227912	58.2725	-0.132474	Nipbl	153846	43.2899	-0.130833	Epm2a	116240	16.8762	0.173039	Trim24	95485	29.0276	0.0370217	Drg1	79055	42.6744	0.0891471	Ntf3	65498	5.42707	-0.154293	Irak2	56559	12.8104	0.0357225	Nphp1	48165	13.035	-0.0548818	Smyd2	41871	40.0907	0.0359637	Carnmt1	36436	4.80945	0.000116617	Rragb	31962	46.4807	-0.026286	2810002D19Rik	28374
Ppfia2	465613	119.389	-0.12571	Rap1gap2	227559	151.466	-0.0319662	Gm4221	153782	1.71707	0.258461	Sybu	116207	66.2112	-0.0411772	Heatr5a	95450	11.7175	-0.100458	Dipk1a	79032	17.1121	0.149575	Dync1h1	65493	527.682	-0.0293562	Cpeb2	56554	31.3165	-0.118253	Ubl3	48154	106.426	-0.0431434	Prmt7	41858	33.0521	0.0527395	Psen2	36434	14.7016	0.109176	Kank2	31960	11.1546	-0.0469942	Fignl2	28373
Xkr4	465597	7.46452	-1.4221	Slc35f4	227527	9.31453	0.00965061	Aak1	153706	388.288	-0.181052	Pcdhga8	116167	7.09789	-0.109141	Atp10d	95446	2.3347	0.426167	Agbl3	79027	6.23429	0.120263	Ehd4	65431	7.49859	0.099479	Dusp1	56538	17.1246	0.610432	Malt1	48129	7.17623	0.157658	Cdc5l	41853	46.2289	0.111361	Prps2	36427	14.6881	-0.0300969	Inip	31952	16.762	-0.065957	Thra	28368
Arb2a	464202	25.6835	-0.0284569	Tead1	227489	29.1835	-0.217857	Cemip	153645	26.7758	-0.222344	Gab1	116085	40.404	-0.22357	Ergic1	95445	99.8675	-0.0255272	Mpped1	79027	198.353	0.138831	Glce	65407	12.1298	0.0618564	Abcd3	56528	36.1799	0.0358879	Git2	48110	42.5079	-0.0783044	Adgrl1	41849	475.059	-0.131398	Atp6v0e	36416	15.7281	0.108313	Ccdc39	31948	14.0202	0.117059	Pgap2	28359
Fam110b	464133	30.3068	0.0465089	Nsmce2	227437	10.57	0.215242	Cdh11	153547	68.7895	-0.103934	Rnf217	115991	10.7224	-0.259462	Pcdh17	95439	81.8971	-0.165482	Eif3h	78965	98.5643	0.0728938	Qtrt2	65402	11.5032	0.0398745	Pdcd6ip	56515	78.1096	-0.0638953	Stambpl1	48104	13.4211	0.176148	Lman1	41842	22.8652	-0.0241741	Xylb	36416	6.15766	0.155673	Slc25a40	31947	6.9456	0.0556508	Zfp994	28351
Gpr158	463005	94.5653	-0.156888	Erg	227424	3.50648	-0.0177946	Anks1	153469	32.5021	-0.098143	Syt2	115916	18.2296	0.047243	Ptn	95291	130.962	0.0705408	Pla2g4e	78923	3.46066	0.398302	Fancd2	65335	3.44056	0.171176	Aftph	56505	55.3089	-0.0302013	Ints7	48052	27.28	0.0217177	Rufy1	41839	32.8027	0.0911552	Tom1	36416	15.9065	-0.0276854	Prmt9	31941	11.9651	-0.079031	Cbs	28344
Zfp407	461698	10.0874	-0.231859	Gab2	227360	16.9956	0.000200297	Ppfibp2	153376	7.95498	0.027214	Cacna2d4	115881	3.88977	-0.0748747	Gnai1	95220	110.937	0.00309234	Rcan1	78914	34.718	-0.0173779	Scrn1	65316	135.149	0.00162884	Insyn2a	56504	6.33694	-0.00124578	Islr	48038	12.5084	-1.36359e-05	Ccdc13	41834	5.93275	-0.0891036	Wdr1	36408	128.912	0.00852402	Parp12	31939	7.06141	-0.00499732	Bora	28318
Pde10a	461276	64.0729	-0.19585	Pcdha5	227217	2.01769	0.0189031	Akap9	153256	46.1811	-0.136478	Abl1	115851	61.9329	-0.186177	Arfgef1	95099	76.5134	-0.162251	Slc1a1	78911	107.85	-0.120138	Eprs1	65316	65.1964	0.0497663	Phtf1	56488	24.7826	-0.0596494	Nup153	48035	33.685	-0.232907	Nhsl3	41826	11.9182	0.213785	St13	36408	98.7001	0.0201402	Hip1r	31930	71.0957	0.119079	Rad51c	28309
Grin2b	460278	342.684	-0.151256	Kmt2c	226985	76.2592	-0.263342	Col5a1	153089	17.2736	0.455053	Fnbp1	115802	146.642	-0.131922	Map1b	95094	920.06	-0.145356	Papss1	78903	52.7055	0.00160671	Por	65293	76.4405	-0.0131347	Fancm	56455	7.56937	-0.133015	Jcad	47991	72.6185	-0.1484	Tex9	41818	6.70284	0.199704	Clpx	36398	17.5621	0.166117	Zbtb37	31927	14.8414	-0.136425	Cdk7	28308
Reln	460248	51.4179	0.0931212	Cdh20	226952	15.4655	0.0986413	Myo5a	152673	244.199	-0.109509	Sclt1	115794	5.82976	-0.0265378	Abcc5	95091	147.617	-0.070091	Trappc8	78870	44.3327	-0.102577	Mxi1	65292	49.3841	-0.0406863	Camsap1	56444	83.8402	-0.181925	Slc39a14	47956	24.7062	-0.132988	Mgat3	41798	145.444	-0.116274	Lrsam1	36398	31.1534	0.050547	Trim28	31921	110.891	0.00817759	Scoc	28307
Snd1	460023	71.9914	-0.00120025	Plekhg1	226939	30.1704	-0.161337	Srrm4	152542	42.9775	-0.183341	Ostf1	115686	11.2806	0.0531743	Pcyt1b	95088	44.7634	0.00604861	Micu3	78850	56.0063	0.0328991	Gm45844	65272	1.76631	0.130538	Afap1l1	56441	16.9234	-0.0921943	Ascc2	47952	30.1218	-0.0353072	Coa8	41792	14.519	0.14591	Gpr137b	36394	8.41941	0.0363983	Dhx9	31902	94.79	-0.0837863	Rbbp5	28294
Gphn	458393	59.7339	-0.0567418	Rab3c	226809	269.202	0.000952516	Map4	152495	551.841	-0.073977	Rerg	115672	14.6088	-0.00340353	Grk4	94926	2.8411	-0.239155	Sec24b	78794	60.4602	-0.133491	Ptch1	65270	33.4136	-0.188578	Togaram2	56408	2.46107	0.0998357	Ifitm10	47916	19.326	0.177329	A2ml1	41787	9.25107	0.381446	Rnf185	36381	25.2497	-0.0790152	Dhdds	31890	62.4414	0.0269626	Snhg5	28294
Phactr1	457903	315.677	-0.0144983	Chd9	226164	38.9786	-0.301669	Arhgap32	152310	121.167	-0.139109	Dleu2	115668	7.91935	0.00620465	Clock	94924	56.0599	-0.232576	Igf1	78777	5.30721	-0.0181058	Coro2a	65265	25.5346	-0.00120882	Cacul1	56329	38.8352	-0.0683474	Ppp4r3b	47907	28.0778	0.00165561	Tpgs2	41784	49.7892	-0.00191146	D16Ertd472e	36370	10.0992	-0.0881153	Tor1aip1	31881	29.9085	-0.0944545	Pwwp3b	28293
Cdh4	456942	13.0019	0.0323226	Wdr70	226157	15.6393	0.0901719	4932441J04Rik	152308	4.79305	0.252068	Bmpr2	115614	93.9449	-0.270375	Foxo3	94914	47.3988	-0.131996	Ift74	78738	15.1656	0.273883	Nmbr	65259	2.20165	0.196028	Sin3a	56326	25.6037	-0.00946829	Mocos	47884	1.40179	-0.178901	Kdm1b	41780	8.54869	-0.140645	Lims2	36329	18.4782	-0.0289814	Atp2a3	31875	8.58185	0.232326	Abce1	28278
Akap6	456216	138.765	-0.0959637	Wdfy4	225961	1.64609	-0.0708713	Invs	152194	10.9579	-0.00738707	Ammecr1	115582	2.0313	0.214568	Pcdhga10	94880	5.11867	-0.209374	Ube2w	78699	30.464	-0.0235685	Gk5	65246	2.43346	-0.0253456	Dse	56322	3.82481	-0.118678	Cdc27	47875	28.6868	-0.0925341	Gm46430	41768	4.0098	-0.057557	Cdc37l1	36329	69.7756	-0.105728	Aasdh	31855	10.277	-0.0488656	Cyp4v3	28272
Zfp536	455617	26.4619	-0.0634939	Pde8b	225882	50.4337	-0.113476	Abtb2	152113	13.9487	0.016694	Ttc23	115502	2.40895	0.40241	Otof	94870	4.87719	0.292327	Pkia	78697	95.6329	-0.0454757	Usp31	65232	48.5845	-0.285654	Lrp4	56268	32.7052	-0.150531	Appbp2	47868	59.2496	-0.0641486	Rims3	41763	38.0027	0.0674759	Trappc13	36320	29.4421	-0.0818752	Chaf1a	31850	5.22508	0.0861884	Pcid2	28270
Dgki	454162	11.6933	-0.762251	Upp2	225673	14.3928	0.0609973	Pcdhgb2	152045	4.54161	-0.423009	Lrig2	115500	19.8402	-0.0903152	Calcrl	94785	4.25545	-0.0629492	Olfm2	78659	37.8688	0.218203	Sned1	65224	19.6012	-0.0800172	Ocln	56211	8.49672	-0.03638	Zfc3h1	47813	41.6121	-0.240123	Anks6	41758	15.9794	-0.235042	Ppp4r2	36312	32.2153	-0.141029	Azin1	31839	76.4574	-0.0117341	Rbbp4	28270
Nell2	453329	654.306	-0.0567489	Rnf220	225589	143.697	0.0226627	Tbl1x	151970	40.1785	-0.0648446	Hycc1	115414	18.2688	-0.123782	Cdk13	94782	48.7729	-0.155659	Taok1	78653	58.5821	-0.114268	Cwc22	65216	14.0932	0.147912	Fbxo42	56149	33.7647	-0.0739754	Sgsm2	47799	132.663	-0.0580926	Tgs1	41744	17.215	-0.111789	Ttc9	36308	46.716	-0.05278	Col20a1	31828	8.98658	-0.043608	Ecd	28269
Sema5a	451531	92.5825	-0.329548	Atxn7l1	225492	29.067	-0.218898	Epb41	151908	26.9947	-0.0813331	Nrp2	115410	62.4127	-0.12767	Nudcd3	94724	90.2775	0.042767	Cc2d2a	78626	20.733	-0.0886987	Ezh2	65202	4.84356	-0.07509	D130043K22Rik	56135	25.8636	-0.225222	Srpra	47798	52.696	0.0231696	Plppr4	41737	324.68	-0.0748671	Dnajc17	36295	6.05322	0.0922749	Lrrc40	31825	13.0959	0.0223082	Decr1	28267
Cacna1d	451516	56.2895	-0.15343	Adcy8	225212	17.1265	0.218324	Sipa1l2	151745	69.3663	-0.281418	Mta3	115353	61.0537	-0.104369	Lin52	94723	12.2213	-0.0330546	Ranbp9	78607	52.4256	0.0404066	Lmln	65174	13.3664	-0.247133	Septin7	56132	181.782	0.0832952	Evc	47796	10.7093	-0.102729	Capza1	41726	15.7852	-0.00953333	Dnaaf5	36287	8.36917	-0.0793811	Socs2	31818	19.6918	0.209372	Tpm3	28253
Exoc6b	451026	115.591	-0.107827	Sfmbt2	224743	3.15754	-0.306074	Adamts18	151612	2.11812	-0.11105	Cop1	115320	33.2963	-0.0195369	Zfp516	94651	14.7259	-0.0570692	Sumf1	78554	10.7157	0.027438	Ddx31	65165	5.0934	-0.0623378	St3gal6	56118	10.1803	-0.0328657	Alg6	47796	5.79787	0.00375513	S100pbp	41722	23.1797	-0.0338931	Tecr	36273	378.684	0.078875	Rnf123	31812	65.9778	-0.0581705	Zfp85os	28242
Cadps	450516	202.896	-0.137473	Slc10a7	224657	4.24712	-0.357339	Arhgef10l	151527	30.9844	0.010357	Alms1	115222	5.49815	-0.210151	Ccnd3	94640	24.6795	0.156004	Usp3	78505	18.5337	0.101936	Ncapd3	65140	19.6037	-0.0815594	Rubcn	56063	77.4275	-0.0533146	Ptpdc1	47792	32.8699	0.0654878	Zng1	41694	6.11849	0.18064	Gm33989	36273	18.9526	-0.124319	Rhoa	31805	113.229	0.05225	Sar1b	28238
Zfpm2	449557	28.1001	-0.0674097	A230057D06Rik	224171	14.3879	0.0821647	Tmem131	151475	127.891	-0.183137	Chd2	115192	41.4476	-0.0156307	Auh	94562	33.2398	0.0323341	Gm43672	78464	5.60556	0.145651	Rap1gap	65135	253.157	-0.0154937	Psmb7	56051	51.6645	0.116349	Phf12	47785	60.4298	-0.0740253	Tbce	41689	43.8923	0.0578919	Fam241b	36265	11.9471	0.0740174	Fam193b	31804	111.09	-0.00928999	Insig2	28236
Samd12	448727	26.0866	-0.314274	Gabra3	224167	41.2619	0.202881	Epb41l4b	151465	26.8625	-0.122568	Aim2	115161	2.54361	0.102738	Bsn	94362	411.956	-0.294774	Pum2	78447	111.8	-0.12338	Gm26644	65132	12.3645	0.0494678	Usp49	56048	12.1716	0.131844	Atl2	47733	33.2236	0.0553054	Slc41a3	41687	2.53128	-0.13632	Gnb4	36253	20.4786	0.0513358	Dnajb4	31791	31.015	0.141247	Pdxk	28231
Tmem267	448020	6.12915	-0.297044	App	224081	1151.28	0.000536155	Wrn	151143	8.15872	0.100634	Fig4	115088	33.3734	-0.00380276	Tbc1d19	94359	23.1754	-0.0775228	Efcab2	78428	8.38232	0.192737	Etnk1	65086	188.451	-0.157878	Kcnmb4	56017	43.4821	-0.0479979	Ak4	47718	42.4062	-0.0205485	Nup35	41670	5.82595	-0.0716551	Gcfc2	36246	7.1914	0.137223	Atp1b3	31787	53.2607	0.0484283	Hcls1	28229
Tbc1d5	446228	39.2053	-0.154925	Rapgef2	224001	134.127	-0.138829	Cobll1	151064	11.5986	-0.0979598	Adcy1	115017	667.36	-0.344239	Rnf213	94318	10.4108	-0.268479	Hmg20a	78327	72.9652	-0.0314535	Tmtc4	65064	9.60823	0.132091	Alkbh8	56014	25.481	-0.0956797	Prokr2	47714	4.44045	-0.0920276	Spata7	41658	16.8852	0.119306	Ubn1	36232	55.316	-0.0816693	Snta1	31786	29.1814	-0.0857989	Epdr1	28221
Ppp2r2b	445695	81.351	0.0571064	Clasp1	223620	97.056	-0.0164285	Ptprj	150893	63.6212	-0.220624	Arhgap31	114934	27.9479	-0.0704459	Itpkb	94317	35.5737	-0.0349907	Rnf111	78301	30.2475	-0.111727	Myh14	65040	29.9144	0.0947344	Pacsin1	55973	457.1	-0.0581867	Map3k14	47710	4.12766	0.22311	Cep89	41654	12.5156	0.12336	Akna	36229	5.77827	-0.103406	Mobp	31777	1291.98	-0.0624577	Rbsn	28213
Plxna4	443924	159.162	-0.217751	Abcc4	223527	7.98323	-0.0675514	Adcy5	150861	126.652	-0.0127474	Bmerb1	114896	206.517	0.0801701	Bcl9	94255	69.0045	-0.0884842	Ccdc138	78296	2.39999	0.347556	Ptk7	65033	7.85162	0.0572562	Ap1b1	55967	141.425	0.037856	Txnl1	47707	45.2259	0.0168398	Wnt2	41645	3.69773	-0.0595698	Gpbp1l1	36224	27.724	-0.0813092	Odr4	31775	38.8607	0.00874817	Zfp248	28209
Syn3	443771	8.28176	-0.561345	Grik3	223473	56.5929	-0.128839	Htt	150794	136.052	-0.181424	Creb3l2	114891	17.3828	-0.188351	Jade3	94251	7.38254	-0.265618	Mettl25	78191	2.55322	0.0842554	Acsl1	65014	47.7895	-0.0265082	Ltn1	55961	38.5358	-0.152387	Disp3	47701	45.7496	-0.232491	Eif4e3	41636	12.046	-0.0427518	Nucb2	36215	9.79044	0.0319419	Olfml2a	31775	2.34552	0.393193	Opa3	28209
Agap1	442811	96.9249	-0.0651059	Samd4	222961	13.7918	-0.141571	Niban1	150753	2.3334	-0.318545	2900079G21Rik	114876	13.4038	-0.00484599	Kcnb1	94186	144.254	-0.145803	Trp53bp1	78126	79.4174	-0.0520224	Ogdh	65009	270.651	0.0366447	Pigl	55957	7.22024	-0.0829162	Brca2	47699	2.47658	0.0940545	Trim67	41621	4.95178	-0.0492081	Adora1	36206	327.488	-0.0514136	Rmdn1	31770	3.57273	-0.0910036	Ints13	28203
Fbxl17	442565	29.6161	-0.141714	Cdkl5	222781	83.9642	-0.233803	Aldh1a1	150750	45.416	-0.195167	Zmynd8	114864	167.112	-0.0927762	Arhgap39	94185	153.568	-0.189896	Tmem260	78122	17.2312	-0.0975655	Xrn2	65004	30.5998	-0.0847329	Lemd3	55919	25.8793	-0.0135686	Mtf1	47696	26.9618	-0.1685	Primpol	41618	3.46101	0.0447521	Net1	36202	21.7482	-0.333856	Stk35	31770	21.0335	-0.101887	Aida	28197
Cacna2d1	439716	114.416	-0.163669	Phlpp1	222498	110.984	-0.103929	Dlgap4	150658	376.933	-0.00201748	Acer3	114819	13.6232	-0.122013	Atr	94184	7.24995	-0.0759021	Gmnc	78099	2.304	0.101983	Limk2	64933	101.524	0.0788065	Slco4c1	55901	2.69085	-0.0886494	Lgi1	47678	161.63	0.0325143	Gmcl1	41615	16.8299	0.0191289	Slc25a36	36196	35.7413	0.0840982	Ptpa	31767	157.11	0.0562335	Osbp	28171
Tshz2	438803	118.252	0.276083	Vps13d	222383	96.9845	-0.172573	Ubash3b	150599	31.3121	-0.156976	Snap91	114731	319.303	-0.0693386	Rai1	94184	104.337	-0.242863	Senp6	78050	60.4567	-0.040273	Itpr3	64919	3.93812	-0.00511015	Brdt	55899	9.63661	-0.0722715	Cmtm4	47616	69.0278	-0.00572615	Aacs	41596	37.478	0.0429429	Dnai7	36171	1.4012	0.0697881	Mndal	31755	6.63279	-0.079292	Kpnb1	28167
Thsd7a	437800	21.012	-0.280453	Stxbp6	222225	55.6252	-0.211744	Rfx4	150476	11.8627	-0.0202169	Wnk1	114703	188.221	-0.281363	Bmp2k	94178	12.1289	-0.187764	Col6a3	78048	3.42062	-0.911634	Ston1	64902	2.56284	-0.0577418	Ptpn5	55889	134.663	-0.0602884	Rab22a	47583	39.0791	-0.0740702	Susd5	41588	3.34883	0.223229	Bend4	36163	7.29416	-0.116513	Bfar	31754	20.603	0.0658871	Syngr1	28167
Pacrg	437257	11.5351	0.0309188	Me3	221967	38.6691	-0.09933	Casz1	150460	2.36297	-0.501704	Eml5	114679	67.6669	-0.223617	Hibadh	94161	29.704	0.132164	Pnpla7	78024	12.1039	-0.0713873	Spg11	64866	19.9247	-0.0760155	Tmem255a	55866	15.7734	0.288558	Scyl2	47564	24.5129	-0.102863	Atp6v0d1	41582	192.313	0.0712622	Gabpb2	36150	18.9211	-0.139909	Dtx1	31725	102.588	-0.0218808	Acbd3	28161
Kcnb2	436496	15.9591	-0.243993	Aig1	221926	30.0483	0.136515	Adam23	150385	103.523	-0.0989074	Me1	114582	47.9235	0.0164059	Mcm9	94124	3.84902	0.136602	Slc38a9	77998	16.8651	-0.0115987	Uso1	64860	62.7768	-0.0405981	Itgam	55851	4.37782	0.522981	Plekha1	47556	72.2691	-0.0456868	Ncbp3	41534	15.2603	-0.146678	Ppfia4	36145	112.992	-0.0459887	E430024I08Rik	31723	2.62801	-0.0235566	Slc37a2	28153
Galnt17	436412	186.515	-0.118493	Cnksr2	221858	176.777	-0.157627	Mnat1	150271	8.50899	-0.0247135	Cd47	114477	71.4419	0.025594	Siae	93957	14.6994	-0.000174994	Camsap2	77981	126.775	-0.173936	Emx2os	64851	7.72913	-0.107848	Zfp984	55814	2.25026	0.145456	Itgb1	47546	43.1741	0.127526	Nt5c3	41532	19.582	0.194631	Tmem87b	36143	24.0763	0.0860634	Son	31715	295.475	-0.131681	Pigf	28150
Cep112	435423	1.97832	-0.105607	Kcnd3	221672	69.5512	-0.181235	Samd5	150243	16.3338	-0.0555596	Abcc9	114453	5.3351	0.229569	Rtp4	93931	2.02476	-0.34867	Tmeff1	77957	59.745	-0.0641289	Usp48	64782	81.8141	-0.0186602	Mtcl3	55791	45.1598	-0.186541	Frmd7	47530	1.69824	-0.306638	Ubap1	41529	39.8896	-0.0137716	Chfr	36130	27.6654	-0.0146909	Zfp26	31713	9.98453	-0.089597	Ap5m1	28137
Sh3gl2	434069	196.608	-0.0343841	Olfm3	221644	12.3633	0.107642	Runx1t1	150213	20.6236	-0.126541	Col4a1	114403	68.5684	0.160524	Ckap5	93902	136.863	-0.0118631	Kmt2a	77942	144.455	-0.250381	Smad4	64771	28.3107	-0.214176	Nufip2	55766	16.8329	-0.198948	Dcp1a	47528	17.9414	-0.00470069	Nt5m	41521	28.4639	-0.0170277	Socs7	36107	98.3973	-0.0917721	Canx	31712	186.075	0.0655438	Dnajc12	28133
Rtl4	433504	2.76423	-0.163161	Vps8	221562	40.3849	0.011262	Gpm6b	150077	518.731	-0.0832928	Iqgap1	114391	21.6179	0.0172627	Ift88	93874	14.0034	0.0552215	Arid1a	77761	120.655	-0.204249	Rgsl1	64761	2.25735	0.183533	Bend6	55764	65.7704	0.0674327	P2rx7	47521	8.66315	-0.0344208	Zc3h11a	41518	4.25603	-0.541829	Bms1	36093	24.4746	-0.00973175	Pml	31710	13.7296	-0.281504	Hopx	28133
Rgs7	433413	63.6931	-0.0762271	Asph	221275	50.4345	-0.0367143	Rspo2	150032	12.6737	0.235626	Uggt2	114391	20.4953	-0.101821	Ide	93868	42.7431	-0.05549	Itga4	77697	23.7235	-0.256401	Virma	64726	32.4412	-0.108908	Cyb5r4	55760	23.7048	0.00671764	Simc1	47511	12.9727	-0.0777028	Kdm5c	41515	50.906	-0.208335	Mlh3	36079	17.9088	0.000754299	Cnn3	31710	73.8766	0.0335622	Tubgcp4	28116
Luzp2	433387	61.2458	-0.150919	Trerf1	221082	42.6586	-0.138294	Elavl2	150022	44.3216	0.029834	Col18a1	114370	6.37053	0.487002	Ccser2	93841	82.0842	-0.112953	Ldah	77652	29.9881	0.00774188	Ndrg3	64711	465.242	-0.0637312	Macir	55756	23.4437	-0.0383559	Sugt1	47505	66.5746	-0.0447839	B230369F24Rik	41508	2.1994	-0.0812205	Eng	36074	33.7617	-0.0396343	Wdr48	31709	58.9075	-0.080572	Fam204a	28115
Ephb1	432565	39.2734	-0.13731	Zc3h12b	220959	14.8199	-0.151805	Tle4	149901	47.6433	-0.15094	Rnf144a	114290	20.1865	0.0502166	Cnot6l	93838	28.5032	-0.130171	Tceal3	77536	77.263	0.120636	Abhd3	64679	27.44	-0.0834725	Carf	55706	12.2583	0.00532523	Bcl7c	47477	11.8441	0.00246822	Zfp37	41507	16.3866	-0.0487913	Rcbtb1	36056	30.8391	-0.0785511	Ash2l	31698	33.5552	0.0328051	Ptcd3	28112
Snx29	432564	5.63828	-0.38006	Hdac8	220720	8.5637	0.0192473	Lin7a	149788	8.70072	-0.0839188	Kiz	114233	11.66	-0.0450937	Cldn14	93777	2.14803	0.0822772	Ptbp3	77496	17.4944	-0.1856	Svop	64660	149.483	0.0204975	Fam20c	55563	27.3172	-0.101396	Orc4	47453	26.8822	0.00405075	2810032G03Rik	41501	5.66484	-0.0282411	Rigi	36055	5.07885	-0.00736836	Matr3	31697	83.8685	0.0890651	Meaf6	28104
Hmcn1	430911	3.38138	-0.0949353	Strbp	220631	86.8386	0.112861	Rps6ka6	149767	2.58391	0.144132	Sdc2	114212	23.8919	0.097204	Acot7	93721	186.507	0.0477421	Smap1	77471	88.567	0.0946967	Jph3	64653	263.954	-0.137305	Bfsp2	55496	6.86125	-0.0117335	Mkln1os	47451	2.34937	-0.0850005	Gars1	41493	88.9281	0.10961	Begain	36030	186.379	0.0642525	Mthfsl	31694	2.82002	0.0013509	Dram2	28092
Kcnab1	429027	93.1066	-0.173751	Clybl	220530	11.1688	0.183794	Vps41	149525	113.887	0.0398674	Irag1	114195	2.15748	0.305837	Stk24	93668	31.9884	-0.172089	Dcx	77469	18.0277	-0.0854	Eef2k	64619	27.5855	0.00959619	Cul5	55432	43.2324	-0.119327	Ranbp2	47436	59.6638	-0.305449	Rbm28	41430	42.7063	0.00814684	Sass6	36022	4.40402	-0.381348	Csgalnact2	31688	7.32539	0.00886713	Phf24	28092
Grin2a	427662	182.455	-0.173501	Phkb	220417	22.1127	0.00357084	Ddx10	149418	12.1503	0.0168058	Abcc1	114179	16.8529	-0.119437	Lrrc8c	93630	19.6753	-0.181555	Sort1	77429	568.285	-0.193389	Adipor2	64554	32.3061	0.0115379	Cd46	55423	6.78875	0.108005	Parp11	47421	11.5262	0.123744	BC002059	41422	5.09973	0.364791	Pomgnt1	36009	53.7744	0.049355	Eif2a	31680	31.9993	0.0450428	Srsf4	28089
Ncald	426395	341.935	-0.0348643	Cdh2	220369	103.871	0.00239987	Cradd	149387	3.98695	0.271577	Lrrc1	114047	5.64614	-0.075232	Trim37	93606	208.608	-0.0597286	Anapc1	77287	63.878	-0.113945	Grb2	64552	98.9551	0.0170962	Ankrd42	55419	6.59767	0.0749193	Acbd5	47391	45.6221	0.0496147	Wipf2	41402	78.6232	-0.0261107	D6Wsu163e	36005	18.3354	-0.0427507	Klhl24	31679	43.0716	-0.0277896	Rrm1	28076
Grik4	426358	65.7449	0.0516452	Gfra1	220305	44.4173	-0.0819531	Rap1gds1	149299	234.828	0.00887685	Ptprb	114012	30.7977	0.103418	Pdia5	93561	2.31081	-0.26874	Nsd2	77250	56.5282	-0.119868	Zgrf1	64534	3.43121	-0.196421	Rtn4ip1	55394	8.52062	0.0983475	Slc38a10	47386	64.767	-0.0646131	Lpcat3	41391	17.5478	-0.0663575	Kat7	35987	68.9427	-0.0285901	Dgke	31671	52.1164	-0.0196959	Dhcr24	28075
Ncam2	426131	29.5065	-0.344404	Lhfpl6	220151	11.701	0.0577503	Atp13a4	149011	10.3999	0.0999237	Adamts16	114009	3.6519	0.192587	Zfyve28	93556	27.6606	-0.120911	Bicra	77249	54.6847	-0.191524	Slain2	64525	18.8339	-0.0622363	Tfeb	55389	14.1868	-0.0844539	Wnt7a	47382	13.7833	-0.122914	Tbc1d9b	41389	199.61	0.0212125	Tmem38b	35974	4.99357	-0.0838556	Armc1	31663	44.5181	-0.0199792	Mcm6	28074
Eda	425156	5.19186	-0.170597	Ttc7b	220056	134.43	0.0585787	Uty	148898	8.02595	-0.231964	Mtmr3	113996	75.203	-0.09161	Atp13a3	93552	34.8698	-0.140238	Pdpk1	77244	71.4259	-0.280672	Arap1	64519	15.5741	-0.140839	Nxpe3	55332	15.0828	-0.0074591	Ikbkb	47377	40.9914	0.00499491	Spice1	41376	9.59542	-0.055711	Zwilch	35960	1.37263	-0.144986	Mal2	31655	94.8716	0.106328	Map2k2	28060
Fhod3	424878	10.5747	0.061681	Filip1l	220033	3.86533	-0.0672386	Kcnk10	148873	7.30671	0.101809	Enpp2	113991	217.613	0.852863	Bhlhb9	93487	42.5542	-0.0692458	E430024P14Rik	77196	2.3182	0.283844	Mthfd1	64505	29.0324	-0.0110211	Cbx7	55312	46.5056	-0.0962203	Cflar	47376	8.58401	0.0196084	Tmem65	41369	36.0591	-0.0526484	Supt20	35959	40.2511	0.00239782	Vash2	31650	2.44192	0.184382	Tbpl1	28059
Fstl4	423904	11.1199	-0.318546	Igsf21	219938	40.8506	0.302342	Itga1	148868	9.00029	0.0403431	Gtf2f2	113928	9.12255	-0.00407007	Apaf1	93459	11.3469	0.168541	Dusp16	77157	11.2454	0.00421186	Taf4	64494	18.7646	-0.254649	Slc9a8	55288	29.9496	0.070311	Tpx2	47357	2.39926	-0.317528	Mccc1	41366	15.7484	0.00410534	Atg13	35958	86.0936	-0.0218125	Angptl2	31648	2.79836	0.421995	Mcm8	28056
Shank2	422566	166.315	-0.128538	Phactr3	219517	128.293	0.000553196	Zranb3	148863	7.26647	-0.0245077	Lef1	113885	5.28733	0.10496	Csnk1g3	93426	41.1277	0.0883385	Glt1d1	77112	20.8639	0.0213534	Fam13b	64480	33.0892	-0.0315585	Aco1	55257	23.0363	-0.0330867	Stxbp3	47350	15.0587	-0.0799958	Kif3c	41362	199.279	-0.0426506	Glyr1	35954	153.844	-0.0527744	Plekhd1	31623	2.98119	-0.0359167	Eif3j1	28052
Rbfox3	421835	397.025	0.0353771	Gli2	219487	7.69492	-0.0428109	Ptpre	148812	52.5645	0.0560144	Chrna7	113877	14.8173	-0.295713	Dnmbp	93370	10.6451	-0.0227147	N4bp1	77098	50.6495	-0.114729	Myt1	64465	11.1426	-0.193035	Zranb1	55249	41.9315	0.10756	Cpox	47344	39.2901	-0.13203	Daglb	41358	24.7909	0.00761657	Vsig10	35922	1.56449	0.29592	Pi4k2a	31617	65.2253	0.0196413	Vps36	28034
Glis3	421226	18.3175	-0.322041	Lmo3	219050	116.576	0.00454317	Lmbr1	148588	17.4038	-0.011376	Lamc1	113864	34.268	-0.0525772	Itch	93346	42.8067	-0.171086	Tmod1	77097	41.6386	-0.0860746	Rpap2	64465	12.8226	0.0213901	Mcub	55246	2.84989	-0.0297264	Unc13a	47340	384.199	-0.173618	Capn3	41346	12.5781	-0.268818	F730043M19Rik	35915	32.8994	-0.045385	Pdzd4	31610	87.4853	0.0625721	Pprc1	28029
Slc35f1	421089	41.7269	-0.00966918	Sorbs1	219026	84.9818	-0.260138	Cap2	148433	196.087	-0.129606	Ecpas	113838	70.4031	-0.0650039	Hira	93272	9.31053	-0.0275517	Galnt9	77025	119.015	0.0532782	Asb18	64446	3.83806	-0.130568	Nhlrc2	55242	13.783	-0.0637703	Ptpn1	47328	53.575	-0.0801266	Desi1	41339	169.722	-0.11933	Wdhd1	35913	4.60865	0.0382947	Ankrd52	31589	77.0104	-0.188338	Sdha	28026
Camk1d	421058	157.42	-0.105621	Ralgapa1	218271	106.067	-0.27428	Ptpn14	148427	11.9376	0.0147045	Aldh1l1	113776	36.1965	0.112747	Ube2h	93250	75.1401	-0.0329906	Fbxl5	77023	55.4138	-0.0559135	Prr14l	64436	50.2177	-0.201	Rnf182	55235	25.812	-0.171141	Cbfb	47315	12.6251	-0.0034508	Zdbf2	41311	14.1172	0.0725458	Minar1	35909	2.22315	-0.0406196	Disp2	31574	463.183	-0.0645317	Dnajc27	28023
Maml3	419169	9.8375	-0.0432767	Mapkap1	218179	38.0803	0.0532876	Il1rap	148413	43.3534	-0.174061	Dennd5b	113609	50.3852	-0.154364	Frmpd3	93204	62.653	-0.0420698	Rev1	77015	20.5352	-0.112844	Gpbp1	64431	40.3948	0.0370735	Nudcd1	55144	10.5337	-0.0305803	Trim36	47307	5.03268	-0.158027	Usp20	41307	84.2421	-0.0195714	Rab11fip1	35873	2.37069	0.181444	G3bp2	31573	187.87	-0.00810335	Actr8	28017
Kcnn2	417023	58.3433	-0.0634249	Ptk2	218178	102.245	-0.0119263	Cttnbp2	148365	144.807	-0.211701	Tpd52l1	113582	12.1167	0.124491	Ern1	93202	8.73369	-0.105893	Mphosph9	77013	19.1886	0.045457	Lamb1	64410	29.0804	-0.0366336	Rfx2	55116	6.52681	-0.265135	Rpn2	47302	93.3258	-0.0440103	Nr4a3	41294	86.7702	-0.20851	Slc31a2	35849	6.40572	0.0927697	P4ha2	31570	8.84286	0.00974177	Grin1	28006
Arhgap24	416546	5.13109	-0.178184	Atg7	217517	21.0526	0.0142892	Hectd4	148358	292.904	-0.141765	Fam171a1	113582	70.8162	-0.0935423	Bcl11b	93199	117.708	-0.178981	Gldc	76982	34.1831	-0.028608	Ppip5k2	64363	15.7264	-0.17646	Mttp	55114	6.66593	0.333308	Fkbp9	47299	22.7893	0.15897	Morc2a	41286	41.193	-0.0574158	Ddx6	35839	72.7927	-0.0438157	Vps26a	31570	38.3401	0.0871602	Ccdc92	28006
Hs3st4	416120	86.9335	0.0593984	Asb3	217288	7.84664	-0.112922	Antxr2	148260	1.3169	-0.0573599	Hunk	113540	29.0057	-0.17114	Cnksr3	93174	9.11246	-0.169123	Ppfia1	76971	34.1542	-0.0425786	Acad11	64348	17.2302	0.0977766	Zfpm1	55110	61.028	-0.271336	Rgs8	47298	73.5968	-0.0820179	Rangap1	41282	138.054	0.113298	Slc27a2	35836	3.69506	0.0638043	Amn1	31565	9.629	-0.0748289	Dstn	28004
Nfib	415577	160.889	0.0164423	Galnt14	217225	16.2565	0.00641569	Sncaip	148226	6.02872	-0.148668	Phf20	113486	67.9021	-0.0314211	Pphln1	93160	20.6793	-0.00660389	Gtf2i	76926	182.318	-0.0386769	Neto2	64336	34.0344	-0.1784	Ccdc12	55103	12.714	-0.0322386	Dsp	47283	31.5011	-0.447397	Nphp3	41274	6.53038	0.175428	4930523C07Rik	35826	2.31153	-0.010599	Tnni1	31555	4.07716	0.193274	Micall1	28002
Pcdh7	415263	38.2682	-0.0358805	Cracd	217033	80.9442	-0.0676156	Elavl4	148187	67.6833	0.140902	Ppargc1a	113476	32.9595	0.0355245	Rasgrp3	93158	11.115	-0.145582	Top1	76876	86.7281	-0.00540107	Ift81	64314	17.1706	0.152001	Ints8	55100	17.9383	-0.221278	Tango2	47278	37.5824	0.0185699	Amfr	41254	110.295	-0.0123759	Ppm1d	35822	13.2643	0.0417915	Csf1r	31551	82.5896	-7.19188e-05	Eno4	27996
Atxn1	415253	42.6748	0.0526719	Peak1	216941	55.7715	-0.0786613	Map4k3	147973	73.1543	-0.129043	Klhl3	113364	66.1041	-0.0903668	Mib1	93156	58.7626	-0.12839	Garre1	76844	35.635	-0.096012	Tcerg1	64306	61.1852	-0.0708491	U2surp	55098	52.7043	-0.045993	Slc17a8	47233	3.23719	-0.227102	Rxrg	41239	3.70664	0.34686	Sec16a	35785	64.7565	-0.165198	Zfp287	31549	12.6492	-0.0426429	Dnajc2	27984
Klf12	414047	14.912	-0.544162	Prim2	215985	4.79816	0.190745	Dok5	147962	9.23742	0.121966	Tlk1	113321	59.2835	-0.0700135	Rhoj	93134	4.35796	0.0468103	Rad18	76836	3.87229	-0.152617	Chsy1	64283	8.71017	-0.0678503	Lamp2	55097	48.0565	-0.041946	Peds1	47214	37.6717	-0.0436606	Zkscan17	41231	10.898	0.168062	Hdac5	35734	165.33	-0.019474	Cfap210	31542	2.40799	-0.0255614	Ecm2	27979
Oxr1	413566	140.218	-0.0263594	Elapor2	215707	11.8823	0.00969937	Ica1	147961	31.6484	-0.0323878	Nars2	113253	6.57618	0.0781389	Ccdc3	93102	12.5971	-0.174204	Kdm4b	76808	84.6767	-0.153743	Rab3b	64261	45.3951	0.248522	Wasf1	55095	275.948	-0.148622	Cfap92	47211	1.50894	0.247897	Cnot6	41220	26.494	-0.100609	Plaa	35730	29.8473	0.0447422	Txnrd3	31541	2.34167	-0.00314392	Arid3a	27975
Creb5	413106	7.12355	-0.00515348	Dennd1b	215525	7.79202	-0.176479	Arhgef9	147921	342.424	-0.13218	Phf8	113187	25.3269	-0.123064	Akap12	93090	15.3254	0.249307	Dixdc1	76765	71.9197	-0.155982	Arhgap29	64212	14.8336	0.0422052	Nfx1	55087	64.7555	-0.0234923	Ppp3cb	47209	231.075	-0.0744571	Kl	41210	17.951	0.666276	Nckap5l	35713	34.5708	-0.0431071	Syt12	31539	21.0254	-0.0458207	Igfbp2	27971
Tnik	412644	137.351	-0.0791519	Eif4g3	215486	242.914	-0.0350953	Hspa12a	147904	240.563	-0.0418913	Sox1ot	113118	14.4865	-0.232636	Ccdc30	93055	12.8085	0.0843292	Frmd6	76720	14.2349	-0.0673457	Dicer1	64210	50.27	-0.11903	Rhbdl3	55043	17.4054	-0.0933195	Usp10	47200	55.5579	-0.0273897	Uvssa	41205	11.831	0.158298	Ero1a	35684	20.5232	-0.0972745	B230354K17Rik	31530	15.0618	0.0926575	Slc25a42	27965
Bbs9	412565	8.15761	0.0438328	2700054A10Rik	215372	1.84332	0.0956509	Epha4	147903	252.448	-0.238047	Wdr44	112974	13.0776	-0.0707789	Pamr1	93029	9.55262	0.234628	Triqk	76715	6.50115	0.0418893	Ndst1	64156	126.531	-0.104573	9530080O11Rik	55032	1.4918	0.216818	Brd1	47199	41.2583	-0.158026	Sptbn2	41193	952.14	-0.0835267	Lrp11	35683	129.263	-0.138328	Ankrd13a	31523	47.9853	-0.207107	Gm15417	27962
Fras1	410773	14.2569	0.000980765	Tafa5	215065	140.021	-0.0421956	Gm12216	147839	1.93514	-0.0285294	Ankib1	112925	43.6875	-0.174298	Sidt1	93016	64.3871	-0.0457659	Arsj	76691	2.19128	0.0534955	Shld1	64124	4.64119	-0.0439118	Ppcdc	55029	8.28414	-0.0174053	Tars3	47193	20.9952	-0.0096573	Golm1	41185	69.7896	-0.0418316	Fra10ac1	35675	10.6494	0.183787	Sorbs3	31521	45.5492	0.0649318	Ehd3	27960
Prkca	410541	267.981	-0.20481	Nubpl	215007	2.14058	0.0223768	Pcdhga5	147493	6.49995	-0.13834	Jak1	112915	139.098	-0.0687181	Tnrc18	93001	131.176	-0.157064	Rnf157	76679	343.949	-0.0655661	Il34	64095	36.269	-0.0127667	Csnk2a1	55013	51.3105	-0.0758526	Usp33	47139	86.6094	-0.0672985	Kif5b	41172	152.687	-0.0735046	Frzb	35655	17.1441	-0.0738978	Neurl1b	31520	38.7294	-0.0873487	Rdh10	27960
Cntn3	410446	10.3319	0.137025	Nhsl1	214907	31.569	-0.172709	Prex1	147490	107.494	-0.116445	Rsf1	112889	31.4385	-0.0651956	Flrt2	92989	38.7888	-0.160037	Slc1a3	76640	393.581	0.0684983	Syt7	64090	448.107	-0.0759363	Senp1	55000	12.298	-0.224069	Rara	47124	17.0177	0.0261678	Rp2	41172	7.89352	-0.0119274	Trdmt1	35654	4.28086	-0.0672058	Bbs4	31518	33.9247	-0.0235696	Cyp4x1	27958
Kif26b	410075	28.0038	-0.26568	Tbc1d32	214396	10.3797	-0.06137	Rbpms	147220	3.66809	0.0153986	Ptprc	112847	1.78937	0.0490778	Pstpip2	92965	8.69205	-0.109535	Znrf2	76584	15.2935	-0.0771606	Mapk1	64071	381.907	-0.0779512	Wdr35	54955	26.0749	0.0891089	Psen1	47047	57.0829	-0.144417	Cyb5a	41167	28.589	0.0661675	Fnbp4	35651	49.3422	0.00953073	Gpr68	31516	19.3445	-0.134052	Gpr26	27945
Ttc28	409977	32.842	-0.0697089	Epb41l3	214306	134.105	0.0286152	Syn2	147104	528.033	0.0164596	Itga6	112800	20.1943	-0.0104523	Rock2	92928	157.548	-0.14245	Rcor1	76550	19.9182	-0.224035	Ptprs	64057	463.985	-0.0664008	Ndfip1	54907	209.257	0.0646401	Zdhhc3	47045	65.3276	-0.0019745	Pex1	41166	19.3259	-0.141576	Gm48623	35650	5.6958	-0.242966	Mfsd14a	31513	33.9276	-0.0329387	Rasa4	27944
Gabrb3	409110	276.199	-0.148484	Xkr6	214306	4.25942	0.154715	Mcf2l	147099	135.712	-0.111454	Mtcl1	112768	39.2318	-0.233362	Klf7	92835	44.1312	0.00528066	Fbxl4	76548	9.41713	0.0762003	Baiap2	64019	370.113	-0.131836	Cyld	54898	59.4385	-0.141597	Wnt7b	47036	45.8634	-0.0319616	Med1	41139	36.1305	-0.172265	Cog4	35627	37.3139	0.0613835	Chdh	31504	3.43644	-0.518664	Tspan13	27943
Zfp385b	409005	44.2336	-0.0466593	Mitf	214297	6.19691	0.0609066	Deptor	146954	12.1315	0.16401	Pik3ap1	112725	2.8453	0.000839137	Actn1	92824	97.4694	-0.094156	Dnai4	76490	7.57707	-0.117319	Scarb1	64007	37.8255	-0.142484	Tcp11l1	54881	10.4451	-0.457519	Npl	47030	1.69218	0.178588	Pum3	41127	23.7776	0.05977	Fam114a2	35624	25.0296	0.0629561	Mpp2	31500	199.104	-0.0364377	Tm2d1	27936
Tnr	407960	182.512	-0.0119346	Cdyl	214230	5.33293	-0.240317	Atp13a5	146947	9.58263	0.108749	Galnt16	112695	204.992	-0.0419915	Slc20a2	92824	41.848	0.13396	Aox1	76482	4.37614	0.334902	Rnf115	63974	37.3699	-0.0929436	Rnf24	54828	36.724	-0.0827942	Avl9	47013	32.8534	-0.196206	Ppp3r1	41112	432.566	-0.0416981	Ptp4a3	35621	42.8624	0.127258	Crcp	31499	18.2668	0.0260001	Phaf1	27908
Brinp3	407712	9.80267	0.122629	Tns1	214218	41.3939	0.0360493	Pcnx2	146809	85.208	-0.0798553	Pcgf5	112661	8.50528	-0.0564587	Tsc22d1	92804	292.306	-0.0232761	Ak7	76471	3.17756	-0.0481093	Zfyve26	63958	25.4118	-0.174817	Tmem167	54784	24.7934	-0.0542049	Cerk	47013	58.7918	-0.0105617	Pomt2	41107	22.9079	-0.0668494	Il33	35604	9.13578	0.0935816	Gm5165	31496	2.54251	0.0583439	Cmpk1	27905
Spock3	406094	29.804	-0.0307131	Map2k5	214134	27.6882	-0.034434	Ankrd6	146806	29.8936	-0.127407	Gm1976	112548	11.365	0.00093563	Pls1	92669	6.47058	-0.375793	Spag6l	76440	4.22617	-0.00565562	Slc37a1	63947	3.76921	0.147989	A330076H08Rik	54778	2.82137	-0.148851	Zmym6	46989	27.2383	-0.00284246	Pdcd11	41097	23.4409	-0.0420049	Msantd2	35604	11.146	0.000571513	Rnf10	31486	252.539	-0.0466968	Card10	27904
Pcsk5	405313	15.1458	0.0646743	Col4a5	213849	4.16171	0.101752	Ppp2r3a	146711	41.1004	-0.0456224	Grb14	112511	32.1209	-0.0587445	Slc23a2	92612	83.338	-0.016183	Efr3b	76361	119.108	0.096378	Orc5	63944	12.6289	-0.00306533	Tasor	54721	25.4448	-0.140846	Fam234b	46978	165.439	0.0306252	Atad2	41038	5.06522	-0.323953	Hps5	35598	10.8763	-0.105831	Cplx1	31470	468.435	0.0331029	Ppfia3	27897
Slc39a11	405226	12.5258	-0.0367573	Rbms1	212999	11.659	-0.0447675	Myo6	146698	85.6861	-0.0368339	Clvs2	112483	27.7307	-0.0696747	Bmpr1a	92607	36.3528	-0.164556	Adamts14	76326	1.89305	0.279611	Lpcat2	63940	8.30402	0.112155	Mapkbp1	54709	61.2222	0.0514909	Ttc19	46978	52.2953	-0.0929355	Suz12	41017	18.354	-0.0910319	Ankrd50	35585	35.3792	0.0223812	Ppig	31467	67.5615	0.0548959	Sema4f	27884
Hivep3	404261	80.9937	-0.136606	Chchd6	212506	27.0421	0.0916197	Scn2a	146676	183.445	-0.011553	Ablim3	112432	45.6815	-0.147597	Pcm1	92592	49.8575	-0.191005	Pcdhga12	76293	12.7445	-0.00307694	Fktn	63892	50.1756	-0.0188419	Mak	54698	1.78655	0.0887734	Wdr41	46969	30.3825	-0.0786568	Per3	41013	32.8132	-0.17278	Syncrip	35565	41.4037	-0.0212998	Lta4h	31464	24.4783	0.00239478	Idh1	27884
Trhde	403486	24.3983	-0.257726	Rin2	212401	15.8176	-0.000287745	P3h2	146496	3.72974	0.183384	A330102I10Rik	112418	5.47863	0.0237433	Pds5a	92552	41.6158	-0.238972	Golga4	76252	58.4016	-0.0315894	Pald1	63874	11.2872	-0.248665	Sult2b1	54686	6.55929	0.203361	Ifrd1	46937	19.6824	-0.0195782	Drc3	41012	5.54785	0.0675036	Zscan18	35545	16.8986	-0.0554031	Rps14	31448	147.911	0.00601148	Col6a2	27868
Dock4	400922	194.79	-0.224983	Abi3bp	212257	1.95676	0.0981334	Trim2	146438	250.239	-0.242508	Atp10b	112408	4.77419	0.0398629	Atp6v1h	92511	68.2357	0.00528805	Ankrd33b	76248	43.5506	-0.134344	Rrbp1	63868	51.6516	0.152849	Timp2	54679	257.491	0.287911	Mcm3ap	46930	47.1466	-0.0538295	Smarca5	40990	35.5967	0.0231115	Kif26a	35539	11.2562	0.0135328	Dancr	31448	3.44828	0.0361419	Ggt5	27860
Entrep2	400479	108.436	-0.112643	Fancc	212235	4.75255	-0.0358976	Pag1	146200	24.2034	-0.281942	Xpo7	112382	69.3534	-0.104798	Arfgef2	92464	56.6378	-0.0457986	Sh3bp5	76198	80.67	-0.143199	Kctd18	63855	10.095	0.114742	Slain1	54679	66.1142	-0.159249	Ints2	46894	14.4322	-0.0661383	Exoc1	40983	34.0773	-0.0133401	Nap1l4	35527	67.6985	0.0122913	Scpep1	31445	11.0053	0.191017	Psme3ip1	27859
Dst	400436	283.851	-0.0824113	Tmtc1	211959	39.1005	-0.15915	Dnajc6	146168	229.753	-0.0305299	Smg1	112362	96.6331	-0.353759	Fam13a	92459	15.3278	-0.0131098	Zfand6	76193	22.9285	0.0573868	Elmod1	63844	212.952	-0.0854778	Alpl	54651	5.62973	0.233581	Kndc1	46838	174.819	-0.0454666	Xpa	40964	7.29651	0.249062	Fbxo3	35519	40.5103	0.0597628	Axl	31432	40.0372	-0.00432011	Ggt7	27858
Plxdc2	399535	23.0342	-0.098397	Dlg1	211686	64.0413	-0.000640783	Helz	145896	49.4497	-0.0739366	Gpc4	112231	13.5777	-0.123879	Slf1	92385	6.80726	0.175612	Myo1h	76191	1.85458	0.021165	Prpf6	63792	42.4034	0.0273674	Washc2	54648	92.1803	-0.0108241	Vapb	46828	87.3527	0.0171686	Syt13	40960	156.73	-0.0379876	Kcnk1	35515	73.9384	-0.156938	Kif1c	31416	95.9614	-0.00946788	Cyp46a1	27853
Grm1	396297	54.6563	-0.177704	Fam107b	211654	11.5529	0.0152116	Atxn7	145862	26.914	-0.242345	Ift80	112060	18.5973	-0.0615921	Pou2f2	92382	21.7277	-0.0145389	Raly	76165	31.1161	0.0134355	Txnrd1	63761	36.193	-0.123364	Trmt2b	54645	7.55927	-0.0464714	Srek1ip1	46790	16.2564	0.202621	Rassf4	40944	4.68185	-0.177955	Dync1li1	35512	58.2655	-0.0262261	Oplah	31414	23.0328	-0.066718	Scamp2	27852
Adk	395995	29.3799	0.0129593	Rps6kc1	211568	35.759	0.00863341	Ttc27	145838	10.138	0.090041	Dlg5	111967	43.0824	-0.183852	Rasa2	92317	16.7484	0.0169629	Atf2	76130	69.7775	-0.112079	Fam169a	63727	28.1617	-0.02263	Sec31a	54585	111.98	-0.0110878	Chic2	46786	9.13306	-0.027933	Mapk6	40943	23.8321	0.0688283	Pcdhgc3	35509	56.7756	-0.139989	Nup37	31398	2.14269	-0.189161	Rgmb	27851
Ano4	395768	16.3254	-0.0849336	Sik3	211374	162.737	-0.0844906	Klhl13	145811	18.6637	-0.0646013	Rbbp8	111945	2.80754	0.0501881	Abhd2	92309	96.0027	-0.00529161	Phlpp2	76129	31.2284	-0.144591	Elk3	63721	8.99891	-0.0870783	Ctxnd1	54577	135.92	-0.184378	Dnm1l	46729	166.988	-0.00670853	Ercc4	40933	23.5886	0.00917813	Zfp942	35504	12.937	0.000117539	Syap1	31390	19.1979	0.0575858	Gm20208	27840
Myt1l	394829	200.051	-0.077845	Ptpro	210914	40.6355	-0.165786	Rai14	145655	5.88714	0.163161	Zswim5	111888	21.0764	-0.403015	Gap43	92209	109.465	0.284594	Tshz1	76079	23.5333	0.0126081	Rala	63668	48.2469	0.0410516	Cramp1	54562	30.0975	-0.250933	Chid1	46721	38.9087	0.0551311	Stx7	40920	63.1714	-0.00513961	Ssx2ip	35502	53.6727	0.0459313	Fyttd1	31375	41.4566	0.00652472	Fam162a	27833
Grik1	394365	12.2057	0.198911	Epb41l4a	210639	7.98344	-0.0349287	Afdn	145611	66.3211	-0.131896	Fnip2	111822	14.7401	-0.174447	Il1r1	92177	9.78413	-0.180781	Setd5	76070	96.9709	-0.104611	Abca8b	63655	21.0042	-0.0179961	Kcnt1	54539	51.152	0.0744121	Npc1	46708	59.0302	-0.150639	Ripk2	40914	4.33169	0.119279	Hvcn1	35493	2.9215	-0.107487	Plcd3	31354	7.90573	0.350071	Ankrd45	27807
Itpr2	393924	25.0264	0.0610081	Chst11	210402	76.1996	-0.0970355	Stxbp5	145532	83.7747	-0.250228	Neto1	111766	122	-0.0905278	Hhip	92155	7.97676	-0.429618	Hibch	76057	7.50829	0.108161	Smim36	63572	2.47328	0.0526092	Tpcn1	54520	59.3112	-0.143177	Aldh1l2	46690	4.21564	-0.16643	Recql5	40882	27.1979	0.00206073	Klhl12	35487	24.5227	0.036673	Ogfrl1	31348	148.297	0.000965348	Edem2	27798
Cdh23	393742	2.10165	-0.135031	Pdgfd	210266	3.13312	0.154185	Garnl3	145430	34.9838	0.123551	Atp2b1	111737	591.886	-0.150147	Usp54	92151	66.7201	-0.150737	Zmym2	76048	63.6195	-0.239936	Uri1	63559	35.5603	0.0191705	Brsk2	54496	184.367	-0.0704004	D630003M21Rik	46689	5.84574	-0.00807604	Cep295	40873	21.6657	-0.191815	2900060N12Rik	35469	2.13486	0.244525	Mmaa	31339	20.0215	0.100957	Aldh2	27797
Dip2c	392400	54.2851	-0.174535	E130114P18Rik	209945	3.39608	-0.00760681	Clic5	145400	4.47304	-0.201349	Atp11a	111714	60.3352	-0.14497	Foxj3	92115	43.061	-0.0459411	Rab8b	76023	33.196	-0.109483	C030029H02Rik	63557	1.63896	-0.44599	Slc9a6	54473	65.1295	-0.0102845	Dhtkd1	46677	5.91474	-0.047464	Scg3	40867	241.425	0.104022	Arhgap19	35459	1.74621	-0.0797612	Pskh1	31337	10.2979	0.102815	Smim3	27796
Cdh8	392000	46.8309	-0.216993	Dtnb	209415	53.1307	0.0147389	Ppp2r5e	145364	61.9651	-0.101283	Wnk2	111711	141.461	-0.0731242	Fcho2	92046	28.2653	-0.0953786	Gm29514	75905	1.79161	-0.240605	Enpep	63545	2.00872	-0.0261044	Mrps9	54450	20.2248	0.034524	Pkd1	46674	127.141	-0.16853	Jdp2	40851	24.9236	-0.207773	Itgb2	35456	3.74423	-0.144803	Cotl1	31322	78.0008	-0.0333839	Fmnl1	27794
Palld	391257	7.56713	0.0623247	Gabrb2	209271	41.0668	-0.539925	Snx24	145258	9.11967	0.0534467	Arhgap12	111671	46.3812	-0.216633	Trrap	92046	142.568	-0.120079	Yes1	75886	6.57115	0.032417	Dnah1	63521	11.4331	-0.0311123	Dnajc15	54444	34.1288	-0.0319216	Nemf	46643	38.6295	0.117097	Rassf2	40843	30.8618	-0.0970714	Stk36	35449	5.723	-0.210448	Cat	31311	49.4721	-0.0151486	Atp1a3	27791
Ebf1	390774	3.29878	0.103498	Tbxas1	209181	2.21984	0.106327	Pign	145255	9.71871	-0.046573	Cnot4	111659	37.287	-0.144597	Rictor	92022	34.9883	-0.211163	Polr1a	75882	33.9331	0.00222324	Hycc2	63517	46.8946	-0.30211	Stat3	54442	40.2135	-0.081808	Fam227a	46639	7.94179	-0.0689131	Uqcc5	40824	3.29068	0.35021	Tmem170b	35448	37.8597	-0.0443025	Cep43	31303	7.30425	0.152062	Ncan	27788
Mir100hg	389969	41.1059	0.184294	Adamts6	208860	3.73879	0.019493	Zhx2	145167	29.1996	-0.254062	Tsga10	111653	12.3198	-0.0856416	Pikfyve	92012	26.9519	-0.157443	Pemt	75875	1.6998	-0.161297	Uba6	63516	13.4498	-0.218274	Wdr47	54440	92.9144	-0.0724754	Tti1	46630	17.9936	0.0355894	Xpo5	40816	56.868	-0.00916452	Crkl	35447	34.2258	-0.140263	Crot	31291	14.9708	0.0968251	Cnrip1	27785
Fmn1	389031	9.6028	-0.179635	Nek10	208644	2.31418	0.127039	Cgnl1	145093	14.5503	0.360747	Dnajc13	111648	44.7658	-0.0853235	Usp15	91989	54.4502	-0.0490877	Exph5	75844	2.19846	-0.540251	Mtcl2	63455	32.2933	-0.491232	Ino80dos	54440	3.31809	0.230676	Slc35f2	46616	3.5696	0.218037	Cand1	40800	85.6923	-0.0884725	8430429K09Rik	35438	5.59087	0.151551	Ctnnb1	31291	296.382	-0.0669916	Nalf2	27769
Rarb	388384	3.84078	0.0354035	Mob3b	208410	4.06487	-0.197205	Cdh6	144974	10.7147	0.0347101	Ubr5	111526	116.588	-0.0367414	Sufu	91908	15.9459	-0.154627	Nptn	75715	385.035	-0.0315347	Usp40	63432	16.2774	0.0458128	Mtmr1	54436	36.404	-0.0402881	Kif21b	46609	98.3311	-0.0854958	Zc3h14	40789	72.4319	0.00551608	Gxylt1	35437	9.37892	0.000467613	Polh	31290	3.34834	-0.220768	Mvp	27761
Hecw2	388292	14.2113	-0.242851	Trabd2b	208374	3.12244	0.155666	Chm	144924	36.3369	-0.0930637	Scn7a	111489	1.44997	-0.0543723	Dgkd	91893	85.2876	-0.118361	Cwf19l2	75644	7.45949	0.0240736	Cpeb4	63423	67.093	-0.121126	Rnft2	54380	90.1329	0.00143583	9430041J12Rik	46603	2.24626	0.233442	Marchf7	40789	34.7623	-0.0423187	Edrf1	35428	19.8727	-0.00992335	Col7a1	31289	3.04105	-0.196156	Htra3	27759
Scaper	388240	24.0018	-0.00801461	Trp63	208339	1.65066	0.109366	Obscn	144914	4.31875	-0.0943542	Tspan7	111447	749.877	0.0151193	Diaph1	91875	54.1698	-0.0831801	Tank	75586	21.694	-0.111595	Dhx35	63407	14.1315	0.0877771	Nsun3	54374	7.733	0.2211	P2ry12	46599	28.7302	-0.0109795	Rab11fip2	40770	52.8851	-0.0688875	Ubxn4	35414	70.1293	-0.0217493	Meg3	31288	3183.48	0.27603	Zfp862-ps	27749
Nebl	387555	67.9	-0.213881	Map3k5	208281	15.9179	-0.161951	Cab39l	144792	19.9503	0.408702	Tmem266	111432	6.00282	-0.0442483	Pals1	91807	21.3184	-0.0364329	Cul3	75557	84.878	0.0547101	Cpt1a	63399	19.8198	0.00112936	Hlf	54359	99.0205	-0.0891471	Rnf145	46556	63.2175	-0.0968099	Zc3h18	40751	40.73	-0.0237001	Ankub1	35406	2.06455	-0.150935	Zfp282	31281	22.3547	-0.0284975	Trim62	27748
Babam2	387278	29.0161	0.0847309	Mcph1	208058	7.77345	-0.047536	Nrp1	144759	49.5425	-0.167026	Ankrd12	111391	83.0872	-0.0155885	Mfhas1	91651	46.7344	-0.172983	Opa1	75550	110.049	-0.0652627	Rsbn1l	63370	15.6919	-0.174322	Anxa6	54337	96.2765	-0.0672334	Szt2	46530	66.3963	-0.0810267	Egln1	40737	57.7353	-0.0795166	Pgm2	35401	8.04058	-0.0116538	Slc33a1	31261	18.6156	-0.067793	Gm19522	27727
Mcc	387122	6.72618	-0.0493306	Filip1	207757	8.83174	-0.038746	Tulp4	144691	62.346	-0.251946	Vsnl1	111371	387.612	0.0655217	Brd10	91587	53.0698	-0.169525	Fsd1l	75538	15.1001	-0.222623	Fip1l1	63351	50.0202	-0.0168272	Cnot10	54306	49.7325	0.0161462	Dph5	46524	4.3649	-0.066221	Ndnf	40736	19.025	-0.0472012	Adgrf4	35393	1.53393	0.0841926	Top2a	31246	2.04037	-0.153866	Csad	27725
Ltbp1	386944	4.34007	0.0184387	Zmiz1	207558	155.077	-0.188978	Lama4	144673	5.27563	0.237996	Lpin1	111297	22.9537	0.01266	Skic3	91582	13.8253	0.0230513	Stam	75536	47.0209	-0.137115	Ccdc50	63349	31.0535	-0.0830914	Atp6v1a	54303	306.83	-0.0418798	Tep1	46501	3.47374	-0.107295	Slc29a3	40722	16.5742	-0.157332	Wiz	35384	79.482	-0.00300837	Cog2	31241	19.3075	0.00687518	Lbr	27711
Tmtc2	386788	8.59629	-0.127817	Myo18b	207486	2.0528	-0.154501	Syt14	144542	13.5009	-0.300769	Pcx	111280	58.5684	-0.102873	Gabrg1	91570	8.10866	0.147188	Baalc	75523	130.227	-0.0565863	Mbtps2	63344	18.972	-0.106378	Atp6v0a1	54267	633.461	0.0418801	Grin2d	46495	27.803	0.0682404	Nmt1	40722	180.769	-0.0547346	Dhrs3	35382	10.7632	0.0883775	Slc8a2	31237	386.357	-0.189807	Gtf2h1	27697
Cep128	385917	3.05492	0.119205	Fbn1	207399	8.54844	0.189703	Myof	144541	3.7381	0.257091	Tex2	111276	82.0115	-0.108191	Pcnt	91523	26.9102	0.115197	Abcc8	75510	49.2156	-0.274223	Cnbd2	63339	3.72043	-0.0318087	Cdkl4	54263	15.2227	0.198732	Hnmt	46484	10.5991	0.147018	Tubgcp2	40714	36.8177	-0.0174984	Cog6	35362	30.3962	-0.125806	Smarcc2	31234	322.055	-0.0333681	Ss18l1	27692
Dlc1	385392	47.1761	-0.0224276	Ap3b1	207357	52.7697	-0.0917049	Mme	144493	4.27411	-0.165105	E130307A14Rik	111275	16.3705	0.0919741	Yeats2	91510	37.834	-0.0880212	Ppp6r2	75457	101.845	-0.0440611	Slc39a8	63293	3.19652	0.118316	Mrrf	54258	14.9022	0.089869	B230216N24Rik	46478	2.49581	0.418612	Pitpna	40707	277.99	0.0246844	Ezh1	35348	70.7374	-0.0586981	Mrps35	31227	11.6214	-0.066652	C230057M02Rik	27678
Hcn1	385098	73.2707	-0.0119282	Phldb2	207355	5.73997	0.245509	Ahcyl2	144299	125.777	-0.0596262	Iqca1	111269	1.32848	-0.318591	Ktn1	91446	60.4391	0.0329938	Cdk12	75445	20.1269	-0.0411377	Aldh7a1	63264	57.461	0.136659	Ctnnal1	54253	10.698	0.0437691	Madd	46477	190.357	-0.103271	Slc6a9	40692	45.1574	-0.0929362	Capn7	35348	31.0798	-0.0856042	Rccd1	31225	8.52353	0.0905531	E2f5	27668
Cacnb2	384820	55.1172	-0.084227	Magi3	207115	33.7038	-0.0846241	Cdk19	144254	43.5654	-0.208916	Smad3	111227	59.114	-0.214811	Zfp934	91372	2.16737	0.314771	Tshz3	75435	13.8072	0.084003	Rcsd1	63241	3.75712	0.139045	Papola	54250	87.2953	-0.145213	Efhd1	46476	20.0992	-0.186007	Pygl	40677	2.43888	0.0963868	Pop1	35344	6.85579	-0.00607407	Zmat3	31222	41.2661	-0.0448009	Igsf10	27659
Tmem178b	383689	95.6245	-0.0873005	Abr	206824	533.64	-0.137366	Gm1043	144177	10.8853	-0.391762	Abcg2	111153	8.94111	0.091021	Dpy19l1	91364	41.9928	0.118013	Tmem196	75424	4.64742	0.125551	Plekha2	63232	30.5054	-0.232431	Usf3	54219	37.7635	-0.400218	Gmps	46473	39.6382	0.00623693	Hspa4	40643	161.984	-0.00271533	Cpsf6	35342	59.5618	-0.0710401	Hdhd2	31215	15.9626	-0.0615891	Crk	27649
Arhgap26	383139	50.4517	-0.0232089	Lipo3	206791	3.71742	0.0910108	Rgs3	144154	16.1465	0.14676	Stk32a	111099	4.54209	0.115375	Adam19	91351	19.8685	-0.0705945	Plpp3	75417	246.539	0.0626641	Cltc	63214	322.542	-0.0373964	Zcchc14	54198	84.2209	-0.281921	Mpv17l	46458	41.2537	0.0399663	Hnrnpm	40627	64.8462	0.0487531	Hps4	35331	24.8033	0.024968	Nipa2	31189	21.477	-0.0224448	C030014I23Rik	27642
Dach1	382912	3.20784	-0.191418	Zfp804a	206657	25.5593	-0.0939797	Acyp2	143596	5.70109	0.0620649	Brinp2	111057	87.8295	-0.0316189	Relch	91330	44.6126	-0.157527	Ccdc93	75411	23.354	-0.151564	Uhrf2	63209	38.4869	-0.0229006	Marf1	54178	82.2826	-0.10204	Dsg2	46447	4.02177	-0.0748305	Lypla1	40622	9.53255	0.0576525	Fam149b	35329	32.0473	0.00855746	Syngap1	31181	449.628	-0.165361	Cstf2	27632
Sorcs2	380959	62.9655	0.0720848	Adamts3	206247	13.3255	-0.247532	Ppfibp1	143538	16.0074	-0.0546949	Hk1	111053	303.301	0.0636636	Sptbn4	91303	215.742	-0.0287097	Mtr	75401	13.5162	-0.027398	Plxdc1	63206	12.3405	0.274346	Ddx4	54142	1.79101	-0.00746921	Arih2	46444	29.6495	-0.0386188	Brf1	40619	26.4674	-0.0637833	Odf2l	35327	5.49282	0.166939	Tln1	31172	51.289	-0.0257468	Zfp317	27629
Pdzd2	380213	41.2153	-0.403032	Grk5	206219	12.0622	-0.0754808	Frem2	143417	4.0871	-0.030102	Cacna1i	111041	71.3614	-0.128362	Stk10	91282	6.53958	0.0065025	Cfap251	75382	6.53307	0.172365	Brca1	63191	1.54706	-0.299146	Dctd	54141	5.11876	0.0304593	Mmd2	46442	139.828	-0.0204498	Nsmce4a	40592	20.6526	-0.0769892	Ddx50	35323	38.0407	0.0206436	Racgap1	31160	4.93948	0.00295987	Vps37b	27629
Adcy2	379498	109.633	-0.0962639	Zfand3	206095	90.9	-0.0596049	Slit1	143408	244.822	-0.219434	Ptpn3	110996	51.4374	-0.181106	Map3k4	91175	42.9695	-0.085606	Pik3c3	75379	30.8828	0.0740009	Mlxip	63134	31.8305	-0.0851564	Fam81a	54049	126.384	0.184899	Naa25	46442	34.8654	-0.136032	Gmeb1	40577	18.1633	0.0879449	Uevld	35311	7.72665	-0.0423968	Bcl7a	31158	90.6664	-0.132753	Stx1a	27618
Msi2	379131	46.1487	0.0580224	Unc13b	205918	44.3293	0.0774496	Arhgef12	143396	143.301	-0.179036	Inpp4a	110871	82.2474	-0.0717942	Abhd18	91168	11.4876	0.0478826	Spsb4	75361	3.30878	0.0503159	Kif2a	63130	63.4511	0.0155978	Tbca	54012	20.6786	0.0816595	Arid3b	46440	5.73457	-0.273751	Ube3b	40562	123.9	-0.0437417	Ap3d1	35308	182.463	-0.0120842	Brd7	31155	38.0117	-0.0302951	Rnf19b	27615
Fry	379108	139.813	-0.141314	Sdccag8	205777	14.0611	0.118059	Zfyve9	143332	62.8388	-0.0362475	Colgalt2	110865	4.79971	-0.0972055	Emcn	91118	6.25308	-0.145335	Ebf4	75312	19.2021	-0.0135471	Pak2	63052	35.6177	-0.0881479	Tfcp2	53996	19.0252	0.0290774	Gfm1	46433	31.79	-0.0156744	Fam20b	40554	70.5611	0.0129453	Dgcr8	35298	18.7798	0.0257702	Faim2	31153	426.664	-0.0384893	Hpgds	27615
Csgalnact1	378365	11.0549	0.106188	Hacd1	205754	5.84565	0.125545	Rpgr	143299	11.5436	0.0809157	Pcdhgb5	110864	3.57549	0.0368755	Etv1	91104	73.3328	0.0185952	Slc49a4	75294	52.0018	-0.0580079	Ggta1	63052	2.59474	0.374867	Slc9a1	53996	82.997	-0.0833815	Atad5	46394	3.39115	0.174497	Iqce	40551	39.5184	-0.0732174	Cttn	35276	119.236	-0.0472041	Trpm4	31148	10.7483	-0.0720022	2310022B05Rik	27613
Gria4	378338	45.7572	0.147887	Sema3d	205563	6.00269	-0.113535	Msh3	143131	15.26	-0.0127839	Nectin3	110819	27.8104	-0.0954657	Pkn2	91102	17.0934	-0.21318	Synj1	75216	375.55	-0.12623	Clip2	63051	150.891	-0.0100143	Mrps6	53957	6.48696	-0.0397109	Nfxl1	46383	6.09654	-0.101733	Zfp395	40541	7.81532	0.0459609	Cacng7	35266	162.113	-0.14108	Purg	31142	14.6961	0.100801	Ssr1	27612
Thrb	377824	24.2527	-0.0408165	Ak5	205545	246.321	-0.00240586	Rev3l	143093	30.1406	-0.185701	Rasa3	110655	61.924	-0.0323146	Celrr	91083	1.53641	-0.0965635	Marchf6	75162	141.543	-0.0919349	Pik3c2b	63020	15.8905	-0.456908	Smc6	53899	29.8532	-0.0650379	Pkd2	46369	31.2418	-0.0562196	Dexi	40523	35.7367	-0.025663	Otud5	35262	65.4107	-0.0372637	Cd276	31139	10.8969	-0.0620929	Zfp1	27610
Rsrc1	377006	22.1843	-0.0931748	Adamts2	205489	14.4467	-0.0195078	St8sia6	143043	3.056	-0.228975	Afap1	110604	16.1783	-0.0778116	Cbl	91073	51.704	-0.307788	Kdm5b	75114	53.385	-0.0188319	Rasgrp1	63008	570.882	-0.187997	Abhd6	53861	55.3017	-0.0396925	Dcp1b	46363	21.2094	0.0361532	Rps6ka1	40507	14.4963	0.0442707	Srek1	35260	57.5047	0.00516622	Noc3l	31109	9.30655	0.00163493	Elovl4	27585
Mbd5	375897	66.3197	-0.149768	Cdc42bpa	205131	269.479	-0.0955071	Lrrk2	142945	15.9202	0.0438468	Mbp	110491	4639.8	-0.141986	Tgfbr2	91067	16.3621	-0.0407694	Rab3gap1	75095	59.0691	0.0034727	Gpr137c	63008	20.9672	-0.107006	Nck1	53841	11.0454	-0.188873	Gmpr	46356	41.154	0.0316686	Xk	40494	17.1768	-0.162392	Lats1	35246	28.7267	-0.127889	Mfn2	31105	195.156	-0.0192193	Tmem268	27576
Kazn	375355	52.6818	0.00978449	Alcam	205078	68.3207	0.0335446	St8sia1	142907	33.1624	-0.242868	Drosha	110476	116.477	0.00695701	Poc1b	91038	6.34607	-0.0365224	Pros1	75039	6.47772	0.0311552	Mtdh	62930	67.1715	0.0594523	Stk38l	53817	13.3473	-0.138487	Ctcf	46354	55.7017	-0.0251573	Ky	40489	4.10638	0.0356379	Vapa	35228	82.3093	0.054481	Pafah2	31093	5.41605	0.127458	Fbxo9	27566
Pdzrn4	374938	5.48189	0.173268	Tiam2	204771	23.1728	-0.0382455	Mtus1	142812	26.818	-0.0475086	Lnx1	110465	12.7077	0.039107	Cep57l1	91031	3.91801	0.0987904	Slc6a6	75013	130.064	-0.084884	Cilk1	62915	36.551	-0.1135	Slc25a46	53800	65.7941	-0.0161035	Rnf121	46332	15.8886	-0.0441641	Tm7sf3	40472	34.3633	0.0829744	Gtf2a1	35225	17.5801	0.16046	Plaat3	31086	19.249	0.0495949	Ywhaq	27566
St18	373709	27.0349	-0.18341	Lmo7	204760	90.7145	-0.113429	Man1c1	142600	29.5759	-0.0135092	Ubr1	110446	31.832	-0.231194	Mettl8	91022	9.16332	-0.101145	Gsdme	74974	4.75877	0.020291	Saysd1	62898	7.59563	0.0615605	Pex7	53789	13.8317	-0.0251691	Ccdc82	46331	12.5194	-0.0520942	Pfkfb4	40450	10.5865	0.162535	Slc35f5	35225	11.0366	-0.0227491	Pnpt1	31084	16.7218	-0.0364945	Prkd2	27562
Foxn3	373504	24.8611	-0.104118	Med13l	204759	71.271	-0.229994	Tmem131l	142520	27.0149	-0.0329542	Prtg	110417	3.93796	-0.32594	Ubn2	90875	39.0273	-0.284796	Lrp8	74971	68.9233	-0.180485	Cep120	62885	44.3438	-0.0790778	Rbl2	53787	41.3008	-0.165805	Plxna1	46306	187.942	-0.251413	Cacng5	40450	11.5451	-0.493775	Ptdss2	35224	39.0942	0.0386404	Uspl1	31084	25.9158	-0.0993113	Qrsl1	27557
Zfp697	371351	14.0913	-0.0622621	Plppr5	204423	43.5008	-0.108878	Ipo11	142519	39.2838	0.10303	Gstcd	110281	3.25119	-0.0603233	Cyfip1	90857	104.008	-0.128773	Cstf3	74906	19.9304	0.0591491	Arnt	62852	37.186	-0.0158603	Btbd10	53766	32.6646	0.057761	Larp4	46293	26.0833	-0.146455	Lrrn1	40446	103.431	-0.181469	Tcof1	35216	26.8077	-0.058931	Myo19	31078	9.93828	-0.104124	Btd	27551
Cntn6	370616	6.84535	0.277906	Prkdc	204369	19.7312	-0.1121	Ubac2	142414	35.8309	0.00654246	Plekhh2	110243	7.70635	-0.311521	Fgf1	90799	51.7192	-0.0706877	Gk	74882	14.4093	-0.109013	Trpm2	62841	25.1784	0.0715079	Ap4s1	53753	18.5233	0.0373621	Ip6k1	46281	160.373	0.000985902	Ptges	40392	2.2598	0.0648749	Ice2	35216	6.69469	-0.041223	Dok7	31073	15.2482	-0.0860694	Txndc12	27526
Unc5c	369708	33.1226	-0.224964	Nr6a1	204318	6.59794	-0.0921716	Rb1	142149	30.9378	-0.265804	Mboat1	110228	1.86334	-0.288898	Abl2	90782	55.0709	-0.152106	Bltp3b	74880	76.2596	-0.133402	Sacm1l	62841	44.8353	-0.00856712	Adap1	53746	148.862	0.0157502	Gopc	46274	32.1326	-0.0495468	Hmox2	40381	60.0898	0.00626215	Acot9	35211	7.66158	0.172296	L3mbtl1	31050	11.8961	0.025286	Nfkbiz	27524
Fggy	369432	3.43853	0.251873	Sh3pxd2a	204227	48.0551	-0.148584	Mdga1	142138	107.749	-0.240546	Alpk1	110217	3.33199	-0.279921	Nup98	90778	29.5674	-0.095813	Gon4l	74875	55.8577	0.0726704	Abcc6	62747	1.95432	0.107241	Caprin2	53745	6.25719	0.138661	Laptm4b	46274	54.2471	0.0437428	Pdcd10	40366	19.112	-0.0546357	Ccnyl1	35189	11.5031	0.083158	Slc31a1	31042	18.9137	0.223617	Ppp6r1	27524
Camkmt	368036	9.7104	0.234272	Dnah6	204045	3.30553	-0.013818	Wwc1	142127	84.4251	-0.0578878	Crybg3	110204	5.89546	-0.126665	Arhgap17	90697	26.6681	-0.0726554	Npepps	74796	122.337	0.0566586	Macroh2a1	62742	61.5329	0.074971	Med26	53709	9.91818	-0.190015	Ubp1	46268	94.8426	-0.0554822	Gtf2ird2	40351	14.964	0.235211	Jag1	35188	5.4298	0.0926152	Tsg101	31020	53.161	0.0385907	Spg21	27523
Atp11c	367654	7.68341	-0.0629811	Gsg1l	203991	27.6678	0.167192	Ncor1	142115	263.903	-0.159146	Met	110180	3.71089	-0.0819559	Actr3b	90691	76.3897	-0.0327056	Clxn	74765	5.18531	0.00511084	Erich1	62740	5.90022	-0.106506	Manf	53667	36.6233	0.0361533	Hcfc2	46268	26.4887	-0.190867	Cse1l	40349	43.965	-0.0602274	9430038I01Rik	35188	1.81319	0.341141	Cand2	31019	5.50883	-0.0141469	Skil	27519
Kcnt2	365909	15.142	-0.269144	Elp4	203537	6.87398	-0.0729422	Galnt10	142072	10.5309	0.248855	Klhl2	109960	172.151	-0.102873	Aatf	90667	8.65555	-0.100731	Psmd1	74764	72.2016	0.111862	Egfl6	62713	1.88332	-0.0539838	Dars1	53661	36.9824	0.12897	Smc1a	46266	61.3021	0.0579483	Bbs7	40335	13.7835	-0.0241402	Pik3cg	35186	2.64494	0.166715	Cage1	31017	1.86122	0.0649556	Endod1	27517
Slc8a1	365272	169.856	-0.0734327	Plch1	203238	6.54161	0.329	Nxn	141942	9.94773	0.0474039	Sgpp2	109944	7.73827	0.158285	Gabrg2	90654	93.6232	-0.0989214	Nid1	74718	10.8136	-0.0586459	Araf	62705	86.6995	0.0315626	Coro7	53644	71.5362	-0.0952602	Padi2	46242	48.9778	-0.207559	Nfam1	40333	3.36546	-0.0238296	Entpd5	35172	24.5271	-0.0581869	Rad9b	31010	6.23246	0.0583071	Efcab12	27516
Ntng1	363971	25.9313	0.243799	Dock8	202898	4.6374	-0.0623791	Xpr1	141714	90.1651	-0.172363	Hs3st2	109911	11.2227	0.0365497	Snx9	90625	12.259	-0.079145	Arhgap25	74714	2.67618	0.0546451	Sirt1	62699	8.47091	-0.198288	Sec23a	53634	74.0458	-0.0593765	Ddx46	46228	67.6451	-0.0622194	Tbk1	40332	29.3444	0.0194652	Lipa	35156	17.4455	-0.0869975	Stx12	31008	75.465	-0.00896402	Mff	27504
Kcnip1	363813	16.2033	0.0449966	Meis2	202775	45.3241	0.0647994	Mef2a	141695	136.971	-0.13482	Fam184b	109909	7.1896	-0.181656	Rfx7	90589	28.2831	-0.302659	Kpna3	74663	67.7429	-0.0256422	Ildr2	62684	80.4688	0.0373869	Erap1	53633	7.19377	-0.200833	Gm49336	46225	21.2061	0.0589561	Ndrg1	40322	99.1518	-0.10411	Tlcd3a	35156	22.9584	0.0128211	Asb8	30988	27.7104	0.049552	Arl6ip6	27494
Gtdc1	363245	29.2848	0.012726	St3gal3	202760	48.8749	0.0319418	Senp7	141674	26.5441	-0.103127	Farp2	109897	6.05819	-0.0523693	Med13	90569	35.9525	-0.32344	St8sia2	74571	5.17886	-0.16875	Ttc8	62664	19.3883	-0.0197114	Tbc1d15	53595	19.4098	-0.148723	Ift56	46178	6.84741	-0.115754	Rgs5	40312	72.7352	0.0813882	G3bp1	35153	59.6545	0.00796227	Gm10010	30986	2.71927	-0.613044	Vangl2	27484
Arl15	362956	39.5001	-0.0918876	Amph	202716	202.913	0.00599794	Aven	141609	3.79202	0.0786809	Enpp6	109875	21.7839	-0.278782	Armc8	90527	48.0009	-0.0719817	Ftx	74524	28.5725	0.0304403	Ngly1	62646	12.7796	-0.0281121	Cenpc1	53559	16.9131	-0.0885539	Rab7	46164	311.898	0.0384181	Dhx15	40311	63.2145	-0.0964369	Nfrkb	35141	27.436	-0.1328	Mtpn	30982	199.357	-0.0418166	Extl1	27478
Epha5	362621	99.5968	-0.153466	Dysf	202470	2.15443	0.332135	Hs3st1	141540	21.9651	0.000772423	Esyt2	109854	28.4976	-0.132266	Cd44	90524	2.13293	0.273949	Ccdc191	74514	4.61019	0.122704	Tbc1d23	62642	24.5317	0.0340883	Slco2b1	53536	21.5834	-0.000240813	Hif1a	46155	51.2535	-0.0990888	Cep41	40292	4.74941	-0.0278173	Phkg1	35128	25.3895	-0.0130081	Slc18b1	30982	12.3593	-0.00189692	She	27464
Stag1	361577	32.6168	-0.127308	Cmip	202366	211.621	0.00139874	Mapre2	141528	214.683	0.00430989	Rnf128	109829	17.9642	-0.0204885	Fbxw8	90499	46.6706	0.0191287	Fbxo11	74432	84.5004	-0.0841639	Kank4	62639	3.70129	0.0765078	Nostrin	53530	2.08656	-0.151785	Sbk1	46154	141.497	-0.0946392	Wdr62	40281	2.43313	0.161764	C87436	35126	14.0771	0.0438483	Glrx3	30980	54.5141	0.0767656	Cdk18	27447
Pvt1	361306	4.71969	-0.162813	Bri3	202320	32.321	-0.0179304	Col26a1	141450	3.72939	0.347741	Marchf4	109818	26.4812	-0.0498998	Sh3bgrl2	90474	18.5257	0.00146769	Fut10	74407	5.85566	-0.157686	Elp3	62626	50.5256	0.0955065	Ocrl	53481	60.8023	0.00216926	Ppl	46130	1.78666	-0.0896263	Dot1l	40255	112.12	-0.20501	Cav1	35117	12.2163	0.0379273	Bbs2	30974	16.3425	-0.0660402	D2hgdh	27439
Aopep	361203	17.2758	-0.0064786	Antxr1	201968	11.2336	0.245344	Eya1	141281	13.064	-0.11644	Sertad2	109768	18.1531	-0.101112	Acvr1c	90442	8.01755	-0.247111	Rhobtb3	74388	14.9581	-0.0137212	Blmh	62570	27.8412	0.14803	Ankrd29	53435	23.8591	0.0114339	Tuft1	46115	1.57374	0.382333	Map3k19	40240	4.13074	-0.211081	Dtx4	35116	40.9095	-0.0868859	Tcf7	30960	3.72185	-0.0696233	Capn15	27432
Ksr2	361032	49.5269	-0.324565	Fbn2	201864	7.34216	-0.0421	Macrod1	141244	10.212	-0.0990012	Stk32c	109669	48.7591	-0.0493995	Brwd1	90434	46.4381	-0.0678384	Rasa1	74350	46.3618	-0.0929428	Map3k1	62565	7.25669	-0.197118	Src	53418	120.329	-0.073578	Tle3	46107	41.5194	-0.0379333	Ccdc106	40232	34.1082	0.0720349	Plscr4	35083	4.60112	0.0202762	Gpr161	30956	65.513	-0.0895457	Mettl4	27429
Btbd9	360964	88.6007	-0.0959286	Pbx3	201685	7.56166	0.100266	Osbpl9	141127	29.7868	0.116575	Ajap1	109590	47.3422	-0.176949	Larp1b	90406	9.9825	0.155886	Rassf8	74331	12.9216	-0.249199	Exoc5	62563	37.8029	-0.0454731	Pik3cd	53403	29.1393	-0.0253937	Tent2	46103	15.7001	-0.0450058	Glt8d2	40217	10.9124	-0.0531147	Nr1d2	35073	38.1118	-0.052965	Eri1	30943	8.77961	-0.109681	Ctr9	27426
Chsy3	360598	4.19781	-0.00909602	Ppp1r12b	201284	102.189	-0.0953935	Dab2	140924	11.7403	0.258894	Pias1	109556	41.6075	0.0269784	Smim14	90340	77.5145	0.0384681	Als2	74305	42.9966	-0.11959	Mrpl48	62550	41.6376	0.0538903	Ell	53401	24.4607	-0.092886	Cd180	46071	3.15721	0.0389284	Tmem144	40209	10.4011	-0.266792	Srpk1	35061	52.2168	0.0119978	9330162G02Rik	30941	67.9494	0.309652	Ndufa9	27415
Setbp1	359011	42.2661	-0.302984	Dnaaf9	200206	126.971	-0.00786079	Pcnx1	140901	127.847	-0.229087	Zfp532	109531	66.2265	-0.0376058	Susd6	90325	66.5424	-0.145733	Lrrc8b	74299	79.2966	-0.268875	Rab10	62541	122.539	-0.0972909	Cul2	53389	33.6896	0.015534	Immt	46057	102.892	0.0363683	4833422C13Rik	40209	4.03012	-0.253036	Gspt1	35033	54.1883	-0.231617	Hif3a	30920	2.28116	0.335896	Tmem168	27413
Mtus2	358745	45.618	-0.103425	Umad1	200182	17.3466	0.0175367	Mtss1	140771	40.4794	-0.0537273	Vegfc	109490	2.8831	-0.0118434	Pcdhgb7	90273	4.14966	-0.273823	Enpp1	74245	2.68545	-0.0999534	Camk2a	62534	4501.68	-0.152216	Cry1	53364	9.22451	-0.324496	Unkl	46046	15.0656	-0.182962	Ermp1	40201	54.0131	-0.123018	Zbtb11	35030	25.3138	-0.138785	Gm38393	30915	2.02253	-0.324314	Shcbp1l	27412
Pcca	356776	17.0084	-0.00350662	Pcbp3	200030	53.6732	0.0895984	Hivep1	140516	36.7533	-0.0461578	Vgll4	109366	20.5081	-0.109343	Mthfd2l	90251	6.21277	0.156194	Ylpm1	74194	90.0925	-0.150525	Dus2	62503	9.12185	0.154327	Gucy1a1	53362	19.752	0.0554776	Notch3	46032	12.217	0.067981	Gdpd1	40195	36.5485	0.0123167	Katnbl1	35029	5.66252	0.0741021	Ccpg1	30911	8.3439	0.127168	Epha8	27397
Tiam1	356658	96.1297	-0.250257	Atp9b	199919	50.5046	0.103012	Hs2st1	140475	37.8746	-0.0579477	Scn3a	109364	32.9837	-0.314548	Stra6	90208	9.36914	0.114439	Wipf3	74165	533.247	-0.260219	Grik5	62497	348.794	0.000881941	Arl13b	53355	6.40989	-0.129536	Il6st	46016	56.6826	-0.101149	Plxnd1	40194	41.4651	0.167329	Fbh1	35009	38.3179	-0.058492	Zfp810	30900	13.3794	0.181228	Ttf1	27394
Plcb4	355582	17.8022	-0.205088	Clec16a	199539	100.637	-0.0848251	Fyb1	140460	3.44269	-0.114561	Phip	109357	25.3105	-0.297576	Rgs12	90199	37.811	0.104312	Prdm11	74149	21.4705	-0.148119	Itgb3	62476	1.91115	-0.152471	Tmem51	53312	4.86907	0.179009	Nisch	46016	587.311	-0.000868652	Ankmy2	40177	32.6852	0.0124986	Tomm70a	35002	102.727	-0.0248077	Tmem33	30896	60.5302	-0.0448395	Ythdf2	27391
Fbxl7	355121	3.44947	-0.210971	Mical3	199291	81.6314	-0.0988515	Rhobtb1	140357	4.14825	0.184257	Fgd6	109338	12.3417	-0.25385	Pde9a	90100	18.2137	0.11549	Nfyc	74134	37.4183	-0.0176908	Epn2	62438	155.453	-0.149993	Klhdc10	53311	83.0226	-0.0149619	Emid1	45992	5.8623	-0.0787317	Slc13a4	40174	6.19956	0.608814	Gpt2	34984	44.2678	-0.0289675	Ppm1f	30895	46.9947	-0.135301	Vipas39	27388
Fto	354914	130.942	-0.0043809	Bckdhb	199095	14.8836	0.0318369	Popdc3	140354	4.34339	0.0462876	Parm1	109279	88.2222	-0.000975513	Znrf1	89933	104.004	-0.115963	Rap1a	74069	33.116	0.0232503	Uck2	62437	29.7342	-0.0771597	Rdx	53290	71.4661	-0.0364571	Ret	45973	4.45482	-0.093308	Sec14l5	40162	20.5463	-0.21895	Synj2bp	34970	18.3377	-0.0794931	Unk	30892	26.8774	0.0987609	Selenof	27376
Arid1b	353324	98.6849	-0.0908567	Pde4dip	198883	172.786	-0.173289	Chrm2	140330	6.03975	-0.200036	Dnah10	109223	2.62406	-0.0328146	Fam78b	89885	30.8801	-0.0432038	Herc4	74068	17.8605	0.0486741	Clstn1	62431	804.229	0.0587683	Trp53bp2	53260	31.3768	0.096513	Rps6kb1	45934	38.3194	-0.0585482	Fam210a	40146	20.75	-0.114513	Cep97	34967	13.5269	-0.185989	Rbpms2	30880	2.99107	-0.0595564	Wtap	27373
Vwa8	353258	30.3668	-0.0639041	Svil	198759	7.49646	-0.0162055	Pacs1	139961	95.4369	0.0469674	Spata6	109200	2.76933	0.291862	Gm32618	89849	1.57098	0.0154479	Wapl	74055	29.9774	-0.145611	Rai2	62427	6.68468	-0.158966	Fmnl3	53257	14.4446	-0.065587	Abcd2	45928	27.2205	-0.0886176	Slc26a4	40142	9.70093	0.0773616	Tmcc2	34966	260.188	-0.0747406	Bpnt2	30871	62.731	-0.0225957	Ccdc66	27370
Slc4a4	353167	96.9851	-0.092378	Efcab6	198667	6.83631	0.0278514	Tbl1xr1	139942	32.3766	0.0622185	Shb	109192	11.1815	-0.109766	Iffo2	89834	10.0064	0.179385	Rtn4rl1	73986	90.027	-0.0919696	Gnas	62424	1301.4	0.0835139	Hdgfl3	53222	57.5587	-0.0318779	Pdgfra	45923	37.4653	0.0564814	Hells	40136	1.68635	-0.0395562	Mapkapk3	34950	1.64364	0.0558136	Prkcd	30856	23.3294	-0.474231	Lins1	27367
Gse1	352934	148.025	-0.323574	Plxna2	198651	99.1759	-0.140195	Vwf	139905	15.6359	0.418046	Tnrc6c	109150	124.981	-0.124147	Ints9	89790	17.7136	-0.0643276	Cbfa2t3	73968	63.6135	-0.417646	Tpst1	62403	36.2762	-0.0300463	Ube2e3	53169	42.0202	-0.0406689	Secisbp2l	45884	117.798	-0.188105	Ephx2	40126	10.17	0.134141	Gm16638	34943	10.2171	-0.146474	C1galt1	30845	10.5292	-0.0527004	Capn1	27354
Sh3kbp1	350797	24.6567	-0.0156009	Ccdc85a	198639	67.8581	-0.18424	Agtpbp1	139485	183.067	-0.0756497	Pkib	109131	4.5445	-0.0254531	Gfra2	89718	23.314	0.113034	St3gal1	73955	31.2916	-0.138017	Fyco1	62399	51.0027	-0.0190698	Car12	53159	38.1836	-0.0602677	Ddi2	45883	32.2863	-0.129456	Tcea1	40095	24.222	-0.0219284	Sin3b	34916	76.3392	-0.0440439	Tmem62	30835	20.1097	-0.0291248	Il4ra	27354
Nalcn	350510	70.3209	-0.0705466	Rftn1	198417	11.2387	0.133092	Ankrd17	139411	125.84	-0.147424	Rbm41	109084	4.52677	-0.538403	Atg4a	89610	3.84455	-0.0362434	Fhl2	73910	19.3806	-0.0476203	Arhgef17	62355	299.135	-0.212834	Tm9sf3	53153	79.7022	-0.00894487	Slc43a2	45881	64.5422	-0.0888523	Mms19	40071	38.557	-0.04742	Slc6a1	34897	295.301	0.103689	Cth	30829	2.10453	0.529081	Hdac2	27345
Ano2	349707	2.10745	-0.418226	Glra2	198376	5.86211	0.169603	Pex14	139341	41.1869	0.0577493	Mtor	109072	87.4709	-0.0859074	Wscd2	89587	105.997	-0.173237	Wdfy1	73881	30.0813	0.0110774	Crocc2	62347	2.37073	-0.169623	Mtmr10	53153	17.3247	-0.123597	Thoc2l	45857	12.034	0.189895	Pfkfb2	40071	13.0834	-0.0247447	C9orf72	34890	13.9225	-0.0226874	Gripap1	30802	66.5817	0.13654	Rimkla	27345
Pde11a	349633	8.01839	0.262285	4732471J01Rik	198308	3.37304	-0.101177	Tnks	139230	75.7291	-0.160988	Ark2c	109051	97.1609	-0.0765701	Pls3	89528	154.565	0.00370828	Boc	73848	14.3328	-0.158962	Gm10863	62344	2.87959	0.137315	Tax1bp1	53051	103.109	0.0514779	Tspan15	45855	22.9031	0.0480765	Gm17491	40064	2.25559	0.183006	Atp6v0a2	34878	56.0782	-0.0845657	Tcaim	30795	12.6648	0.0165179	Baiap2l2	27342
Ror1	348974	4.05701	-0.243183	Sipa1l3	198269	253.893	-0.3299	Plekha6	139225	75.7899	-0.139406	Rgs7bp	109026	270.121	-0.170362	Map4k5	89450	43.1947	-0.222343	Tmem161b	73845	12.3279	0.0841221	Dusp10	62334	6.85072	-0.078638	Zfp451	53050	27.1856	0.0432921	Tmem229b	45832	32.6768	-0.0184594	Mknk1	40052	30.8988	-0.0823023	Prkx	34867	12.9154	-0.149322	Rasal1	30785	91.1641	0.0808359	Plekho2	27342
Adam12	348947	6.81705	0.0391414	Necab1	197549	54.8731	0.178617	Lyrm4	139131	20.3631	0.0440919	Gfod1	108927	88.1477	-0.248632	Setd2	89439	69.6817	-0.0113066	Slc2a3	73831	85.1466	0.0923821	Aplp2	62258	364.587	0.0152798	Sspo	53021	6.42312	-0.279922	Tbc1d2	45819	4.19383	0.0872673	Ccdc77	40051	3.9175	0.0453067	Lrrc55	34863	18.4403	-0.0741881	Slc30a5	30779	25.1778	-0.0378714	Fan1	27337
Pclo	348541	184.292	-0.230925	Kank1	197521	27.4869	-0.0189473	Map3k13	139093	25.3445	-0.168928	Nr3c1	108876	62.6685	-0.164425	Arhgef10	89422	48.2104	-0.160865	Ly86	73828	9.54629	0.00350026	Zfp64	62256	17.1644	0.0718864	Usp53	53017	15.1341	-0.214734	Kyat3	45819	3.4337	0.228061	Zfp560	40041	5.29132	0.101814	Asb2	34859	2.1001	0.283125	Psip1	30779	176.551	0.00410948	Ubxn10	27330
Nol4	348472	46.0162	-0.117411	Zfhx4	197331	7.40064	-0.326735	Ssbp3	138993	142.082	0.053873	Acap2	108833	73.8568	-0.175031	Ralgapb	89405	90.0521	-0.140604	Glb1	73822	15.507	0.172039	Slc4a8	62221	115.226	-0.202141	Ints6l	52986	41.2222	-0.143736	Cul9	45816	73.2565	-0.0718146	Ubox5	40036	14.0541	0.0544941	Ndufa10	34850	119.495	0.127033	Prpf4b	30762	67.6589	-0.073706	Palm	27324
Plcl1	348364	24.456	-0.257628	Rtn1	197302	991.058	0.0332499	Ttc39c	138967	32.2226	-0.0830891	Usp37	108773	14.3584	-0.103791	Smurf1	89352	42.3034	-0.0217168	Rfc1	73820	26.2796	-0.00488307	Snx14	62211	29.4637	0.00455916	Ankrd27	52982	32.5919	0.0194245	Slco1c1	45809	46.4426	0.123887	Ube2f	40033	32.6898	0.0549066	Erlin1	34841	13.1039	-0.116613	Asic1	30762	31.9847	-0.0118928	Samd9l	27315
Bach2	347304	7.79844	-0.0399003	Dnajc1	197176	26.172	-0.208922	Akap7	138780	22.7286	0.0465862	Slc16a10	108726	2.53604	-0.0856258	Gatad2a	89308	30.0893	-0.117878	Atl1	73803	65.092	-0.0497236	Cacng4	62200	42.4732	0.0462567	Larp1	52970	151.48	-0.015155	Nim1k	45788	16.8813	0.0685243	Elavl1	40031	37.9176	0.000850344	Spats1	34837	1.67404	0.359353	Dnajc16	30742	55.845	-0.0927281	Mmut	27303
Dis3l2	346287	19.9562	-0.118113	Cdin1	197052	6.67054	0.208138	Hip1	138589	44.9967	-0.0335711	Psme4	108635	34.2851	-0.114397	Cdh19	89258	3.27443	-0.403077	Intu	73769	6.94943	-0.0967928	Brd3	62083	56.4469	0.00180423	Prag1	52959	34.9355	-0.104062	Acsl5	45782	33.9868	0.0319577	Nat10	40014	26.5336	-0.0170121	Cspg4	34837	27.0319	0.123203	Capza2	30738	132.878	-0.0462074	Zer1	27302
Nfia	346140	56.8489	-0.0193929	Sergef	196653	8.06374	0.171793	Gnal	138576	102.971	-0.0702545	Zfp943	108616	13.4778	-0.011086	Fam135a	89248	15.5728	-0.0468532	Siah3	73726	13.4978	0.0912429	Ldb3	62079	7.73442	-0.134888	Thap4	52929	17.0127	-0.058085	Hmgxb3	45773	42.4507	-0.143073	Zfp664	40002	76.5906	-0.108482	Zcwpw1	34823	4.33644	0.229352	Tmem209	30730	19.3913	-0.0343644	Ephx4	27299
Tcf4	345723	412.237	-0.018015	Fyn	196526	151.975	-0.0363086	Pced1b	138573	3.7489	0.121661	Chrdl1	108588	2.36568	0.0118252	C2cd5	89221	55.3536	-0.0116957	Plch2	73669	167.046	-0.0466738	Fgfr1	62064	160.991	-0.0463356	4933427D14Rik	52929	3.84648	-0.127149	Dlec1	45768	3.73076	-0.256581	Dclre1c	39999	9.78537	-0.0963108	Spg7	34818	37.0224	0.0375094	Rpap3	30728	16.2193	0.139451	Lhfpl4	27294
Prkcb	345651	327.033	-0.126219	Stard13	196326	14.8792	-0.0156067	Dph6	138548	13.7817	0.0735799	Nsd1	108543	111.786	-0.129071	Acvr2a	89160	33.8803	0.140046	Map3k2	73662	14.2172	-0.328873	Fam222b	62040	45.5713	-0.0242996	Ubtd1	52880	11.2055	-0.158064	Pcgf3	45744	50.8178	-0.104686	Nsdhl	39957	21.7649	0.14005	Ccl25	34810	7.11301	0.0606947	Ogfod1	30723	94.2134	-0.0339933	Trub2	27278
Nr3c2	345571	151.108	-0.235006	Kcnc2	195903	58.3678	0.0261208	Zfp462	138515	30.4678	-0.177344	Sytl2	108467	29.8226	0.0447364	Ago2	89091	74.9932	-0.300577	R3hcc1l	73584	8.54651	0.0654868	Gm2762	62036	3.84085	-0.18176	Zfp280c	52879	18.4928	-0.177916	Lgmn	45729	94.5983	0.125023	Ralgds	39956	149.42	-0.143542	Fam78a	34802	3.85828	0.0631906	Zbtb49	30722	6.98455	-0.0335338	Ctbp1	27271
Vav3	345045	4.91204	-0.177932	Rimbp2	195695	170.235	-0.165006	Ddr2	138455	5.5794	-0.0803867	Cpeb1	108439	55.137	-0.0621453	Pacsin2	88999	42.2466	-0.026157	Efemp1	73539	4.42869	-0.0734165	Cep152	62025	3.07197	-0.131603	Pccb	52866	40.0509	0.046432	Carm1	45729	92.8342	-0.0227858	Knstrn	39954	2.20807	-0.255182	Kcp	34790	4.96185	0.168239	Zbtb41	30717	10.8556	-0.23955	Fam76b	27271
Rit2	343801	48.9131	0.103624	Itga8	195290	13.4223	-0.0966036	Shc3	138446	18.0829	-0.300619	Dnmt3a	108436	66.2401	-0.0717137	Herc3	88933	89.2733	-0.14274	Nkd1	73530	21.6747	-0.126122	Ythdc2	61978	19.1247	-0.144968	Mreg	52865	2.63599	0.188531	Tmod2	45704	268.333	-0.098702	Gclc	39950	46.1488	-0.109252	Csnk1a1	34787	181.868	-0.0676282	Edem1	30715	11.2473	-0.190424	Fam241a	27266
Hydin	343276	2.61587	-0.368714	Cdh10	195289	29.9924	0.00864579	Slc24a4	138358	16.4634	-0.257247	Prom1	108412	15.2718	-0.0258878	Platr25	88925	4.38038	0.0145664	Rab6b	73489	764.666	-0.00237296	Ibtk	61974	16.0048	-0.0253712	Rc3h2	52834	37.6807	-0.0739388	Sugp2	45689	96.9784	-0.0668423	Cdip1	39944	241.661	-0.0384386	Slc15a2	34785	21.0369	-0.217635	Calb2	30708	26.6452	0.180342	Nadsyn1	27265
Tln2	342616	110.587	-0.0493065	Adamts20	195255	11.5781	-0.215682	Hmbox1	138271	51.6897	-0.00558563	Cracdl	108408	359.747	-0.187754	Zfp280d	88917	30.8209	-0.0834234	Smarcad1	73478	18.5888	-0.170747	Qser1	61965	14.1637	-0.308914	Sec22a	52787	8.32429	0.105796	Bmp1	45676	96.2158	-0.115403	Pptc7	39916	37.1865	-0.148875	Ripk1	34784	4.28757	0.157677	Ipp	30694	3.48068	-0.092803	Incenp	27255
Supt3	342138	7.13626	-0.07151	Tbc1d1	195181	24.4164	-0.110444	Gabra2	138252	149.905	0.301797	Dennd4a	108327	43.5585	-0.0665644	Shoc2	88827	40.3632	-0.0658615	Shld2	73460	2.7168	0.151135	Tmod3	61950	21.137	-0.0125469	Dock6	52775	30.4459	0.0786481	Smad9	45675	8.91916	-0.202039	Pdgfrb	39911	29.149	0.159607	Lratd2	34784	15.8643	-0.0552549	Ccdc136	30679	37.284	0.199274	Col11a2	27248
Gpc3	341524	2.65217	0.231248	Pld1	194667	7.58271	-0.283272	Chst8	138243	24.603	-0.0276845	Daam2	108321	100.266	-0.130334	Fam120a	88798	144.972	-0.164911	Lrp12	73405	32.0602	-0.175861	Lmbrd2	61932	48.3355	-0.182523	Rab27a	52775	6.28102	0.10244	Pggt1b	45642	18.5109	0.151324	1500009L16Rik	39897	6.34788	0.173224	Lrrn3	34763	70.235	-0.0117908	Cep95	30678	10.5664	0.0507099	Cwf19l1	27239
Agmo	340561	3.45274	-0.173723	Rsu1	194594	26.0711	0.0515619	Nek1	138151	25.3876	-0.0130482	Xpnpep1	108288	41.1352	0.0146523	Dop1a	88769	40.1679	-0.156676	Ryk	73388	27.6241	-0.00692901	Tsbp1	61914	2.4765	0.29727	Scg5	52759	91.4106	0.134591	Gsr	45640	11.8326	0.0262402	Sec23ip	39893	39.2211	-0.0576052	Dennd11	34760	47.1977	-0.161078	Abcb10	30663	23.1091	-0.2674	Tmem147os	27228
Rere	340320	167.143	-0.165622	4930570G19Rik	194404	6.07749	0.0741051	Ccny	137850	99.2288	-0.0378537	Sema4d	108218	95.0212	-0.13608	Iftap	88751	9.73944	0.077027	Paqr5	73375	2.21814	0.075474	Gbp9	61909	3.01434	-0.257151	Arel1	52752	104.462	-0.117722	Atl3	45634	21.5477	-0.131633	Pfkm	39862	219.117	0.080362	Tmco3	34734	28.0754	-0.0659767	Zfp507	30660	19.8403	0.0882193	Znfx1	27222
Tanc2	339318	128.37	-0.17292	Sv2b	194368	270.078	0.00255905	Hmgb1	137787	88.6995	0.0440709	Grb10	108175	21.8909	0.169212	Fndc1	88733	9.03956	-0.0405088	Ugt8a	73348	74.9432	-0.116515	Polk	61889	7.06855	-0.148797	Fam124a	52749	15.9235	0.131616	Kdr	45631	16.427	0.096215	Aatk	39854	406.469	-0.0773143	Zbtb10	34731	4.10251	0.0842611	Hnrnpc	30651	136.472	0.0520319	Wdr45b	27221
Ccdc171	339125	2.96605	-0.290331	Pkp4	194358	267.242	-0.0676055	Lhfpl2	137613	30.214	-0.196531	Abat	108139	197.144	-0.0259711	Slc9a2	88699	25.8793	-0.00552087	Wdr59	73295	26.8444	-0.0379759	B4galt6	61805	134.727	-0.0523322	Washc4	52721	23.669	-0.22819	2510009E07Rik	45620	50.6103	0.0208176	Nek9	39848	41.3733	0.0634274	Pak6	34717	57.9177	-0.00285974	Prmt2	30643	51.448	-0.0160559	Zdhhc5	27210
Dock3	339084	138.02	-0.0971929	Kcnk2	194343	38.0612	-0.0318554	Kifap3	137526	204.195	0.0403224	Dpysl2	108097	63.6857	0.143205	Pals2	88698	23.8076	-0.0457855	Adgrb1	73270	506.77	-0.0663054	Swap70	61795	7.887	0.0153334	Txnrd2	52689	10.1728	0.0324303	Lmnb1	45611	4.5605	-0.0411479	Selenoi	39846	23.6509	0.0389156	Dmtn	34715	385.115	-0.0947271	Zfyve27	30639	59.792	-0.0576073	Noct	27197
Itpr1	338013	228.042	-0.19316	Osbpl6	194139	62.3682	-0.175502	Pou2f1	137524	15.7144	-0.294679	Maob	108084	15.5017	0.0742834	Sap130	88690	50.0362	-0.133641	Ift122	73229	29.4331	-0.0119476	Dhx32	61784	24.8684	0.0163183	Rsph10b	52684	3.89912	0.18449	Fam149a	45574	13.9596	0.00529122	Kifbp	39831	153.834	-0.0596377	Pask	34712	2.52858	-0.365209	Ppp1r7	30635	77.2173	0.0505792	Tmem9	27192
Macf1	337905	240.188	-0.105468	Mthfd1l	193963	6.98984	0.00169	Nek7	137266	28.6912	-0.0339455	Lrrfip2	108076	26.2143	0.034188	Psmd14	88682	36.9538	0.100928	Btbd8	73210	59.8319	0.0276748	Fgf2	61762	4.55488	-0.178604	Dnmt1	52679	44.5885	-0.020513	Ppme1	45570	133.253	0.00587543	Copa	39801	207.662	0.0167064	Hacd3	34710	91.9874	0.0854701	Pdk1	30634	31.0712	-0.0106275	Mdm1	27186
Dnah9	337269	16.9143	-0.312693	Pex5l	193839	135.78	-0.204416	Ccdc88a	137150	53.5154	-0.262194	Cnih3	108013	50.9541	0.079738	Nectin1	88674	42.8204	-0.0824756	Trak2	72981	180.958	-0.126522	Ube2k	61755	72.6166	0.0620198	Prox1	52679	110.912	-0.445847	Setd7	45560	113.168	-0.157518	Rheb	39801	54.7979	0.0647984	Ccdc186	34709	29.1456	-0.181921	Gtpbp1	30634	52.019	-0.0224895	Tex264	27181
Ophn1	336748	37.0995	0.0263257	Cux2	193736	39.7094	0.221799	Ubr4	136979	186.526	-0.124629	Atp9a	107971	293.81	0.0403348	Wasf3	88630	103.907	-0.0553308	Top6bl	72934	1.33887	0.175805	Gask1b	61747	2.82944	0.10629	Slf2	52667	32.4195	-0.0526922	Me2	45546	11.4592	-0.0698217	Pbx4	39801	7.47073	0.15927	Caprin1	34708	208.855	-0.0829069	Rbm5	30625	139.922	-0.0621496	Yy1	27175
Ehbp1	336464	37.6914	0.0117328	Cdk5rap2	193587	18.7336	-0.0650924	Pds5b	136951	90.745	-0.198586	Megf9	107930	111.873	-0.252415	Pias2	88592	37.0241	-0.0756517	St8sia5	72932	70.592	-0.0623884	Cep164	61745	17.1897	0.0518045	Hat1	52664	6.22193	0.16212	Ttyh2	45546	45.0486	-0.303102	Zc3h7a	39801	28.665	-0.0640474	Tulp3	34690	19.9665	-0.0189052	Ptgr2	30600	18.5072	0.0452504	Tyk2	27175
Ldlrad4	335373	15.2037	-0.235573	Prkch	193389	2.75669	-0.169933	Mapk4	136873	42.6729	-0.0237196	Sfmbt1	107872	17.8477	0.0132307	Gabra4	88559	50.7395	-0.159694	Hbs1l	72919	34.254	-0.0118386	Ctdp1	61736	14.8107	0.0315565	Yaf2	52657	63.507	-0.0188643	Cept1	45542	19.8666	0.0752348	Senp2	39785	65.0859	-0.0353474	Ccdc80	34675	4.56282	0.228755	Usp36	30593	33.1548	-0.0337049	Tmem47	27174
Prickle2	335247	195.213	-0.188025	Lrch1	193201	15.4994	0.00115669	Plcg2	136851	5.59798	0.089033	Pms1	107831	2.03446	-0.146168	Arhgap20	88519	53.409	-0.150106	Clcn3	72911	97.3823	-0.130801	Tgfbr1	61709	17.3842	-0.257108	Elp1	52651	43.5673	0.0488731	Ero1b	45530	11.2198	-0.0973703	Lasp1	39764	109.596	0.0255379	B230307C23Rik	34673	2.21796	-0.00923326	Sord	30591	11.4055	0.056823	Serhl	27168
Lrfn5	335192	55.0611	-0.0277625	Tmem163	193002	17.2668	0.0738055	Notch2	136834	28.6715	-0.0316669	Rin3	107807	3.37262	0.198653	Abcb1a	88498	18.4227	0.022841	Setd3	72883	91.8513	0.0590247	Agfg1	61699	64.9784	-0.1162	Mtx2	52628	18.1677	-0.0609017	Zfp652os	45518	3.23417	0.00884062	Hcn4	39763	2.75068	-0.0496751	Nbn	34664	10.7098	-0.00605589	Ubxn2b	30590	39.3932	-0.114789	Acox1	27157
Cask	334287	52.1789	0.0151932	Brinp1	192883	187.152	-0.10984	Ctbp2	136791	26.2385	-0.0863461	Irf2	107726	20.1634	0.00339523	Brd4	88448	115.273	-0.0471638	Hdlbp	72875	170.67	-0.0447463	Acan	61616	5.67444	-0.423867	Anxa3	52627	5.35671	-0.153227	Macroh2a2	45482	12.3424	0.0751825	P2ry14	39763	1.4841	0.298848	Dchs1	34664	26.5035	-0.101878	Dlg4	30580	690.419	-0.056565	Copz1	27154
Msra	333278	42.9341	0.0875585	Myo1e	192416	13.919	0.0712761	Trpc6	136599	15.7789	-0.23123	Trim44	107709	225.84	-0.0605772	Kcnu1	88316	3.18058	-0.00677629	Sgce	72857	25.2243	-0.00150711	Sfi1	61613	17.5839	-0.0281805	Tm9sf2	52566	60.0173	-0.0127937	Lypd1	45479	91.5761	0.106036	Dzip1l	39760	15.6909	-0.00508486	Traf3ip1	34660	10.6742	0.00781825	Pmp22	30565	11.1511	0.0857459	Xrcc1	27151
Btbd3	332727	167.535	-0.211596	Rngtt	192303	18.6633	-0.117556	Col4a2	136482	76.9801	0.0191193	Tbc1d9	107582	73.9222	0.093445	Pitpnm3	88250	53.1164	-0.109973	Rnf43	72817	2.9156	-0.0892417	Kdm3b	61613	43.1816	-0.0969532	Klf13	52564	230.95	-0.204836	Yipf1	45460	16.8047	-0.00470292	Def8	39743	35.0857	-0.0576355	Dnajc5	34648	255.065	-0.0180502	Metap1	30559	24.4639	-0.101776	Terf2	27147
Iqsec1	332597	266.375	-0.0955985	Egflam	192275	2.75788	0.177247	Dmxl2	136468	161.305	-0.31537	Rnf38	107579	30.5616	-0.121724	Kidins220	88227	260.472	-0.081904	Cd99l2	72789	53.4484	0.0373763	Srl	61600	10.781	-0.152323	St3gal2	52558	123.818	-0.11546	Itgb1bp1	45459	12.8074	-0.04941	Mrap2	39739	1.91929	0.373775	Gpd1l	34646	100.781	-0.0041473	Gm44210	30555	4.43054	-0.00423432	Obsl1	27142
Bmpr1b	332289	12.111	-0.0221649	Jarid2	192169	26.7332	-0.0349031	Arid4b	136371	37.5391	-0.135226	Prkg2	107578	2.31076	-0.252823	Pde7a	88214	23.7573	-0.138719	Mroh1	72777	69.0257	0.045572	Plec	61600	131.135	-0.0909358	Efcab7	52550	2.03685	0.0334575	Kif11	45456	1.87073	-0.584659	Wscd1	39727	123.038	-0.0357257	Sparcl1	34622	1374.92	0.0732317	Slc1a4	30533	52.6001	0.0463188	Mto1	27140
Synpr	331560	70.5753	-0.0641647	Cpne8	191950	20.554	-0.00179774	Itpk1	136348	65.0806	-0.0182839	Eps15	107549	178.099	-0.087249	Aktip	88192	49.2194	0.0292308	Rgs9	72774	11.3939	0.236484	Stx17	61592	17.9046	0.105633	Fam20a	52530	18.7306	0.036318	Bicd2	45441	73.2267	-0.12331	Tfdp1	39697	31.5038	-0.059993	Chd4	34610	180.483	-0.0858453	Ap1ar	30516	49.4299	-0.076877	Ak3	27128
Frmd4b	330674	34.846	-0.166914	Tcf7l2	191834	4.66244	0.0191028	Gpatch2	136196	14.8306	0.0979069	Slc7a14	107520	136.755	-0.296481	Usp47	88157	61.4759	-0.0281251	Pard6g	72749	3.48069	-0.0886057	BC065397	61588	2.20233	-0.0247424	Mob2	52530	17.196	0.0590221	Smc3	45435	46.1394	-0.0055558	Sema4b	39686	15.3014	0.00038498	Kif3a	34588	125.569	0.0786007	Atp6v1c1	30513	146.414	0.048293	Ttll1	27124
Myo5b	330557	101.801	-0.111403	Fchsd2	191542	31.8719	-0.0593044	Csnk1g1	136091	28.3208	-0.105927	Arhgef7	107498	118.958	-0.0583568	Smarca4	88061	182.164	-0.0672308	Cul1	72741	85.174	0.0622247	A330023F24Rik	61576	36.1739	-0.00336745	Rsbn1	52516	18.4644	-0.0934106	Cmtr1	45384	22.9689	0.0242713	Rab11fip5	39672	55.8732	-0.0742751	Ccdc14	34586	1.9532	0.124401	Ube2n	30512	78.5175	0.00523841	Khdc4	27121
Nedd4l	330123	124.273	9.86326e-05	Ntn1	191459	7.50264	0.120259	Ppp2r5c	135942	156.116	0.0272354	Armh4	107431	22.0881	-0.107028	Otulin	88058	10.8698	0.21543	St3gal4	72692	10.6075	-0.025556	Fhl1	61559	64.5467	0.225294	Plekhh1	52492	45.8543	-0.195411	Lcp2	45375	2.9385	0.136843	Mn1	39671	19.7062	-0.249951	Asah1	34576	30.1226	0.0264747	Dnajc25	30511	2.27645	-0.147823	Ogfod3	27120
Gabbr2	329568	369.317	-0.0508397	Tll1	191340	2.11779	-0.0423302	Ctnna1	135920	47.4973	0.0534928	Rph3al	107430	5.52495	0.105857	Grem2	88034	11.1511	0.181211	Tnfrsf21	72634	84.9659	-0.0972011	Ubxn7	61490	23.4481	0.0671253	Ubap2l	52488	139.406	-0.0153571	Ramp1	45374	36.5236	0.0270171	Mapk9	39670	138.319	-0.0141969	Clcn6	34562	79.1258	0.0297495	Deaf1	30510	65.3366	0.030414	Slc22a5	27118
Astn1	329508	194.293	-0.091465	Itsn1	191316	146.659	-0.102976	Adra1a	135917	3.12155	-0.12899	C2cd2	107389	11.7471	-0.111827	Cnot1	88013	91.853	-0.226891	Bche	72607	3.62584	-0.00683328	Ednra	61433	5.17664	-0.105016	Kcnq4	52474	8.82301	-0.0706609	Dcun1d1	45340	19.4443	-0.000501031	Cryzl1	39653	31.2931	0.0657947	Gpr137b-ps	34548	8.38976	-0.222499	Paxbp1	30506	43.0746	0.0977632	Tfg	27118
Zbtb7c	328386	2.17689	-0.0598857	Rbpj	191210	13.0441	-0.0242191	Tek	135687	11.5056	0.06073	Slco2a1	107290	7.77886	-0.248129	Myo9b	87999	66.9028	-0.143349	Yap1	72597	13.1379	-0.0465891	Apool	61421	2.25602	0.0605142	Mre11a	52469	7.24655	-0.114267	Gtf2e2	45340	7.60299	-0.0463026	Nadk2	39639	24.449	-0.10294	Polr1d	34547	22.5558	0.0965492	Dnai2	30481	2.55531	0.144667	Tiparp	27108
Cadm1	327942	99.3381	0.205239	Myo10	191148	32.9129	-0.0774198	Kansl1	135632	81.5595	-0.0774194	Tbc1d8	107263	13.2752	0.0707343	Ikzf1	87946	2.58169	-0.35099	Scfd1	72591	17.6705	0.128472	Osmr	61392	4.17883	0.103764	Slc26a8	52450	5.12451	0.254776	Ap3s2	45324	65.6687	0.0208346	Pde6d	39635	33.1581	0.0350961	Zfp711	34544	6.73818	0.0948017	Rmnd1	30473	23.6794	0.0473922	Lsg1	27098
Pid1	327884	23.3291	0.00645137	Kat6b	191044	53.6838	-0.0898966	St6gal1	135610	17.794	-0.130419	Arhgef6	107244	17.3375	0.072963	Elf2	87943	24.4265	-0.0875203	Acsl4	72542	49.8158	0.00727106	Vcf2	61381	8.95123	0.0628801	Pdhx	52438	32.616	0.131095	Trpc1	45293	26.7756	-0.125875	Snx19	39625	60.278	-0.0339747	Scara3	34541	27.9548	0.0483535	Syt11	30464	758.28	0.0159702	Doc2b	27083
Ldb2	327548	38.855	0.154355	Fut9	190912	37.1941	-0.0878527	Ddah1	135602	65.7851	-0.0312314	Adgrl4	107199	12.5349	-0.11434	Xpo4	87909	9.54538	-0.205111	Pank1	72515	17.0354	0.0452643	Naa15	61359	43.9936	-0.0258222	Snrk	52436	70.617	0.0579589	Bend5	45292	5.08606	0.421865	Tnk2	39619	214.787	-0.0460372	Glud1	34538	172.993	-0.00024773	Lhx2	30452	94.1936	-0.0821918	Sbf1	27075
Ntrk2	327401	412.199	-0.0760062	Apba1	190709	144.172	0.0379542	Far2	135499	22.07	0.0161409	Mir670hg	107132	3.17722	0.0592524	Dpysl5	87811	53.3752	0.0097994	Msn	72510	22.2682	0.0162198	Ubtd2	61317	9.01798	-0.0844207	Bdnf	52307	29.8438	0.0464048	BC004004	45277	43.113	0.107855	Acvr1b	39617	81.7081	-0.0714154	Dis3l	34532	24.0673	0.0277678	Wdr91	30450	21.5742	-0.0445039	Zfp874a	27075
Pola1	327388	2.4339	0.134565	Inpp5a	190543	35.4272	-0.0288995	Ralgps2	135460	41.6521	-0.137521	Homer2	107046	59.8026	-0.237011	Cyth3	87803	32.0667	-0.108518	Slc7a1	72494	33.1544	-0.0905085	Dcbld2	61284	16.2648	0.061181	Bmt2	52293	16.2659	0.0211861	Heatr1	45262	19.2142	-0.185755	Chic1	39616	20.4288	-0.147975	Cd9	34525	32.2453	0.0222223	Cpsf2	30436	32.6123	0.00204214	Mocs1	27073
Dscaml1	327084	157.989	-0.16057	Col11a1	190178	10.9228	-0.0145662	Lclat1	135383	30.6497	-0.0290247	Slc41a2	107034	10.7603	-0.00460065	Lmtk2	87768	80.973	-0.0998042	Fbln5	72490	5.10194	0.310354	Jak2	61252	25.0868	-0.042097	Gm19410	52257	12.9786	0.0923898	Mfsd4a	45256	45.9832	-0.2058	Cntfr	39591	71.1068	0.020717	Sgsm3	34525	51.2937	-0.0222262	Axin2	30434	24.2456	-0.00408975	F11r	27068
Pde7b	327074	9.40777	-0.0832698	Bltp1	189929	71.9524	-0.219947	Celsr1	135274	7.96486	-0.128507	Lrrc20	106990	28.9855	-0.0579533	Dcbld1	87759	10.2107	0.0382997	Uimc1	72420	10.3944	-0.133819	Zdhhc21	61220	27.1296	-0.0774456	1500004A13Rik	52252	49.5447	-0.0100279	Kcnk9	45251	62.5684	0.0447614	Gnb5	39588	71.2186	0.00116551	Sec23b	34520	31.4379	-0.00923344	Arhgap4	30428	5.49243	-0.103245	Mas1	27064
Scfd2	326943	12.0372	0.00708438	Rbm20	189774	2.02801	0.189431	Slc8a3	135265	18.5201	0.0802989	Ninj2	106989	2.196	-0.272916	Reep3	87756	36.0623	-0.0581207	Mga	72353	37.7856	-0.225003	Jade1	61133	21.3587	-0.0597027	Xrcc6	52250	11.3614	0.00233684	Rprd1a	45244	47.0612	-0.0773607	Efcab14	39583	32.9391	-0.0626626	Ncoa5	34510	46.9256	0.0277561	Vamp1	30413	100.056	-0.0625724	Zfp52	27062
Wdpcp	326754	5.29492	0.197086	Exoc2	189660	29.2911	0.0300529	Disp1	135256	6.24952	0.105127	5330438D12Rik	106959	5.16985	0.0831463	Snhg6	87695	4.78208	-0.00237434	Fam117b	72340	42.8562	-0.114194	Mbtd1	61133	20.6987	-0.109978	Stmn2	52246	298.747	0.0671282	Prima1	45242	3.54555	-0.221838	Kmt2d	39535	112.657	-0.307488	Gga2	34500	20.0356	-0.0360127	Ctps1	30408	27.535	0.058326	Gm19744	27061
Nhs	326434	3.08897	-0.295381	Glra3	189610	2.13749	0.147432	E130308A19Rik	135228	9.52468	-0.135573	Add3	106956	115.914	-0.0462803	Cdr1os	87686	60.8855	-0.24002	Jpx	72325	6.09305	0.114667	Tsc22d3	61131	27.3505	0.0547551	Appl1	52244	57.2965	-0.152732	Zbtb44	45241	12.0245	-0.0104797	Rcor3	39513	15.0041	-0.1359	Crlf3	34498	7.5002	-0.148673	2900076A07Rik	30398	3.9726	-0.0135545	Prpf39	27053
Dner	326382	94.2968	0.0197873	Cdk6	189523	3.11529	0.0891006	5530601H04Rik	135180	10.1532	-0.132714	Nfkb1	106892	18.2456	-0.112671	Lmbrd1	87671	104.586	0.073448	Bmp7	72309	7.29224	0.478532	Smad1	61123	14.3968	-0.111292	Cog3	52208	19.972	-0.116635	Ttbk1	45227	171.972	-0.165139	Ubqln1	39497	165.683	-0.0580507	Ralb	34489	12.9502	0.0290443	Cry2	30397	89.9398	-0.026432	Mios	27052
Col19a1	325582	7.5478	-0.591078	Eefsec	189205	22.7379	0.0996536	Zfp609	135173	54.3082	-0.287068	Litaf	106882	17.0946	-0.10012	Pik3r1	87654	55.2908	0.0313771	Tmem116	72290	1.63805	0.174681	Prkar2a	61122	47.2283	-0.0538076	Kcnk12	52193	13.7242	-0.154444	Casp7	45215	1.77753	0.149665	Pwwp2a	39493	24.3909	-0.0392216	Eif2d	34477	27.4246	-0.00169865	Hs1bp3	30392	13.4574	0.0266451	Ccnd2	27031
Sh3rf3	325557	31.7443	-0.0598173	Frmd3	188772	3.30852	0.106789	Arhgef4	135121	187.252	-0.0952105	Lifr	106875	24.5708	-0.00856888	Sppl3	87653	47.6928	0.0511895	Ttc21b	72290	9.44504	-0.059487	Nrdc	61122	111.072	-0.0480527	Kdm1a	52183	47.0933	-0.00877396	Topbp1	45213	16.1313	-0.213252	Acad10	39488	2.68034	0.138509	Sh2d3c	34457	19.316	0.227375	Dap3	30378	49.9931	0.0146046	Gnpat	27024
Ndst4	324823	23.9566	-0.368701	Dgkg	188760	145.796	-0.0652312	Fam168a	135021	276.15	-0.129471	Nfatc1	106866	6.9482	0.0399057	Cfap44	87632	5.2196	-0.0338543	Abhd12	72248	261.815	-0.0247681	Lyrm1	61102	6.77792	0.133009	Dhx57	52167	44.4894	-0.0116512	Rars2	45210	11.1486	0.107563	Adgrg1	39466	92.1125	0.0828277	2700097O09Rik	34449	5.83193	0.0158433	Wdr36	30369	20.2237	0.00836839	Pde1b	27018
Slit2	324595	31.7714	-0.0349652	Tcerg1l	188756	10.5993	0.236156	Lyn	135007	6.40897	-0.050496	Ube3c	106850	61.0867	-0.117476	Ahnak	87630	12.6179	0.0852995	Mindy3	72207	34.7148	-0.116031	Cenpe	61074	1.85013	0.0282621	Iars1	52167	50.9764	-0.0571546	Fam222a	45204	11.4672	-0.13708	Zfp217	39460	3.11701	-0.0071937	L2hgdh	34440	8.63248	-0.0646392	Zfp995	30356	2.86859	0.209448	Plod1	27014
Tmem132c	323985	3.40573	0.16491	Ambra1	188715	60.2059	-0.0414457	Map3k15	134918	2.19533	0.124885	Sel1l3	106844	47.6546	-0.0513104	Cldn10	87581	20.5216	0.0389276	Rab2a	72134	162.968	0.00483354	Wdtc1	61022	109.296	-0.00147778	Nup133	52142	24.3083	-0.0142924	Zfp655	45198	17.7742	-0.0550863	Slc39a9	39459	36.2057	-0.0277448	Dhx8	34439	34.275	-0.0641027	Naf1	30347	12.0295	-0.0381564	Il18	27013
Patj	323818	3.33316	0.212718	Pcsk6	188652	19.1903	-0.0932266	2900026A02Rik	134913	86.3811	-0.141119	Clip1	106823	112.065	-0.0397518	Xrcc5	87525	10.0726	0.0946826	Gna12	72023	127.142	-0.129907	Psma2	60996	39.2973	0.0513031	Tnip1	52132	26.4631	0.0392084	Cckbr	45167	12.5974	0.101082	Pold3	39454	19.8202	0.0352317	Cadm3	34436	411.76	-0.0465212	Ttl	30341	39.7755	-0.0678438	Acaa2	27011
Megf11	323579	12.364	0.20412	Mettl15	188451	3.52709	-0.0030366	Pcdhga6	134834	5.40603	-0.304033	Rab11fip4	106811	166.01	0.00649899	Nedd4	87506	334.045	-0.0747868	Metap1d	71918	19.4496	0.0471971	Crebrf	60985	23.6603	-0.0826332	Spast	52128	43.8363	-0.0949773	Rgs10	45137	13.8114	-0.0193767	Gm13091	39444	1.88679	0.139762	Fdft1	34428	77.3875	0.215543	Septin8	30308	252.712	0.00474496	Arf4	27010
Maml2	322378	19.1203	-0.071185	Ephb2	188449	37.3344	-0.290336	Wdr25	134821	5.75253	-0.0123233	Insc	106689	5.26295	-0.0618881	Zc3h3	87485	14.3179	-0.0032831	Creb1	71903	31.5382	-0.0587973	Onecut2	60967	9.59042	-0.31717	Cp	52091	10.3406	0.121989	Obi1	45109	6.95693	0.0725536	Slc66a2	39433	13.4392	0.000520009	Smox	34426	39.5757	0.00531832	Golph3l	30308	14.2079	0.0254131	Pip5k1c	27010
Ulk4	321846	6.0143	0.0251778	Lyst	188406	54.936	-0.283478	Dclk2	134701	113.931	-0.0493466	Slc39a12	106661	32.663	-0.00212679	Tbc1d30	87458	45.2082	-0.0860282	Hapln1	71856	25.189	-0.012182	Acsl6	60958	148.301	-0.0657299	Pmepa1	52075	40.6034	-0.0366264	Rusc2	45109	161.489	-0.0470078	Nova2	39431	99.3699	-0.0655027	Eeig1	34424	116.755	-0.115	Hmgcs2	30303	9.02093	0.258277	Nrep	27010
Fmn2	320904	59.9662	-0.139901	Dock11	187730	11.3418	-0.310132	Huwe1	134610	294.231	-0.169938	Bmal1	106661	31.5782	-0.0387172	Gm45847	87437	2.58546	-0.0180462	Ccdc85c	71823	66.1357	-0.0610765	Immp1l	60920	7.33663	0.110554	Tsc22d2	52068	26.0934	-0.167525	Grhl1	45108	22.1475	0.0406994	Fmr1	39422	32.2467	0.00858847	Bach1	34401	7.71262	0.0754832	Tmem123	30292	17.3805	-0.0251746	Cap1	27009
Prdm16	320748	15.0533	0.157554	Tacc2	187347	96.0413	-0.0397449	Hace1	134516	27.0047	-0.130895	Ntn4	106526	5.84445	0.179107	B3gat2	87405	18.5667	-0.0192848	Fam114a1	71815	3.91896	0.262453	Ankrd26	60918	10.7497	-0.146205	Myo1f	52057	3.11574	-0.168753	Myl4	45090	2.09314	0.361195	Vps35	39410	109.305	-0.0265504	Fam151b	34390	4.00324	0.10443	Ube2d1	30282	47.4804	-0.0432335	Urb2	26997
Ube2e2	320692	59.3472	-0.0939879	Cpeb3	187309	37.3952	-0.163711	Igsf11	134488	23.2845	0.0997205	Cep85l	106504	12.4215	-0.295519	Tnpo1	87365	28.3993	-0.0888514	1110059E24Rik	71774	9.02767	0.119881	Spred1	60905	72.5452	-0.0901126	Eva1a	52056	6.1906	0.0738746	Agpat5	45084	34.6863	0.00115776	Gm11266	39409	2.5721	0.200062	Nmd3	34388	15.0046	0.0118572	Sp1	30261	14.6397	-0.0496006	Csk	26985
Epha3	320641	9.75716	-0.0158443	Mical2	187250	493.796	-0.0823374	R3hdm1	134435	267.152	-0.0365351	2700049A03Rik	106455	7.9575	-0.0199349	Spats2	87299	20.8815	-0.0474915	Styx	71727	4.73482	-0.340205	Ptpn11	60864	107.079	-0.0958056	Usp14	52053	69.7501	0.0193303	Tasor2	45073	19.7616	-0.317263	Sirpa	39393	324.898	0.00695953	Gpnmb	34383	3.54995	-0.328465	Alkbh3	30257	6.50931	0.125851	Anxa5	26971
Sorbs2	320118	95.9283	-0.173793	Osbpl1a	186527	96.7497	0.130852	Plpp4	134381	5.13372	0.206984	Nipal2	106413	4.33041	0.152031	Snx7	87289	7.62086	0.00959092	Crem	71700	6.89882	0.0961193	Gm34466	60856	2.14302	0.558153	Stk26	52050	4.3288	-0.0783597	Gpr155	45066	55.8882	-0.231784	Hps3	39370	12.1693	-0.166955	Coq8a	34364	39.8256	0.0507239	Ppil4	30244	31.2602	0.0517137	Ccz1	26968
Apbb2	320081	34.2875	-0.158266	Arid5b	186220	27.1754	0.00900563	Prrg1	134283	2.63877	-0.356541	Cables1	106410	9.80799	0.243426	Strn	87283	59.5534	-0.126139	Nfatc3	71697	11.8107	-0.217163	Kcns3	60854	6.11183	0.145633	Mgrn1	52047	219.711	0.00520803	Washc3	45065	8.87091	0.146393	Smad5	39367	21.6313	-0.0631899	Lrrc4b	34333	243.16	-0.0445746	Sympk	30241	148.026	-0.00628476	Odad4	26961
Kcnh1	319385	46.9781	-0.269204	Slc9a7	186053	6.17945	-0.832534	Zdhhc15	134095	6.59831	0.0594966	Ep400	106344	88.1535	-0.238972	Cep290	87282	8.49838	-0.0260613	Borcs5	71677	22.4545	0.0994939	Dpy19l4	60822	15.7748	-0.0554643	Dido1	52035	57.973	-0.161556	Pcsk1	45035	10.7217	0.263567	Pak4	39366	12.9091	-0.247592	Slc44a2	34330	41.4745	0.0356626	Slc25a33	30241	17.4688	-0.027146	Lpl	26957
Cux1	319355	39.678	0.0820026	Cwc27	186002	8.25924	0.126404	Taf3	134044	24.2362	-0.0638142	Ccdc57	106343	10.0943	0.0610717	0610040J01Rik	87262	4.07599	0.153284	Gad2	71669	109.298	0.0135361	Aass	60813	1.91545	0.183576	Drp2	52022	60.5157	-0.0697929	Asb7	45031	11.1348	-0.0996808	Hkdc1	39354	2.5501	0.079237	Dhfr	34327	3.8443	0.403701	Vipr1	30238	18.776	-0.147616	Arl5a	26950
Gria1	318857	865.139	-0.0824119	Csrnp3	185779	46.692	-0.0659232	Gbf1	134001	100.947	-0.0609109	Cdk17	106196	82.3828	-0.0774866	Igf2r	87258	28.9866	-0.0733924	Zbtb46	71664	4.88392	-0.136647	Ankrd13c	60795	57.0228	-0.050911	Rmnd5a	52003	75.668	-0.0839194	Pygb	45023	186.7	-0.0596023	Atxn3	39345	13.3606	0.0602669	Pon2	34308	36.3053	0.110805	Cd53	30228	3.93284	-0.0174727	Mast3	26937
Runx2	318810	12.1212	-0.103043	Asxl3	185769	11.0663	-0.1877	Cdan1	133974	20.229	-0.0558604	Zmym4	106196	41.9132	0.00619333	Tnc	87230	13.4126	-0.118933	Cdk8	71644	20.5367	-0.133321	Ipo8	60784	28.9312	-0.0673203	Gabra1	51991	226.446	-0.0865153	Col5a3	45017	3.94344	0.17345	Chp1	39330	93.9258	-0.0188872	Echdc1	34303	15.0827	-0.0582837	Wdsub1	30227	10.4447	0.109373	Zic4	26935
A330008L17Rik	317642	4.88589	-0.0345482	Hivep2	185299	281.486	-0.177908	Evl	133796	91.9493	0.0695329	Pik3c2a	106184	15.7873	-0.294874	Heg1	87206	16.1943	-0.0815083	Kif27	71620	2.24732	0.0195681	Swt1	60756	6.75157	0.0416276	Nup155	51974	12.984	-0.0300256	Nckap1l	45016	8.76101	0.052853	Crispld1	39299	2.82008	-0.116855	Chst10	34294	53.4989	0.00300274	Glis2	30211	14.4658	-0.123016	Mmp17	26930
Focad	316382	40.7374	-0.0471148	Ptpn4	185146	36.5014	-0.231302	Zeb2	133763	206.656	-0.27797	Gxylt2	106179	2.03266	0.0765778	Vcan	87197	17.6933	-0.29726	Ppp3cc	71606	17.5011	0.15947	Gprasp1	60741	297.148	0.102499	Usp8	51969	56.0405	-0.0377023	Ntsr1	45004	4.86798	0.2278	Kdsr	39268	16.8522	0.0273012	Dcakd	34286	92.455	0.00389326	Rnf8	30201	4.40869	0.0535374	Dazap1	26922
Itgbl1	315647	2.95103	0.0168246	Plekha7	184891	23.5443	0.113467	Flnb	133631	66.9655	-0.12339	Itga11	106156	2.38085	-0.180358	Kcnab2	87168	715.889	-0.0970565	Agk	71590	24.3154	-0.0758334	Eif2ak3	60730	20.2724	-0.0888245	Mras	51961	209.445	-0.0601539	Rab3ip	44985	42.6409	0.00472192	Anpep	39256	4.54257	0.146209	Slc1a6	34269	6.12623	0.418496	Uchl5	30194	14.379	0.0874508	Slc25a30	26920
Xrcc4	315581	5.54426	0.200489	Hlcs	184689	8.63916	0.0306723	Nme7	133604	11.4514	-0.0117263	Elovl6	106140	61.8148	-0.0126786	Zfp950	87000	25.4027	-0.0416407	Phf3	71582	74.7267	-0.0825217	Wdr19	60719	23.8236	-0.0480509	Rbm25	51887	154.373	0.0430852	Tnfaip8l3	44983	19.4946	-0.217519	Zfp326	39253	18.5237	-0.0598598	Abcb9	34268	33.1904	0.000918268	Ttc21a	30187	2.28951	-0.0944013	Cd200	26918
Nbas	314678	26.803	-0.078942	Satb2	184669	9.64905	0.0551292	Mboat2	133518	28.721	0.0470624	Pcdh19	106127	55.7404	-0.0906655	Sdhaf3	86975	6.66276	-0.0632364	Abi2	71539	130.902	-0.0688694	D3Ertd751e	60709	8.24999	0.132637	Bbox1	51863	1.60148	0.158016	Lurap1l	44982	15.5185	-0.0771943	Exoc3	39244	79.2321	0.0170963	Agfg2	34263	55.7033	-0.0942224	Socs5	30160	68.4375	-0.0768814	Bsdc1	26917
Otud7a	314277	40.3104	-0.00621847	Dock7	184244	24.5734	-0.0950091	Vps53	133421	61.8837	-0.0207792	Gpm6a	106028	623.576	0.0264617	Arhgap23	86869	168.545	-0.217548	Marchf8	71516	54.3888	-0.153799	Ica1l	60694	26.4119	-0.0397265	Fam219a	51847	183.306	-0.0412689	Slc22a4	44967	4.50124	0.222983	Supt6	39241	209.142	-0.0138915	Tmed10	34233	94.6178	-0.0392532	Rfx1	30158	35.3975	-0.0151242	Pyroxd2	26917
Shisa6	314239	161.592	-0.264603	Grin3a	184133	37.3684	0.130922	Itgb3bp	133371	3.04158	0.0358077	Ap2b1	106011	361.881	-0.00787168	Txndc16	86863	59.4549	-0.0792848	Slc38a1	71495	90.8006	-0.078334	Hltf	60679	14.6482	-0.183904	Hdac7	51838	42.4818	-0.019172	Tceanc2	44961	12.7409	-0.0405253	D430019H16Rik	39239	146.557	-0.00796035	Psma6	34232	41.9877	0.137521	Golph3	30141	49.4683	-0.0795468	Nup88	26915
Ust	314069	60.342	-0.0726007	Ano6	183908	25.974	0.141713	Jph1	133329	29.4768	-0.103604	Ttc17	105922	40.3667	-0.0141252	Fbrsl1	86848	93.1414	-0.0997633	Stard8	71480	8.43498	-0.08853	Pot1b	60677	5.07758	0.00653715	Ddo	51836	4.94499	0.00728234	Arhgef37	44937	1.55945	0.104936	C130013H08Rik	39222	1.87544	0.084497	Tmed8	34217	29.9496	-0.0879584	Tbc1d24	30131	66.1079	-0.301293	Klf9	26908
Adamts17	313436	9.98584	-0.428574	Usp34	183665	86.015	-0.151894	Sema6a	133272	43.1288	0.0203411	Kat2b	105859	14.9509	-0.0543762	Efr3a	86782	105.813	-0.0220814	Prkd3	71411	15.8392	-0.0916358	Ptpn21	60664	7.40054	0.0655442	Jam2	51805	34.107	0.0657986	Tom1l1	44901	11.5518	0.0463057	Atg16l2	39217	11.628	-0.0382718	Clstn3	34213	274.195	0.00183955	Gm37233	30094	2.60648	-0.480393	Chrna5	26899
Pbx1	312906	95.7624	0.0238856	Fgd4	183632	24.4479	-0.337075	Acbd6	133210	42.1815	-0.0742684	Ptpra	105846	203.04	-0.0518654	Hacd2	86749	31.6393	-0.00535421	Tnrc6a	71411	72.8441	0.0814867	Klhl5	60649	52.8554	-0.0116318	Pcmt1	51763	75.0715	0.0713001	Fubp3	44875	27.4666	-0.0558613	H13	39209	67.3005	0.112692	Rsph3a	34210	8.8264	0.0739292	Tcf25	30082	538.734	0.0308966	Diras2	26899
Mad1l1	312863	17.1066	0.00156158	Zeb1	183607	60.5159	-0.00264502	Abcb7	133199	22.9681	-0.0982069	Mamld1	105816	39.2411	0.00940222	Med14	86704	81.3458	-0.173217	Masp1	71398	13.322	0.0730213	Fbxo36	60646	2.16365	0.216224	Hipk1	51748	72.3802	-0.166713	Dnm1	44867	1367.9	0.00684343	Polr2b	39177	46.3779	0.0786274	Srrm2	34209	734.004	-0.103902	Aldh5a1	30082	58.7612	-0.0464979	Nasp	26889
Med12l	312857	34.6521	-0.249599	Zfp704	183065	54.7438	-0.153275	Map7	133119	76.8663	-0.10828	Cpped1	105724	28.1575	0.0392109	Sos1	86702	40.2501	-0.238058	Papss2	71397	9.12403	0.139211	Shank3	60638	340.462	-0.238667	Cdc40	51690	44.6189	-0.115753	Zdhhc18	44855	34.6181	-0.0623986	Utp25	39168	12.6971	-0.0298547	Cr1l	34204	12.0623	-0.089751	Utp6	30069	26.9474	0.0359485	Rnf138	26883
Cntnap4	312674	16.4226	0.183644	Tgfbr3	183059	9.35632	-0.0533143	Gpd2	133084	117.069	-0.0277827	Prdm2	105604	79.4024	-0.117301	Btaf1	86673	24.7026	-0.252529	Zyg11b	71372	155.149	-0.191613	Cystm1	60577	22.8816	0.0388192	Dnaaf10	51689	4.70139	-0.28385	Fam117a	44854	6.74389	-0.030867	Plekhm2	39165	83.8014	-0.0279562	Nrde2	34201	15.3805	0.0947101	Vstm2l	30066	91.6676	-0.049902	Gen1	26881
Limch1	311331	94.2135	-0.065831	Kctd1	182761	58.1077	-0.14671	Sh3gl3	133039	37.2671	0.0260999	Tacr3	105572	2.81351	0.733271	Eif2ak4	86616	21.6858	-0.0219584	Sec24a	71370	13.298	-0.336174	Lcmt1	60574	35.347	0.0590042	Spin1	51666	92.4381	0.00631483	Ppip5k1	44835	86.7253	-0.0930725	Eogt	39158	17.2098	0.0644164	Dctn1	34197	408.918	-0.0035576	Sart3	30064	33.7741	-0.102448	Nudt5	26876
Vti1a	311014	44.5902	-0.0215371	Cfap43	182430	2.41058	0.21398	Adcy9	132969	57.5777	-0.349638	Homer1	105494	69.3654	-0.149026	Ppp2r2c	86565	517.541	-0.0705546	Actn2	71329	13.602	-0.08386	Suco	60568	21.01	-0.0476916	Scap	51662	103.376	-0.0474646	Mapk8ip3	44815	498.265	-0.0416794	Copb1	39152	42.3974	-0.0140846	Usp38	34195	21.9041	-0.24976	Eml2	30061	100.687	0.0430116	Acad9	26874
Baz2b	310476	28.4647	-0.116172	Clvs1	182398	52.0451	-0.0400115	Ksr1	132967	147.265	-0.18148	Nrf1	105470	14.0121	0.0711432	Nln	86557	18.1767	0.103695	Sh3tc2	71327	2.40959	-0.226792	Ikbkg	60564	18.4227	-0.0788673	Dcps	51653	11.9045	-0.0411814	Gfod2	44810	14.5175	0.0843028	Rragd	39143	52.2356	-0.129061	Gnl3l	34181	113.247	-0.0350098	Heatr6	30058	24.1012	0.0425432	Zfp410	26871
Prex2	310216	31.2822	-0.317808	Tspan9	182198	46.7804	0.263949	Gas2	132960	4.38451	0.102197	Grk3	105309	64.1613	0.100758	Evc2	86556	29.2942	-0.0728194	Fermt2	71323	69.0468	-0.0831284	Gm20646	60551	2.11319	-0.0510472	Acly	51647	102.552	-0.0650971	A730081D07Rik	44796	1.59264	-0.504851	Khdrbs1	39139	82.8068	-0.0535358	P4ha3	34179	2.57754	0.0183981	Dars2	30057	12.9691	0.0545779	Amz2	26867
Galnt18	308316	47.7044	0.0488247	Slc44a1	182065	83.9744	-0.15303	Dmxl1	132803	30.284	-0.247765	Upf2	105234	44.8306	-0.0548995	Cdon	86524	14.2223	-0.324895	Alg14	71321	5.90859	0.130763	Rab18	60524	57.2761	0.0777566	Stimate	51620	19.8176	0.0800191	Acin1	44770	153.889	-0.0603163	Atg4b	39110	48.7245	-0.115691	Zfp143	34177	10.0025	-0.0488601	Prpf18	30055	28.9236	-0.0578693	Actr10	26861
Chst9	308233	2.45703	0.103806	Zbtb16	181925	32.0489	-0.0903145	Tspan18	132745	40.4645	-0.0543237	Atxn2	105156	127.436	-0.0829514	Rxra	86517	31.2466	0.0852919	Arrb1	71305	183.894	-0.077425	Nid2	60522	5.28865	0.224328	Paxip1	51611	57.0269	-0.0908786	Acsf2	44769	13.9823	-0.00666989	Olfm4	39058	2.15798	-0.0666798	Heatr3	34172	24.5964	0.0108852	Ears2	30050	5.81541	-0.0159976	Aldh4a1	26824
Crppa	308053	5.16302	-0.000867698	Hipk2	181774	43.5626	-0.530622	Susd4	132731	130.088	-0.0183652	Tlk2	105152	34.9549	0.0285112	Klhl4	86496	5.84671	-0.094469	Zfp654	71305	13.1913	-0.0984283	Tent4b	60518	28.0019	-0.143502	Mink1	51602	455.086	-0.127609	Pogz	44759	58.6586	-0.11613	Fbxo32	39053	13.2524	-0.195863	Zfp160	34167	10.0877	0.231836	Ube2d3	30049	131.786	-0.0539257	Phgdh	26820
Prkd1	307867	10.8712	-0.0865461	Herc2	181604	182.056	-0.102506	Prkar1b	132695	456.109	0.0807086	Vps50	105149	39.4166	-0.00101447	Kif1a	86487	917.727	-0.0374046	Elovl7	71279	15.341	0.0115187	Foxk1	60514	63.0014	-0.26218	Dync1i2	51597	129.327	0.106687	Pdss1	44744	6.38182	0.168858	Myef2	39033	51.5888	0.036365	Chek2	34166	2.05656	-0.0764622	Tgfbi	30039	3.07446	0.151396	Tpm1	26816
Dnah7b	307235	2.86021	0.0667195	Srpk2	181353	135.231	0.0323219	Crebbp	132669	50.5248	-0.0532309	Gng2	105068	205.527	-0.0560099	Nphp4	86477	24.5545	-0.121281	Plagl1	71190	14.5646	0.190743	Hebp1	60500	18.2105	-0.0216117	Slc6a15	51594	34.4473	0.0181403	Ezr	44743	41.4211	0.0672254	Zmpste24	39004	22.8469	-0.0547336	Nemp1	34148	3.89952	-0.214674	Tgm2	30034	11.8067	0.0945149	Tvp23a	26805
Arhgef28	306970	53.9554	-0.153497	Dock5	181307	8.31921	-0.450957	Rundc3b	132618	20.8105	-0.0664699	Col15a1	105006	10.0503	-0.13706	Zdhhc2	86453	39.5894	-0.00626055	Mfsd6	71176	74.6171	-0.0776673	Pcolce2	60495	3.60694	0.347842	Lrif1	51590	11.277	0.304145	Zdhhc6	44741	18.9153	0.030097	Dhx36	38991	49.8847	-0.0323172	Chuk	34145	24.0762	-0.0235617	Capsl	30010	1.70157	0.403188	Calb1	26800
Sbf2	306909	66.7593	-0.101636	Armh3	181124	21.7123	0.120232	Osbpl8	132497	36.8609	-0.112126	Megf6	104983	3.85185	-0.00502618	Nrip1	86427	32.9188	-0.212261	Nwd1	71165	69.7871	-0.0654532	Syn1	60493	854.099	0.0127089	Tut7	51586	48.0107	-0.0290876	Pnrc1	44740	39.7812	-0.0658909	Tmem44	38987	53.5368	0.124829	Wars1	34144	80.6364	0.0219297	Eif2ak2	30009	3.6573	-0.0700424	Sgk2	26797
Pak5	306863	27.41	-0.145455	Dip2b	180809	46.8811	-0.131647	Lrrc8d	132467	50.5583	-0.0468534	Pcdhga9	104934	4.67107	-0.302975	Pole4	86373	11.3207	0.00976763	Mdm4	71077	47.3414	-0.0455449	Dennd6a	60466	21.7006	-0.0555624	Lzts1	51556	35.4428	0.0121226	Cyp20a1	44737	6.16656	0.0118231	Fads2	38981	188.447	0.0398152	Nsrp1	34143	16.6111	0.166034	Gtf2e1	29999	11.8156	-0.0451437	Nlgn3	26795
Trpc5	306509	10.4154	-0.418828	Kif13a	180780	23.7404	-0.0831341	Pepd	132329	15.1783	-0.0550337	Mtm1	104924	3.26907	0.0194944	Rufy3	86352	122.933	0.0548825	Sec63	71018	56.1359	-0.0274608	Tab3	60447	15.1326	-0.149872	Slc17a5	51553	15.4117	-0.0248523	Eln	44730	19.6331	0.719512	Glp1r	38974	2.84362	-0.870118	Parp9	34135	2.82916	-0.0173635	Bcap31	29997	32.8913	0.0549422	Pcdhgc4	26794
Cfap54	305999	4.10696	-0.174896	Slx4ip	180732	7.13364	-0.0422842	Nsf	132274	945.499	-0.00127056	Gm26871	104917	2.05146	0.153486	5730480H06Rik	86342	6.69285	0.0529277	Rras2	70999	16.1329	0.00492872	Acot11	60443	33.8516	-0.0936762	Chd5	51543	195.926	0.0722712	Vkorc1l1	44722	43.3175	-0.00288596	Vps37a	38974	37.5252	-0.0765586	Tesc	34135	38.2828	-0.0413624	Lrrc27	29991	4.48987	0.248199	Rusf1	26791
Mid1	305599	2.6189	0.142626	Rorb	180591	11.1194	0.20565	E230016M11Rik	132266	2.16193	-0.000853384	Polr3b	104886	12.6771	-0.0512618	Tmco4	86283	2.81507	-0.00540836	Aff4	70997	137.999	-0.295572	Ints4	60439	27.4023	-0.00308407	Pde4a	51539	136.643	-0.0806388	Ephx1	44694	23.6861	0.0130923	Xpot	38952	64.4479	-0.0455302	Zfp101	34134	7.47013	0.0710105	Bmp3	29981	4.09669	0.277552	B4galt4	26785
Slc2a13	305565	73.0611	-0.166117	Phf21a	180560	53.5661	-0.0682673	Slc1a2	132125	1312.74	-0.0120164	Eea1	104868	32.168	-0.155665	Commd1	86246	2.55488	-0.216826	Dnhd1	70972	5.50292	0.106379	Acer2	60426	3.73728	-0.045731	Kif17	51532	21.7875	-0.0781358	Usp4	44692	70.7184	-0.0336972	Apcdd1	38948	47.6805	-0.105749	Rrn3	34131	44.4587	-0.0209606	Slc29a4	29978	59.3155	-0.0822996	Szrd1	26774
Tox	305204	10.7521	0.318014	Pcdhga1	180080	4.67801	-0.366736	Ppm1e	132117	286.943	-0.19201	Ninl	104863	4.02094	0.0790254	Erp44	86235	23.9712	-0.0283283	Farsb	70922	38.2947	-0.0059227	Prdm15	60383	14.431	-0.135738	Gsn	51512	142.943	0.00829507	Evi5l	44690	99.7585	-0.0432888	Wdr89	38941	2.60989	0.0497989	Mfsd13a	34131	33.491	-0.00313747	Fgf18	29970	1.94713	-0.062165	Inf2	26773
Cmss1	304864	5.09291	0.064601	Nrg2	179728	6.77805	-0.266279	Ankrd28	131883	46.0635	-0.0840978	Pantr1	104830	35.7137	0.040373	Bace2	86194	2.81023	0.551682	Fam171b	70850	287.328	-0.140048	Bicral	60362	61.5917	-0.138971	Slc30a9	51488	90.8657	-0.0127225	Igdcc3	44683	4.19955	-0.0346329	Slc12a5	38929	403.299	-0.100548	Rel	34123	3.32676	-0.102104	Slc4a1ap	29937	22.1264	-0.015605	Prepl	26771
Plce1	303917	9.23599	0.00832336	Dennd2b	179694	24.356	-0.0472667	Clpb	131873	43.6504	-0.0970037	Cecr2	104821	11.0283	-0.35792	Pcdhga11	86142	12.9075	-0.126194	Ap2a2	70838	222.188	-0.00233216	Tspan14	60362	32.8811	0.0522851	Zfp592	51483	33.0608	-0.161719	Pik3r4	44679	33.2581	-0.0487118	Mta1	38928	92.4761	-0.019011	Lig1	34111	5.88468	0.125128	Postn	29928	1.79194	-0.269111	Rrp1b	26765
Stk3	303425	13.6218	0.230896	Tcf20	179436	90.2112	-0.201446	Cyyr1	131864	3.23629	-0.0878224	Glg1	104795	202.661	-0.0540703	Hfm1	86129	2.03792	0.171177	Map3k3	70833	23.9688	-0.0638919	Crispld2	60355	1.79709	0.454176	Pgm2l1	51474	283.017	-0.05124	Phf6	44677	14.5567	-0.213341	Pstpip1	38926	1.43745	0.335767	Luc7l3	34098	144.428	0.107493	Abhd5	29916	13.3703	-0.0529367	Dguok	26752
[truncated: 54 more columns]

## Sheet: Adolescent_Cohort1_Bin_geneleng
Bin	Mean.Length	Fraction.up....
Bin_1	576544	30.8
Bin_2	231365	35
Bin_3	152883	32.6
Bin_4	116585	31.4
Bin_5	95080.9	31.2
Bin_6	78331.2	35.6
Bin_7	65281	34.2
Bin_8	55940.6	34.4
Bin_9	47932.6	40.2
Bin_10	41746.7	41.8
Bin_11	36314.2	45.8
Bin_12	31942.6	44.4
Bin_13	28286	52.8
Bin_14	25200.4	51.4
Bin_15	22330.5	55.6
Bin_16	19605.2	54.8
Bin_17	17188.8	59.8
Bin_18	15037.7	57.2
Bin_19	13192.5	56.4
Bin_20	11343.2	57.8
Bin_21	9657.51	65
Bin_22	8046.57	61.2
Bin_23	6548.57	64.2
Bin_24	5156.17	68.6
Bin_25	3877.35	67.8
Bin_26	2592.9	67.2

## Sheet: Adolescent_Cohort2_FC_genelengh
geneSymbols.1	geneLengths.1	mean.1	logFC.1	geneSymbols.2	geneLengths.2	mean.2	logFC.2	geneSymbols.3	geneLengths.3	mean.3	logFC.3	geneSymbols.4	geneLengths.4	mean.4	logFC.4	geneSymbols.5	geneLengths.5	mean.5	logFC.5	geneSymbols.6	geneLengths.6	mean.6	logFC.6	geneSymbols.7	geneLengths.7	mean.7	logFC.7	geneSymbols.8	geneLengths.8	mean.8	logFC.8	geneSymbols.9	geneLengths.9	mean.9	logFC.9	geneSymbols.10	geneLengths.10	mean.10	logFC.10	geneSymbols.11	geneLengths.11	mean.11	logFC.11	geneSymbols.12	geneLengths.12	mean.12	logFC.12	geneSymbols.13	geneLengths.13
Fgfr2	2960898	33.7809	-0.0862985	Mapk10	303386	273.767	0.0328845	Plcl2	179081	46.9314	0.0294585	Lrrc28	131858	15.4243	-0.0508304	Atf7ip	104695	65.3812	-0.0939849	Bdp1	86076	19.848	-0.179238	Sucla2	70823	61.6366	0.00174655	Gak	60344	100.95	-0.00910347	Tapt1	51472	32.9732	-0.0805525	Iars2	44670	39.8143	-0.0509715	Stk25	38908	220.127	-0.0184967	Nop58	34073	25.3845	0.0984165	E330013P04Rik	29914
Ptprd	2270723	129.694	-0.08172	Dync1i1	302400	91.4023	0.0817193	2600014E21Rik	178977	2.61763	-0.0633336	Nt5c2	131836	54.2907	0.000636667	Uggt1	104693	45.1193	-0.0848749	Nfat5	86047	74.4744	-0.0938382	Pik3ca	70815	42.1905	-0.0145407	Rtf1	60339	94.6065	0.0210865	Mapre3	51465	258.947	-0.00014982	Nmt2	44665	72.9472	-0.0657421	Dhx40	38900	18.4592	-0.0740523	Ccnh	34061	34.2477	-0.0596167	Fbxo7	29901
Dmd	2257271	29.3845	-0.181172	Prr16	302311	4.48324	-0.0894281	Pgm5	178839	3.5056	-0.0880795	Atrx	131788	102.776	-0.148373	Fank1	104671	2.20593	0.00560708	Cdc14b	86022	7.07586	0.00839237	Mrps27	70776	23.1533	-0.0354939	Tmem243	60318	5.83647	0.0592384	Rimklb	51465	25.5929	0.115965	Sptlc1	44649	19.4835	0.0820669	Slc25a14	38881	19.3171	0.0744828	Cryzl2	34061	4.34207	-0.076832	Gm5577	29897
Cntnap2	2244856	98.1713	-0.0340133	Ranbp17	301951	4.11922	0.105437	Rps6ka5	178544	15.4146	0.0489812	Dcaf6	131777	81.1689	-0.0564883	Ino80	104645	22.7841	0.0226663	Gm5089	85995	3.77858	0.0104232	Usp45	70716	37.1802	-0.0541556	Abcg1	60313	57.1775	-0.0198722	Tmem181a	51454	33.0683	0.0676724	Anxa11	44648	22.9701	-0.240994	Setdb2	38875	3.50933	-0.14735	Lsp1	34058	2.32078	0.267781	Snrnp40	29894
Rbfox1	2104726	367.901	-0.133827	Cacna1a	301607	209.793	-0.0411864	Acvr1	178513	25.7475	-0.0437512	Pla2g4a	131672	3.02301	-0.0435239	Lrguk	104590	3.34768	0.119664	Igsf3	85976	17.6451	-0.063932	Spen	70707	86.9909	-0.0921282	Sarnp	60296	12.1263	0.104018	Col16a1	51443	9.79935	0.0435724	B3galnt2	44634	9.40773	-0.10701	Lrrcc1	38870	11.1664	-0.0249832	Prr5	34053	6.94652	-0.150587	Smc4	29885
Lrp1b	2058378	22.9009	-0.158445	Nxph1	300601	20.1395	0.155007	Mrtfa	178476	127.252	-0.161324	Ttll7	131642	137.955	-0.118178	Zfp608	104507	40.8681	-0.0713552	Serpini1	85948	92.449	0.134954	Tdp1	70702	15.721	0.0728892	Fkbp15	60206	38.0785	-0.0444644	Elfn2	51440	256.253	-0.0548417	Psmd11	44633	51.1049	-0.00394799	Gnai3	38866	18.7393	-0.0222891	Lyrm7	34050	10.2299	-0.033953	Acat1	29860
Macrod2	1997657	31.0606	-0.0341053	Pam	300532	89.0417	0.0472362	Clasp2	178209	204.711	-0.0627825	Cyrib	131381	76.1369	0.0695342	Tet1	104426	6.09197	-0.0591462	Tyw1	85944	11.1605	0.136721	Phf21b	70668	10.364	0.0263181	Usp12	60197	43.4282	0.0215483	Tgfbrap1	51437	63.4769	0.0128834	Castor2	44632	125.527	0.0407055	Brpf3	38859	36.5428	-0.056107	Mark4	34046	118.058	0.0316635	Hic2	29858
Dlg2	1972575	275.25	-0.000469991	Kcnq3	300255	145.97	-0.150454	Lingo1	177993	324.961	-0.00764134	Kif1b	131374	474.282	-0.0499785	Slc25a26	104341	8.82171	0.055568	Ice1	85927	80.1278	-0.0462481	Pgbd5	70609	186.149	-0.112578	Wac	60196	81.5221	-0.0645885	Rtn4	51384	340.169	-0.049506	5031439G07Rik	44615	151.475	-0.0666192	Asap3	38851	6.02863	-0.0835806	Thsd1	34021	4.47103	-0.114199	Zfp866	29852
Csmd1	1643065	55.0381	0.0045596	Jazf1	299834	24.5499	-0.0308056	Sv2c	177983	14.2489	-0.116498	Ctps2	131270	18.8091	0.0918245	Vcl	104278	31.9726	-0.08786	Dip2a	85862	62.9282	-0.0642023	Rbm26	70576	31.0522	-0.0430164	Rnf169	60194	24.7409	-0.0183446	Msh2	51383	15.9039	0.047997	Gdap2	44600	22.6605	-0.0423278	Strada	38838	34.4953	-0.0429456	Zxdc	33998	18.5051	-0.0523464	Ercc3	29851
Nrxn3	1612063	145.274	0.00829785	Akap13	299075	74.7908	-0.0477157	Med27	177974	24.4326	-0.0537004	Pitpnm2	131070	318.008	-0.176459	Acacb	104226	4.36681	-0.289064	Aqr	85854	31.3078	-0.0419223	Vwa5b1	70524	3.0828	-0.0536155	Klhl7	60187	46.2265	0.0199708	Mier1	51364	19.8838	-0.0104243	Akap11	44562	172.982	-0.0419557	Chmp3	38812	50.018	0.0193009	Dcaf13	33991	16.4927	-0.063788	Slc7a6	29849
Fhit	1611943	1.9489	0.114267	Atp2b2	298782	288.302	-0.0410156	Myo9a	177970	62.2894	-0.153449	Zzef1	130894	61.3947	-0.0705743	Cdc73	104093	22.4374	-0.0821583	Uaca	85828	7.13556	0.0807136	Rb1cc1	70451	58.9382	-0.0214177	Taf1b	60180	12.0246	0.120689	Chpt1	51328	28.5133	-0.0993708	Zcchc17	44560	53.0354	0.0775443	Gnl2	38795	43.9314	0.0777807	Lonrf3	33988	3.09157	-0.301906	Yars1	29847
Robo2	1555543	69.5773	-0.127716	AW554918	298322	9.78908	-0.0294934	Syt9	177928	6.16234	0.103069	Zfp277	130856	16.4247	0.038938	Fbxw11	104092	99.9588	-0.0505713	Hectd1	85814	83.4397	-0.044783	Phf20l1	70416	57.9361	0.0117324	Map3k9	60165	14.5185	0.0316007	Ppp2r5a	51297	61.0596	0.0315816	Btg3	44555	2.97093	-0.0323977	Ptp4a2	38784	107.782	-0.00185908	Phrf1	33966	49.8993	0.00577255	Prodh	29846
Pcdh15	1550395	10.9079	0.17372	Slc44a5	298286	38.1713	0.0559873	Nos1	177808	96.3519	-0.0817348	Smchd1	130854	27.4517	-0.131647	Cmya5	104011	4.70612	0.0383555	Cfdp1	85800	39.5061	0.0630271	Apex2	70349	4.42331	-0.146994	Prcp	60113	5.48256	-0.0428817	Dusp22	51232	16.9884	0.0185134	Snx2	44549	43.9968	-0.00538498	Wdr26	38773	83.8353	-0.0699736	Tsen2	33964	11.2923	0.0149181	Fam168b	29846
Dpp10	1524576	28.3728	0.269889	Klhl29	298210	48.2358	-0.0975005	Nedd9	177781	8.98751	-0.0194422	D630045J12Rik	130835	48.251	-0.134713	Pik3cb	103967	25.7403	-0.0690388	Manba	85793	5.76304	0.00858268	Abca8a	70344	3.37494	-0.0912544	Casq2	60099	1.50452	0.149679	Cttnbp2nl	51231	23.9397	-0.042708	Fbxo38	44540	34.1559	0.00917584	Thumpd2	38750	2.97254	-0.212899	Gm12992	33960	1.61796	-0.120766	Gca	29824
Pde4d	1503513	14.2399	0.0550915	Myo1d	297899	21.0734	-0.264347	Eps8	177631	32.1266	0.0445725	Spata13	130555	17.5131	-0.287067	Epb41l5	103963	3.97055	-0.147205	Eya3	85778	24.0406	-0.0880004	Syt6	70338	7.51941	0.0764184	Fbln2	60085	10.1277	0.283567	Gm34567	51231	3.5319	-0.0211759	Slc35d1	44515	9.90074	0.0592257	Gramd2a	38730	4.791	0.0472905	Tmem94	33933	74.5065	0.0266805	Lmna	29809
Magi2	1477756	91.326	-0.0314853	Zfp423	297785	12.3806	0.00917728	Pdgfc	177624	4.33446	-0.146769	Depdc5	130535	45.5281	-0.0228222	Ttc39b	103955	27.2064	0.0414763	Fancl	85741	3.10379	-0.0674555	Top2b	70283	62.7322	-0.0258621	Zc3h13	60053	73.4917	0.0192064	Wasl	51204	101.116	-0.0882302	Podxl	44493	24.9579	-0.0417533	Kat14	38693	22.8106	-0.0392615	Gm35161	33915	2.35631	0.000809634	Gdi2	29808
Grid2	1448447	10.5337	0.133506	Kcnmb2	297673	1.86766	0.106895	Trak1	177416	190.705	-0.0363243	Tjp2	130525	30.4156	0.0245183	Mgll	103948	273.324	0.0378396	Cmc1	85655	4.41404	-0.0482499	Mkx	70262	5.11193	-0.410721	Sp100	60010	3.16026	-0.174214	Zc3h7b	51203	177.335	-0.0130849	Dcp2	44467	26.2471	0.0363766	Clgn	38685	11.3406	0.0365975	Ccnt2	33897	59.5039	-0.0581603	Nbr1	29802
Gpc5	1432944	23.6816	-0.0044289	Hecw1	296790	38.0214	-0.087691	Ptprz1	177414	177.423	-0.0492197	Retreg1	130507	26.761	-0.00583809	Mertk	103938	25.6853	-0.120352	Ap1g1	85650	72.4244	-0.0889557	Gatad2b	70229	75.5673	-0.122993	Rell1	60000	10.7809	0.0685569	Car5b	51175	2.02967	-0.233545	Plcg1	44460	80.1026	-0.00621706	Hadh	38682	18.0968	-0.042774	Rad17	33887	11.0078	-0.0388266	Rnf41	29784
Il1rapl1	1374775	4.31995	-0.190543	Ncam1	296789	214.339	-0.0750047	Chd7	177253	21.6547	-0.180807	Pde5a	130427	6.96355	-0.0544294	Erich3	103931	10.9849	0.0841059	B230209E15Rik	85635	16.5176	-0.122476	Cdc42se2	70219	124.666	-0.0164935	Mtrex	59980	41.9189	-0.0313801	Pole	51168	2.03835	0.0123387	Tbccd1	44455	11.812	-0.0607237	Thrap3	38678	82.7171	-0.0403157	Fam118a	33882	12.4297	0.0230591	Ednrb	29777
Lrrc4c	1313497	66.1895	0.0241371	Dclk1	296704	431.026	-0.00286923	Nfasc	177107	389.534	-0.0739754	Evi5	130312	33.4687	-0.0226351	Lcor	103899	3.28918	-0.236168	Ipmk	85564	27.2934	-0.0484605	Hccs	70179	12.5626	-0.010155	Gpam	59970	53.7496	0.0486428	4732440D04Rik	51164	3.4793	0.0456689	Gfpt2	44435	4.9022	0.169263	Tpst2	38670	27.3176	0.000840058	Anapc5	33880	146.262	0.0562772	Ccdc112	29777
Rbms3	1299935	13.0378	0.00592722	Rptor	296671	75.9871	0.0129711	Cald1	176973	33.9953	-0.13671	Phka1	130271	20.2481	0.0280583	Rprd1b	103800	20.6523	-0.0428645	Cdkl3	85563	9.01959	-0.00977906	Nup205	70175	22.8188	-0.0853608	Kpna4	59964	62.4206	0.00216659	Zc3h6	51161	12.4842	-0.0515815	Cdkl1	44419	6.62478	-0.064328	Parp14	38670	2.68491	0.17849	Lca5l	33864	2.79767	-0.217278	Vcpip1	29760
Agbl4	1259849	5.684	0.190889	Fam135b	296229	38.3661	-0.267845	Cblb	176823	28.076	-0.215724	Parn	130210	18.3472	0.0234034	Nup210	103761	27.6698	-0.0541559	Lrpprc	85542	48.0462	0.0190644	Kdm7a	70166	32.269	-0.107251	Sardh	59944	10.2857	-0.0421649	6430548M08Rik	51154	151.491	0.065569	Afg3l2	44408	49.323	0.0100899	Cers4	38654	43.2298	-0.0389908	Rab6a	33858	342.09	0.00534445	Atg14	29756
Lingo2	1245100	15.6894	-0.108444	Asap1	296062	69.3739	0.0350685	Eya2	176695	2.87329	0.307432	Lrrfip1	130207	47.002	0.0955934	Lnpep	103640	25.863	-0.0616493	Gm15663	85531	3.62142	0.072205	Sfswap	70163	104.765	0.0142161	Nsun6	59938	3.23893	-0.0180391	Stum	51117	481.871	-0.0334541	Rgma	44390	56.5198	-0.0335169	Wipi1	38636	25.5981	-0.1113	Syde2	33850	3.25471	-0.17539	Atg3	29753
Cntn5	1243884	2.22249	0.364708	Adam22	295808	102.995	-0.00629927	Rapgef6	176438	30.411	-0.111128	Nlk	130205	36.1308	-0.0210991	Pir	103640	2.46019	0.122323	Tbc1d16	85454	58.5694	-0.031459	Katnal2	70160	3.74002	-0.14836	Kcnj16	59935	12.4971	-0.00861287	Vangl1	51110	5.79896	-0.020825	Cfap91	44389	2.28078	0.0110887	Hmgxb4	38622	13.4003	-0.0745857	Nectin2	33839	6.34811	0.146809	Gtpbp4	29752
Tenm2	1229308	153.056	0.0848302	Ano3	295722	78.8002	-0.200174	Crim1	176344	70.5566	-0.0109422	Sptb	130059	205.702	-0.0878448	Frmpd2	103573	1.81481	0.0257234	Smpd3	85440	106.605	-0.0362786	Glrb	70061	101.216	-0.0283873	Lnx2	59931	4.56916	-0.223877	Alox5	51101	1.67276	0.119976	Vps33a	44379	67.7617	-0.0296518	Aifm1	38619	14.5613	0.0124207	Cntn2	33829	121.721	-0.163896	Steap2	29749
Prkn	1222977	9.61011	0.0291479	Gm10649	295445	3.74269	-0.0799433	Zcchc7	176338	56.2465	-0.0691945	Atad2b	130041	13.6188	-0.206189	Mb21d2	103497	16.9429	0.0323649	Hrh1	85360	3.32487	0.295155	Zbtb38	70061	38.2004	-0.108695	Slc7a2	59912	18.6662	0.0162403	Pip4p2	51100	31.9308	0.0184272	Iqcb1	44336	13.5438	0.0820618	Metap2	38604	47.5346	0.0347066	Ythdf3	33825	49.902	-0.0414834	Gm6145	29746
Csmd3	1211426	13.126	-0.191031	Trio	295197	160.221	-0.041759	Bcl2	176096	7.11098	-0.0160898	Spag9	129994	183.097	-0.0226957	Gramd2b	103455	19.3241	0.0499839	Slc39a10	85308	91.9139	0.00545645	Ptgfrn	70046	10.4965	0.150531	Lars1	59896	25.0894	0.0732268	Ngf	51094	7.02547	-0.131713	Sqor	44332	2.97014	-0.0955901	Dnajc10	38577	39.4413	0.0355781	Bbof1	33816	5.67359	-0.0500025	Stk17b	29718
Ccser1	1202541	6.63317	-0.00300614	Fndc3b	295145	13.3514	-0.0425489	Scn8a	176080	351.939	-0.0471285	Cacna2d2	129731	39.6622	0.30373	Armc2	103452	5.33068	-0.0753944	Stk4	85202	44.4803	-0.0459406	Phc3	70044	37.513	-0.0931207	Pacs2	59893	177.263	-0.108546	Ccdc187	51088	3.86604	-0.14409	Zfp568	44327	2.57025	-0.12165	Cdadc1	38571	32.1912	-0.0176142	Nampt	33804	43.0476	-0.0186266	Mef2d	29714
Nkain2	1201152	35.9747	-0.110253	Pde1a	295005	159.097	0.0710707	Ank1	175653	40.4314	0.0321122	Ehmt1	129686	33.0333	0.0437126	Fyb2	103407	3.20819	0.0845775	Snx27	85172	91.6675	-0.0338852	Fzd3	70014	42.3267	-0.0331821	Pkd1l3	59869	3.00721	-0.229499	Bcl2l1	51060	90.5237	-0.0433581	Ppp4r3a	44293	31.4315	0.00610623	Zfp229	38547	2.27513	-0.132226	Akap1	33794	34.6616	-0.00318013	Sirt5	29707
Prkg1	1200544	9.35913	-0.062338	Kif6	294711	2.79632	0.0281016	Syndig1	175181	25.105	-0.0404071	Matn2	129596	42.8659	0.0397759	Wdr33	103307	42.53	-0.0382599	Inpp5f	85097	76.4768	0.0402503	Kremen1	70006	17.3192	0.0323295	Trappc12	59844	50.0125	-0.0343808	Gorasp2	51060	100.05	-0.0397913	Ogt	44291	195.995	-0.0931026	Gna13	38538	27.1222	-0.0382508	Ncbp1	33790	51.036	-0.0551261	Polr3e	29688
Cdh12	1140268	4.98345	-0.151406	Hs6st2	294644	14.7738	0.0583784	Zfat	175092	5.94549	-0.0786805	Eml4	129430	28.4054	-0.0222705	Arhgef18	103186	53.6639	-0.0411505	Cep192	85064	8.44726	0.0163552	Stat5b	69993	11.7911	0.0255791	Emilin2	59806	3.7598	0.131845	Cd84	51020	1.88652	0.112967	Stx3	44285	21.7955	0.0483418	Dcn	38534	38.6709	0.433968	Anapc4	33785	36.6424	0.0075616	Ccdc167	29687
Ptprt	1139157	67.0353	0.0436914	Itga9	294313	4.39074	-0.194983	Mpped2	175087	28.6626	0.00298128	Prox1os	129337	4.7843	-0.326023	Brip1os	103160	9.06059	-0.169238	Ercc6l2	85062	15.3843	-0.154325	Ranbp3l	69984	3.21092	0.0456612	Lair1	59777	5.92176	0.113189	Sla	51010	4.211	0.035691	Rsph3b	44269	7.66092	-0.0209349	Tfb1m	38525	2.55864	-0.000198442	Gid4	33782	55.5525	-0.100073	Ttc34	29668
Galntl6	1138588	17.9622	-0.0564951	Col23a1	293998	11.1654	0.576805	Birc6	175061	95.3588	-0.132656	Efl1	129238	10.4537	-0.0192082	Reep1	103149	75.6963	0.0404056	Luzp1	85019	95.8237	-0.0936433	Pdxdc1	69983	77.656	-0.00323112	Txndc11	59739	24.0186	-0.0154937	Amy1	50989	8.14832	0.431566	Ptar1	44239	20.1639	-0.00170715	Ikzf4	38515	18.4651	-0.040856	Sdc3	33782	222.908	0.0252132	Cpsf3	29665
Kcnip4	1135405	36.3908	-0.000893449	Syne2	292792	20.1173	-0.0519879	Colec12	175049	5.6683	0.290131	Entpd1	129236	9.32023	-0.0984378	Mid2	103116	16.1331	-0.0699629	Tesk2	85008	3.70167	-0.0155588	Usp46	69978	81.1044	-0.0451676	Slc7a8	59737	98.0892	-0.023142	Plcxd2	50955	20.2639	0.0361719	Mospd2	44206	8.35566	-0.0463603	Nelfa	38497	24.7735	0.000485388	Klhl22	33764	62.5831	0.0420829	Sult4a1	29657
Opcml	1134635	150.076	-0.0006497	Xylt1	292589	46.8915	0.0813306	Adgrl2	174972	48.8792	0.0711373	Galnt7	129204	5.63725	-0.0805376	Amotl1	103090	21.6825	0.00671189	Cfap69	84961	11.4765	-0.0317579	Dzip3	69933	58.2463	-0.100822	Lrrn2	59732	304.18	-0.0254429	Pja2	50911	388.108	-0.042107	Zfp185	44204	2.46888	-0.262304	Napepld	38495	15.8373	-0.280356	Oprd1	33760	7.79237	0.092259	Nde1	29653
Dab1	1125485	109.037	-0.0862271	Stau2	291438	91.8051	-0.0225472	Tmcc1	174875	84.351	-0.127153	Prkcq	129114	13.5429	-0.103924	Trim9	103081	300.419	-0.0697159	Foxo1	84885	45.5059	0.00761613	Desi2	69884	15.1137	-0.0183814	Kcnq2	59721	453.352	-0.0594328	Kmt5b	50882	39.8096	-0.031032	Ampd3	44199	17.8537	0.00213527	Napb	38482	303.934	-0.0382011	Tspan3	33752	190.14	0.0168699	Rhof	29648
Auts2	1106012	92.9742	-0.117284	Cntn1	290802	274.943	-0.0448757	Ar	174446	21.7118	-0.0478612	Abca1	129108	23.9057	0.0762578	Usp25	103074	32.8655	-0.113546	Serpinb6a	84876	19.739	-0.0667551	Ptpru	69831	67.2779	0.0680557	Prss12	59684	11.1116	0.0494852	Cdc123	50870	38.1077	0.0255178	Jade2	44198	38.8692	0.0247913	Qpct	38472	8.19858	0.160589	Tmpo	33744	16.1755	-0.111208	Micall2	29640
Frmpd4	1105922	58.8155	-0.0791579	Sdk2	290672	19.6766	0.277487	Ncoa7	174327	47.7046	0.014045	Oxct1	128961	207.839	-0.0157	Xrn1	103043	31.0429	0.0133904	Ints6	84839	18.3371	-0.0311371	Prrc2c	69831	145.691	-0.0668474	Dennd3	59682	5.16922	0.111145	Cpne3	50854	6.47931	-0.0543457	Pcdhac2	44154	18.8773	-0.0354647	Ranbp3	38470	69.5423	0.046518	Angel1	33719	7.98523	-0.0188246	D330050G23Rik	29631
Nrg3	1104136	28.7788	-0.0444049	Arhgef3	289012	55.6255	-0.10489	Spats2l	174232	16.6761	0.0441284	Col5a2	128961	7.83517	0.149671	Synj2	103010	71.2452	-0.0255247	Raph1	84812	39.4091	0.00446016	Kmt2e	69794	130.289	-0.0841308	4930447C04Rik	59665	6.70529	-0.124416	Pfdn1	50848	26.9404	0.0436049	Pcyt1a	44149	24.2945	-0.0236637	Ggnbp2	38456	50.1017	0.0274424	Itgb4	33703	14.9379	-0.29351	Gss	29629
Anks1b	1099791	316.546	-0.0493402	Atg10	288612	4.66106	-0.01677	Zfp618	174135	4.0259	0.32079	Rhbdd1	128914	6.17809	-0.149602	Ece1	102992	33.2738	0.0573681	Rcbtb2	84806	20.5081	-0.11381	Gls	69784	218.645	0.00329549	Inpp5b	59661	35.2168	0.00168551	Fam118b	50840	9.73435	-0.047891	Orc3	44148	26.0384	-0.15685	Snx1	38454	51.7379	-0.0901928	Setdb1	33677	39.6867	-0.0497387	Stab1	29628
Ctnna2	1098062	77.13	-0.0135784	Faf1	287372	23.3249	0.0920385	Dgkh	174026	79.4716	-0.279968	Stac	128911	3.44385	-0.0621962	Kifc3	102984	41.8494	-0.0170339	Kitl	84786	14.368	-0.121496	Flt3	69748	6.43603	-0.0145302	Stxbp1	59643	696.816	0.0349089	Lca5	50834	6.49736	-0.0551908	Mapkapk2	44126	22.7949	-0.0686666	Elmo2	38448	186.371	-0.0367962	Srp54c	33668	6.81373	0.0580924	Sepsecs	29621
Dcc	1097435	23.8647	-0.0399221	Nos1ap	287193	86.2908	-0.0259678	Rreb1	173605	70.3383	-0.210795	Gsap	128877	6.60486	0.152112	Itih5	102958	21.62	0.0728377	Lysmd4	84786	20.8865	0.0458363	Rlf	69711	29.5855	-0.140993	Fstl1	59641	24.1934	0.0976483	Vta1	50805	24.9483	0.0124497	Slc6a20a	44115	11.6566	0.177253	Zdhhc13	38437	13.8249	0.0608071	Taf15	33657	24.2117	-0.0359209	Trmt1l	29619
Asic2	1088288	69.0981	0.0773623	Shisa9	286789	57.6302	-0.0956367	Phf14	173396	32.8565	0.045353	Ate1	128876	44.0115	0.00458608	Rab30	102932	18.9613	-0.0386569	Cdc42bpb	84742	155.032	0.0456736	Kcng2	69708	31.9373	-0.00406701	Chd8	59629	99.8256	-0.00682777	Faah	50781	158.765	-0.00105269	Nudt3	44113	116.288	-0.0098573	Adar	38424	151.341	-0.00398433	As3mt	33641	3.83394	-0.152556	Sp2	29618
Erbb4	1075873	27.3043	0.00500172	Tmeff2	286623	73.8845	-0.0664275	Myrip	173328	48.2778	-0.0529926	Tdrd3	128865	13.5235	0.0605372	Il16	102901	35.6064	-0.209207	Pcmtd1	84708	65.2735	-0.0796702	Jmy	69707	32.5424	-0.0826871	Dagla	59612	276.991	-0.0630058	Klhl18	50768	33.8896	0.0152459	Pla2g7	44103	104.911	-0.0126159	Terf1	38406	4.50093	-0.165665	Rnf11	33630	115.911	0.0062242	Paip1	29617
Nrg1	1070246	2.7217	0.187838	Zfp521	285774	10.0431	0.0619813	Smarca2	173272	159.382	-0.179506	Ash1l	128753	108.808	-0.116542	Shq1	102901	3.47583	0.16341	Pgap1	84690	12.7321	0.133265	Mideas	69705	26.547	-0.0910653	Pwp1	59602	12.6984	0.0278473	Slco1a4	50759	28.616	0.266342	Sec14l1	44100	244.167	-0.0551186	Polr3a	38362	24.0417	-0.0790222	Oscp1	33630	32.6455	-0.0275983	Ctss	29617
Nrxn1	1059440	285.136	-0.144733	Kif16b	284057	7.78753	-0.149609	Atp10a	173254	6.72795	0.0987921	Gm2164	128470	2.766	0.190323	Cbfa2t2	102875	35.2733	-0.058614	Trpm7	84665	32.0557	-0.0821078	Nuak1	69692	53.1975	0.0335526	Serbp1	59560	158.827	0.0485956	B4galt5	50739	36.4631	-0.0454259	Mcmbp	44054	20.3708	-0.00939617	Lancl1	38355	108.354	-0.0207641	Slc36a4	33623	37.9037	0.0289357	Plekhb2	29604
Gpc6	1051229	3.02805	-0.0682393	Tbc1d22a	284044	27.1504	0.0276744	Ptpn13	173111	15.3175	-0.128789	Cdh9	128338	34.6157	-0.0672717	Prkar2b	102820	22.0528	0.0720886	Sh3bp4	84653	34.5204	-0.0188104	Map6	69690	121.1	0.0231554	Tmem104	59536	21.692	-0.0835448	Palmd	50729	24.3326	-0.0986454	Snap47	44052	243.063	0.0511085	Trit1	38352	10.0319	-0.0527816	Srgn	33618	4.73192	0.219846	Adamtsl2	29602
Cdh13	1041188	61.0816	0.1834	Mgat5	283321	62.0948	-0.0135433	Plekha5	173056	56.0506	-0.00494371	Dnah2	128301	7.55371	-0.153752	Gm2824	102803	6.51461	-0.11175	Scamp1	84547	94.2871	-0.0118887	Trpc3	69685	4.51134	0.403124	Cacna1h	59500	159.578	-0.113187	Plekha8	50728	9.4587	-0.0896897	Hrh2	44051	6.9171	0.0649625	Acadsb	38343	39.014	-0.0621256	Smarcd3	33593	73.1476	0.0864868	Cir1	29596
Astn2	1023808	23.1062	0.132222	Eml6	282985	31.5566	-0.00853938	Garem1	172937	40.6889	-0.140774	Cep350	128291	36.9509	-0.126357	Dera	102794	1.9541	0.132568	Ric1	84547	44.3553	-0.0765702	Ddhd1	69676	57.8539	-0.0937902	Pinx1	59495	6.6168	0.0317346	Hspa4l	50724	98.0812	-0.0695638	Aldh3a2	44047	42.5682	0.045752	Stt3a	38335	20.0275	-0.0127344	Hnrnpul1	33592	126.054	-0.0612313	Minpp1	29595
Cntn4	1021650	11.6257	0.2015	Cog5	282761	44.9102	-0.118918	Pcdhga2	172917	6.10574	-0.0842646	Nopchap1	128284	21.9212	-0.137339	2310002F09Rik	102792	5.12564	-0.105233	Sgms2	84538	1.94371	-0.00840908	Emsy	69646	73.2932	-0.058634	Syt10	59467	2.69413	-0.283178	Ndfip2	50724	52.0856	-0.00748823	Mllt1	44030	87.4169	-0.0258071	Ipo7	38335	84.1021	-0.062519	Snap23	33584	9.36875	-0.123143	Synm	29582
Zfhx3	1018986	3.82869	0.216256	Sipa1l1	282466	308.394	-0.137949	Khdrbs3	172791	121.619	0.019823	Cacng2	128280	86.0415	-0.0152808	Mark1	102781	52.2589	0.0173821	Mon2	84445	71.6112	-0.045529	Piezo1	69631	7.47847	-0.130199	Dtwd2	59456	1.79352	0.203341	Pafah1b1	50721	264.422	-0.00245293	Cd82	44029	22.2816	-0.382583	Ppat	38329	8.44776	0.000129345	Chmp1b2	33583	37.21	0.0387792	Lyplal1	29579
Pard3b	1003460	3.54665	-0.0996031	Ablim1	282186	71.4199	-0.100433	Dab2ip	172728	102.714	0.0594513	Ank	128232	171.632	-0.0597982	Stard9	102774	16.6358	-0.108521	B3glct	84369	14.4454	0.115868	Rph3a	69593	401.775	-0.0864942	Nfic	59449	114.328	-0.0576746	Ctnnd1	50694	5.31219	0.0742768	Fam111a	44028	1.53121	0.184858	Rilpl1	38311	41.969	-0.1432	Sspn	33582	7.38462	-0.226697	Adamts10	29578
Sdk1	974096	5.88809	-0.0163051	Ext1	282121	30.4326	-0.0445694	Htr4	172373	6.12769	-0.133585	Gm28175	128017	2.00732	-0.113056	Shtn1	102744	29.1435	0.0321573	Sumo1	84276	28.8293	-0.0269444	Il11ra1	69485	19.1474	-0.17763	Pkp2	59394	32.8547	-0.181416	Dlg3	50688	158.499	-0.0618995	Entpd7	44025	6.21484	-0.107511	Cenpo	38290	2.45012	0.134061	Oga	33578	117.4	-0.0689632	Ewsr1	29577
Celf2	969869	380.821	-0.059105	Shroom3	281883	4.04414	-0.100783	Sh3rf1	172199	49.3909	0.0322184	Numb	127900	23.7406	-0.0282832	Vps35l	102740	48.3978	0.00202325	Map7d2	84185	124.627	0.0396424	Mtmr12	69468	45.314	-0.0983496	Nt5dc3	59384	127.136	-0.0118217	Teddm2	50686	1.55894	0.100196	Rnf141	44025	46.8121	-0.059402	Spns2	38266	93.2641	-0.0993928	Ugcg	33576	29.6682	0.0591597	Dhrs7b	29564
Ntm	968391	106.843	0.042754	Wdr7	281091	148.586	-0.0574576	Fndc3a	172057	34.284	-0.0310933	Ahi1	127882	154.746	0.0528219	Sgk3	102738	6.17195	-0.0600553	Parp4	84175	3.30513	-0.230339	Poc1a	69460	8.25945	-0.107588	Map3k7	59370	45.0459	-0.00837311	Esf1	50681	21.4034	-0.0764073	Sp3	44019	31.1527	-0.0519192	Olfml2b	38257	35.8045	-0.161902	Ago1	33571	74.5485	-0.0809645	A430033K04Rik	29555
Cadm2	965489	168.141	-0.126772	Ankrd44	281047	8.03207	-0.119397	Sobp	172030	122.874	-0.00990133	Stag2	127868	38.3707	-0.0907218	Myo18a	102734	156.204	0.0158418	Tub	84122	230.172	-0.0214783	Tdrd7	69427	21.44	0.00100778	Tnxb	59358	18.8368	-0.210693	Tada2a	50680	16.3569	-0.0165158	Kdm3a	44018	27.57	-0.0494954	Arsk	38238	3.80446	-0.130295	Adss2	33549	48.9043	0.0496987	H6pd	29548
Sox5	953552	18.3602	0.0808432	Plppr1	280986	10.3451	-0.127326	Prlr	171942	5.73362	-1.61252	Ptk2b	127795	900.896	-0.135001	Usp7	102713	107.969	0.0012758	B3galt5	84058	41.66	-0.119161	Ilrun	69413	210.223	-0.0163721	Ppp4r1	59353	20.1257	-0.0513142	Ofd1	50671	6.79578	0.0238107	Galnt11	44014	34.6715	0.0276868	Fhdc1	38231	2.91199	-0.144647	Thoc5	33547	29.4294	0.0173134	Pip4k2b	29547
Epha6	952048	25.2925	-0.226841	Igf1r	280841	37.1667	-0.0589885	Man1a	171824	50.7441	-0.122305	Tnfaip8	127746	3.1954	0.123902	Tbc1d14	102672	72.6398	-0.0225767	Ddc	84043	5.49768	0.106149	Smad2	69383	20.6766	0.00900693	Bahcc1	59335	28.3464	0.037141	Pdlim1	50669	5.22681	0.0688123	Edc3	43959	18.842	0.072195	Prrc1	38215	13.0025	-0.0336258	Kras	33540	60.0788	0.0301939	1700034H15Rik	29543
Thsd7b	945976	7.95808	0.0572114	Slc4a10	280268	126.043	-0.0636012	Cyp7b1	171388	18.734	-0.0508749	Fam120c	127667	25.2723	-0.111879	Mrc1	102665	1.86298	0.48004	Trank1	84036	226.401	-0.00554946	Phf2	69369	49.5168	-0.0694579	Dag1	59324	108.755	-0.0256523	4921539H07Rik	50667	11.0372	-0.258176	Mtap	43959	6.5867	0.0283408	Aldh18a1	38206	17.9357	0.0732293	Cep104	33538	39.0942	0.0286063	Eif3a	29541
Sntg1	938404	15.5734	-0.0658349	Cfap61	280255	2.03534	-0.0157629	Arsb	171386	157.765	-0.0500006	Adarb1	127544	122.219	-0.0455255	Nup93	102663	12.6845	-0.0458733	Oxsr1	83995	34.126	-0.0911989	Zfp710	69359	24.3551	-0.0182065	Irag2	59281	1.54628	0.199085	Zfyve1	50664	40.1188	-0.0289334	Morc3	43952	14.9226	0.0906645	Anxa2	38175	5.67114	0.0282625	Nuf2	33530	3.28012	-0.00504688	Stard10	29540
Immp2l	928282	1.79008	0.145511	Ccdc148	279945	8.10751	0.181724	Gm20033	170944	10.5671	0.203704	Tfdp2	127371	24.7298	-0.149838	Sh3bgrl	102508	57.1697	0.00427173	Sntb2	83964	16.1935	-0.275978	Tpp2	69353	42.9315	-0.0325233	Slc2a12	59274	3.74345	-0.984549	Naa35	50663	41.1639	0.0161653	Csnk2a2	43943	45.9939	0.0129409	Col3a1	38168	5.67727	0.246018	Cfap65	33528	11.2232	-0.126573	Zhx1	29538
Cdh18	925396	5.15969	0.238123	Asap2	279712	36.0949	-0.0148647	Arpp21	170847	177.398	0.144584	Hdx	127148	6.89938	-0.131029	Pbrm1	102454	35.7273	-0.110935	Trp73	83959	4.67743	-0.318227	Pxylp1	69333	12.0396	-0.0118245	Usp30	59259	38.9392	-0.0303907	Tmem67	50657	6.9583	0.0305817	Ago4	43931	7.81094	-0.0162178	Nek3	38152	2.45294	-0.162137	Ap3b2	33526	189.728	0.051908	Zfp81	29536
Grm7	921649	40.1278	-0.0207193	Slco3a1	279361	41.2805	-0.0417973	Plekhm3	170841	33.1749	-0.0135105	Lypd6	127140	15.5286	0.042983	Gabra5	102387	206.129	-0.0529487	Scaf8	83887	41.7968	-0.0425281	Cntrl	69330	13.7742	-0.0766055	Lamc3	59248	5.10414	0.0805046	Ttc13	50651	40.8131	0.0262862	Tfpi	43920	2.2304	0.289192	Ndrg4	38139	1053.04	0.00452173	Zfp341	33524	12.1273	-0.126844	Sugp1	29534
Nckap5	917179	6.06072	-0.115459	Pak3	279205	81.2371	-0.0351139	Adamts9	170793	7.44514	-0.0215863	Pcdhga7	127109	7.53705	-0.0457743	Cog7	102348	38.5128	-0.052635	Kdm2a	83866	80.748	-0.0917465	Reps1	69294	54.5137	-0.0523575	Tnks2	59245	90.3249	-0.105843	5330434G04Rik	50650	6.23592	-0.0418213	Adgra1	43914	76.2694	0.0941723	Anapc15	38134	11.2334	0.151749	Hprt1	33522	45.0898	0.106503	Pcbp2	29522
Adamtsl1	914213	5.47843	-0.000598449	Tmcc3	279007	54.0482	-0.120235	Parp8	170717	30.6433	0.0680605	3830408C21Rik	127098	4.26133	0.0113921	Ppargc1b	102295	5.79737	0.00871453	Lmf1	83741	22.3539	-0.052249	Dpy19l3	69289	52.3563	-0.0280685	Camk2g	59213	138.478	0.0484668	Slc9a4	50644	13.243	0.0246221	Crocc	43913	75.8664	-0.0107323	Sfrp1	38130	3.96841	-0.29281	Eif4e	33517	58.8236	-0.00752228	Stambp	29518
Wwox	913052	10.1754	0.0378886	Mpp7	278907	2.07943	-0.234063	Spef2	170675	3.92434	-0.166547	Ablim2	127093	149.31	0.035695	Nin	102282	37.0095	-0.0116025	Kat6a	83724	52.6803	-0.143775	Reck	69276	10.7963	-0.0108979	Ap4e1	59192	9.52223	-0.092535	Ube2l3	50636	150.97	-0.023576	Mfap3l	43902	33.4821	-0.0608674	Nsun7	38129	13.9294	-0.0292173	Ercc5	33516	15.0471	0.0167532	Zfp346	29514
Dpp6	910302	404.729	-0.0213102	Tmem108	278890	52.726	-0.192764	Slc16a7	170195	22.7181	-0.226948	Atxn10	126967	203.008	0.0299114	Crtc3	102250	27.5675	0.0275055	Cd2ap	83714	19.8255	-0.0732836	Ptpn12	69266	27.1248	-0.0267549	Il13ra1	59149	3.0982	0.0516055	Stam2	50617	18.2787	-0.0994075	Mettl9	43884	33.8398	-0.0545464	Stard3nl	38119	18.703	-0.024573	Dhx30	33510	77.385	0.0647373	Klf3	29513
Nlgn1	906230	60.8661	-0.0377663	Enox2	278552	11.5964	-0.0861836	Scn1a	170062	60.8344	0.0324643	Ubr3	126767	123.957	0.00865022	Sacs	102238	54.9711	-0.0998492	Lrch2	83706	14.0971	-0.000825322	Mapk8	69260	61.5139	0.0421566	Lnpk	59144	16.9249	-0.122143	Actr2	50609	185.601	-0.00494819	Wdr11	43875	39.0282	0.0174303	Otud4	38106	30.7707	-0.113072	Clec18a	33506	2.59508	0.393561	Rad21	29507
Cntnap5a	902567	19.58	-0.159306	Rps6ka2	277784	45.6977	0.0756418	Lrrc4	169916	95.6792	-0.0439163	Adra1b	126604	3.64946	0.165311	Cep83	102199	23.8013	0.0571764	Mtmr7	83704	32.2754	0.0838004	Wasf2	69251	20.1404	-0.10919	Trim66	59128	9.62199	0.194598	Maco1	50586	50.6345	0.0222638	Parp16	43871	3.41457	0.128799	Bin3	38101	8.46716	0.0950034	Tamm41	33495	5.58766	0.0493911	Cops4	29494
Tenm1	901260	24.9514	0.0264175	Pakap	277769	4.52233	0.0287465	Mcu	169708	34.4117	0.0275412	Map2k6	126400	6.84991	-0.196385	Atp11b	102170	43.4729	-0.00359	Nf2	83691	103.257	0.00550004	Golm2	69250	76.6726	-0.107789	Dcaf1	59118	18.8438	-0.122545	Mbtps1	50579	77.5262	-0.0222849	Gpr139	43856	1.85299	-0.0287625	Trub1	38093	16.7622	-0.00484325	Trmt13	33494	6.55422	0.0121158	Gpr19	29485
Etl4	900933	51.4869	0.0607107	Gria3	277747	131.317	-0.0141506	Cstpp1	169636	80.1035	0.01891	Xxylt1	126288	16.1608	-0.107874	Rbm33	102118	71.1217	-0.0664776	Slc12a7	83660	5.2101	-0.0914675	St6gal2	69199	14.8699	-0.127097	Nup160	59113	8.21105	-0.154869	Tab2	50577	78.3156	-0.0607162	A2m	43851	3.45922	-0.565563	Zc3h4	38087	60.5266	-0.0652441	Mtfr1	33490	3.73645	-0.0806225	Utp4	29452
Nell1	891744	27.283	0.0952056	Rasal2	277413	52.1287	-0.260545	E230029C05Rik	169602	3.33116	-0.0472871	Cerkl	126242	2.20368	-0.402728	Cplane1	102052	49.184	0.00984018	Parvb	83645	62.1005	-0.0581773	Actn4	69092	132.726	-0.0773734	Mecp2	59098	95.5651	-0.0530918	Zfhx2os	50548	4.65373	-0.0667565	Esco1	43845	8.64322	-0.0830304	Dtx2	38072	9.07394	-0.0770856	Fbxo21	33471	125.195	-0.0401675	Poc5	29443
Pcdh9	877269	96.2381	-0.0279908	Erc1	277371	64.5233	-0.073297	Vstm2a	169586	79.6647	-0.0585951	Tom1l2	126191	267.773	-0.0358384	Dennd4c	102048	7.51914	0.0190861	Herc6	83632	1.67246	0.135696	Atg2b	69075	33.1449	0.0184211	Ptpn2	59084	9.80678	0.0114278	Dapp1	50538	3.48979	-0.345944	Gng4	43837	24.1952	0.197955	Cmklr1	38072	2.63616	-0.413872	Tmem39a	33464	7.91087	-0.0533867	Bpgm	29406
Dpyd	870795	5.06417	0.0699761	Spon1	277370	81.0143	-0.011654	Stim1	169513	64.6572	0.0224311	Copg2	126176	39.3363	-0.065191	Tacc1	102036	80.0893	-0.0570907	Smarca1	83606	19.3942	0.0716928	Zbtb40	69069	9.0221	-0.141178	Dgcr2	59080	48.3599	0.00787904	Txlng	50535	14.5342	-0.0672233	Cd38	43822	6.6367	-0.180698	Hs6st1	38046	56.055	-0.0622655	Clptm1	33462	179.141	0.0090264	Atoh8	29400
Hdac9	869515	25.1873	-0.0223421	Efna5	277133	3.36672	0.624194	Npas2	169505	28.6253	0.0424004	Ola1	126123	65.6956	0.0184342	Nsun2	102034	50.0798	0.0244166	Prrc2b	83455	414.682	-0.0810058	Tnpo3	69060	59.5796	0.021162	Cdhr3	59079	3.34294	-0.0196649	Emc2	50534	40.0541	0.0278532	Magt1	43822	11.5579	-0.174062	Prkaa1	38037	23.1648	-0.101539	Tor1aip2	33458	40.36	-0.0396118	Tmem242	29389
Grm8	860059	5.27255	0.334483	Celf4	276525	660.891	0.0246771	Sulf1	168915	7.35671	-1.1446	Slco5a1	126101	1.81038	-0.119998	Clmn	101959	119.201	-0.0716948	Rspo3	83451	10.1149	0.18329	Pfkp	69009	149.167	0.0675152	Ranbp10	59042	31.0142	-0.0118517	Nomo1	50514	114.971	-0.014055	Cfap97	43819	24.0254	-0.0960249	Cdc42	38024	183.187	0.0123638	Lonrf1	33452	19.5358	-0.0449495	Helb	29379
Ctnnd2	856748	204.753	0.0225631	Fer	276434	12.4101	-0.0954547	Dtd1	168861	24.2742	0.0114241	Pi4ka	125963	225.046	0.0172523	Hspg2	101861	17.3976	-0.17815	Bicdl1	83446	45.0839	0.00867532	Unc5b	68988	38.2996	-0.137394	Peli1	59032	31.2543	-0.0761035	Mroh7	50508	6.19993	-0.107492	Dcaf17	43814	10.3361	-0.0168514	Elovl2	38024	13.4615	0.100539	Kansl3	33451	62.3332	-0.0145116	Fam228b	29379
Trpm3	856364	66.2334	-0.461248	Rapgef4	276234	241.863	-0.0692944	Sptbn1	168780	632.17	-0.0521097	Nck2	125936	34.0803	-0.135759	Usp9x	101830	53.6941	-0.203607	Prkacb	83416	210.111	0.0476401	Smad6	68983	2.23688	-0.00527771	Trmt9b	59022	8.77551	0.147794	Arfgap3	50508	14.364	0.0381215	Efnb2	43808	24.7004	0.231067	Polr3h	38012	24.6926	0.0442723	Mcmdc2	33447	1.81938	0.212864	Celf6	29375
Erc2	856109	141.512	-0.0987789	Thada	276129	8.71362	-0.172362	Prr5l	168742	9.90163	-0.106296	Gm49797	125882	8.08671	0.159741	Vac14	101813	31.9322	0.0586872	Uqcc1	83416	31.5854	0.00693167	Snap25	68975	1119.96	-0.15935	Kdm5d	58998	20.8536	-0.088279	Basp1	50487	465.804	0.0269489	Wnt3	43807	2.5361	-0.153081	Cers5	38004	25.6933	0.0261704	Sap30bp	33443	42.4116	-0.0382728	B3gat1	29373
Marchf1	853737	17.6533	0.0239405	Fmnl2	275944	36.2302	-0.0621932	Eml1	168660	45.6561	-0.0753788	Thoc2	125683	41.6179	-0.0709266	Fam53b	101804	32.1652	-0.126528	Ift140	83410	26.5078	-0.065665	Wdr37	68941	40.1605	-0.0209417	Akap10	58945	14.2751	-0.15344	Slc6a17	50475	445.533	0.0224776	Aplf	43769	3.8712	0.0579326	Srd5a1	37993	17.4847	0.0350955	Ahcyl1	33442	230.934	-0.00533995	Nbeal2	29372
Dlgap1	852340	534.06	-0.0634406	Syt16	275606	48.7228	0.0238255	Znrf3	168523	10.8497	-0.0854699	2010204K13Rik	125644	12.8008	-0.0389411	Lrp5	101736	12.9005	-0.0591842	Raver2	83387	55.564	-0.0168991	Rassf5	68848	18.6386	0.0776082	Rims4	58932	42.7152	0.117862	Ass1	50465	16.7091	0.000815084	Zfyve16	43760	9.30678	-0.0145544	Chst7	37961	1.73024	-0.072511	Atf1	33425	4.95271	-0.129671	Fbxo31	29366
Npas3	824018	10.407	-0.150623	Commd10	275468	11.9983	0.0603498	Vat1l	168459	21.7302	-0.249138	Asah2	125614	6.59767	-0.0604861	Erbin	101727	46.6766	-0.258822	Tbc1d12	83344	9.54688	-0.071266	Pgr	68778	7.81068	0.0280824	Morn1	58928	5.37461	0.047549	Ifih1	50457	2.38149	0.245767	Pcnx4	43736	21.0046	0.0279962	Ube2d2a	37936	62.7476	-0.0140955	Fbxo41	33420	144.184	-0.0110553	Nudt15	29365
Cacna2d3	816921	65.5062	0.0203732	Kctd16	274668	6.15433	-0.30663	Tango6	168371	5.03838	-0.0932135	Dyrk1a	125507	51.6754	-0.09442	Mgat4a	101676	25.7636	-0.00360627	Agpat3	83311	225.738	-0.0156851	Tbc1d2b	68777	11.3408	0.0695953	Rybp	58920	23.5721	-0.0446775	Ndel1	50424	55.9989	0.0538473	Dnajc3	43721	33.2402	-0.103599	Zfp398	37876	22.4636	-0.0158617	Brms1l	33412	38.6148	-0.0425484	Rtf2	29352
Dgkb	816513	119.805	-0.057068	Dpf3	273971	8.7937	-0.0277182	Cntnap3	167773	3.83538	0.291426	Nrxn2	125438	341.839	0.0257856	Nceh1	101643	92.2874	-0.0328039	Sptlc2	83297	22.4326	0.0384045	Ppard	68774	32.2608	-0.0105581	Rhot1	58888	47.8942	-0.0229997	Acss1	50395	21.3584	-0.0809275	Ube2o	43707	115.536	0.0435257	Trap1	37856	55.5523	0.00926082	Tnfrsf1b	33407	4.00884	0.133365	Hadhb	29345
Adgrl3	804995	49.819	-0.0131848	Abtb3	273478	16.4992	0.1801	Pcdhga3	167566	14.164	-0.106044	Map4k4	125397	142.601	-0.0718122	Apc	101628	272.52	-0.0883816	Picalm	83252	105.633	-0.109814	Pnkd	68764	236.141	-0.0039161	Urb1	58886	10.7582	0.0489005	Fxr1	50379	33.6185	-0.0580675	Ube2v2	43696	16.9644	-0.0480113	Adgra2	37853	14.4896	-0.00283907	Rbm10	33398	61.6936	-0.0564595	Zfp512	29323
Camta1	802351	264.262	-0.0785568	Nrcam	273079	285.808	-0.0319091	Pcdha12	167508	2.82665	0.00919298	Lama1	125388	2.59803	0.205778	L3mbtl3	101601	19.8807	-0.0962067	Ncoa6	83238	94.7963	-0.106941	Rffl	68761	13.2742	-0.110281	Baz1b	58865	92.0894	-0.0229219	Steep1	50374	25.0328	-0.0326028	Med23	43695	33.2365	-0.046688	Atpaf1	37843	20.5249	0.0138126	Mtarc2	33383	19.3009	-0.0408604	Ccdc25	29305
Lrrtm4	791264	27.901	-0.109426	Ralgapa2	272465	26.0059	-0.187475	Wwc2	166965	39.2793	-0.118644	Rnf144b	125335	8.56888	-0.0434293	Atp2b4	101584	66.0819	0.280266	Tgfb2	83197	49.8418	-0.165495	Lats2	68726	21.0794	-0.0895822	Kcmf1	58865	38.6396	-0.0161259	5830417I10Rik	50371	7.92273	-0.133899	Tollip	43694	108.215	0.00904845	Ift172	37839	43.9598	-0.0231971	Smim17	33378	11.6118	0.0392619	2610021A01Rik	29303
Ptprn2	791129	197.478	-0.0382037	Acaca	271979	59.5599	-0.0053586	Katnip	166905	27.5866	-0.0731697	Smoc2	125284	24.6135	-0.03012	Apbb1ip	101559	5.46614	-0.0657733	Ptprf	83192	60.1956	0.0719576	Tmem63c	68703	41.3579	0.0436017	Clic4	58845	77.5534	-0.130614	Fbxo10	50357	48.2342	-0.0420357	Bcap29	43691	17.81	0.00212689	Zmat1	37837	12.3683	0.00185401	Zfp182	33377	7.60105	-0.164066	Rab4a	29302
Inpp4b	785358	5.62689	-0.041541	Sntb1	270561	4.54169	-0.0914746	Gucd1	166861	11.8281	-0.035358	Hsd17b12	125275	39.8255	-0.0271549	Lrch3	101547	29.7709	0.0154119	Rab28	83181	33.2774	-0.0445658	Gm21992	68699	1.67555	0.232536	Scaf4	58823	43.1068	-0.0274356	Zc2hc1a	50353	31.3294	-0.051139	Herpud2	43688	36.8496	0.021099	Casp8ap2	37814	7.46665	-0.0564182	Spi1	33366	5.39816	-0.0687656	Pex3	29300
Nav3	774945	50.3953	0.0979612	Stk32b	270346	8.03439	0.0305989	Tbc1d4	166831	5.46988	-0.0143683	Nfatc2	125247	16.397	-0.0341008	Tox3	101303	10.5706	0.0410472	Tecpr2	83130	77.3062	0.0326828	Slc22a15	68677	7.81532	0.00245079	Igfbp7	58801	20.829	-0.1493	Capn2	50348	49.6144	-0.0399536	Gpsm2	43671	11.785	-0.114327	Cdkl2	37809	20.7365	0.105711	Snx3	33351	131.715	-0.0316057	Micos10	29299
Zbtb20	766721	223.873	-0.260204	Pcsk2	270129	238.515	-0.0171479	Tmem200a	166721	20.0621	0.0651739	Galk2	125190	12.2597	0.1726	Elf1	101300	5.97486	-0.0592723	Tle1	83088	49.5505	-0.138606	Sanbr	68670	22.1754	0.109116	Ahctf1	58786	29.8274	-0.139572	Shank1	50319	797.091	-0.0656046	Zcchc2	43668	24.4849	-0.0233683	Sh3bp2	37803	5.92546	-0.229264	Glrx2	33338	38.0585	0.0322198	Azi2	29295
Grid1	763271	58.2431	-0.0220182	Stxbp5l	270020	13.3503	-0.419678	Ipcef1	166682	18.149	-0.104713	Usp24	125102	62.2486	0.0355975	Prkcz	101232	189.658	-0.0372072	2810001G20Rik	83068	5.24786	0.117323	Pten	68663	78.2865	-0.0342485	Notch1	58760	35.0735	0.0190865	Dpp8	50237	112.834	-0.114055	Lrrc75a	43639	7.1735	0.037632	Maea	37787	55.1325	-0.018907	A730017L22Rik	33337	10.1026	-0.0980999	Fam53a	29288
Adgrb3	762231	73.1291	0.023265	Chchd3	269284	42.3057	-0.0349328	Aebp2	166366	27.7406	-0.071415	Myh10	125073	155.866	-0.0112789	Adam10	101232	44.1017	0.027316	Ube2a	83047	22.1467	-0.111808	Htr2a	68654	8.07542	-0.0641734	Spsb1	58760	26.0551	-0.229306	Crmp1	50193	248.159	0.00202865	Senp5	43615	35.9065	0.0206947	Adgrb2	37763	686.161	-0.0471157	Bcar1	33335	77.5011	-0.133779	Ccnf	29286
Mdga2	756489	21.1232	0.0395566	Tcf12	269183	39.424	-0.0620321	Myo1b	166306	10.4065	0.191764	Fat4	125045	28.8064	-0.165258	Lims1	101225	22.0382	0.0997088	Septin11	83010	57.2032	0.0367057	Gm4924	68627	2.15582	-0.0265739	Fgd3	58757	8.54768	-0.0498126	Ncs1	50166	261.708	-0.00244709	Bltp3a	43600	16.6234	0.0583532	Gm17494	37762	4.43651	0.163679	Rrp12	33322	28.6637	-0.0186325	Rfwd3	29278
Negr1	754651	107.599	0.0362646	Carmil1	268451	25.7311	-0.0581373	Btrc	166279	64.96	-0.0445104	Gng12	124953	60.0281	0.0365785	Prdm10	101185	23.6932	-0.074754	Micu2	83001	16.429	-0.020394	Cpd	68594	81.4445	-0.10829	Amot	58756	17.322	-0.114029	Rpa1	50158	40.8151	0.0196316	Tatdn1	43583	6.38284	0.0897542	Csde1	37760	124.038	-0.0193044	Rnf14	33312	219.242	0.048202	Slc2a1	29272
Dlgap2	751815	41.6519	-0.083236	Dnah5	268300	3.60271	-0.106865	Slc22a23	166024	62.0065	0.0563595	Scmh1	124905	54.9763	0.0478691	Adck1	101170	21.1833	-0.071709	Gramd1c	82995	2.89259	-0.14154	Prrx1	68591	4.3635	0.0994964	Nsg2	58739	488.735	0.0349654	Adam17	50123	12.5877	-0.0585388	Mlh1	43563	10.2001	-0.00538477	Vldlr	37747	53.9228	-0.0648484	Ergic2	33295	28.1086	-0.0665955	Vegfd	29272
Tenm4	739847	114.123	-0.00484967	Dym	268183	51.0546	0.00330561	Afg1l	165980	12.7269	-0.0697465	Adgre1	124836	3.40625	0.169509	Pnpla8	101162	66.3109	0.00833584	Ark2n	82993	18.2701	-0.00889252	Rc3h1	68560	16.1007	-0.0445918	Cds1	58728	65.1245	0.0771004	Gne	50102	32.3517	-0.0393159	Lct	43562	41.8355	-0.44343	Olfm1	37744	1205.55	-0.0888696	Impa2	33286	2.666	-0.125697	Paqr3	29267
Robo1	737789	60.1962	-0.0502377	D430041D05Rik	267940	145.149	-0.0604161	Egfr	165955	9.79011	-0.0129565	Zfp438	124778	4.7383	0.00144653	Scp2	101159	44.7158	0.0339881	Lrp1	82987	358.786	-0.0041509	Npnt	68546	24.7843	-0.225644	Ss18	58716	30.1979	-0.0607484	Gcc2	50102	45.4206	-0.0293447	Mtmr14	43549	14.3964	0.0966276	Ints10	37738	46.2599	-0.0293045	Tmem255b	33284	2.25661	0.0451781	5430405H02Rik	29265
Alk	735655	5.64462	0.0106935	Prune2	267814	43.1602	0.00281956	Tspan5	165710	82.8364	-0.0645447	Snx12	124777	18.2054	-0.0834781	Gcnt2	101138	16.0522	-0.0791358	Nek6	82963	39.423	-0.0547623	Alg9	68523	14.5542	-0.00444807	Rp9	58696	23.5495	0.131118	Ugp2	50063	47.7031	0.0041642	Iqcg	43535	2.94165	-0.22957	Tcp11l2	37733	16.8448	0.0556587	Nipsnap2	33264	47.7203	0.0163078	Zfp850	29261
Rora	734460	16.5411	-0.0345526	Ppp3ca	267603	1333.28	-0.0524147	Vps13a	165567	29.1517	-0.0484301	Fhad1	124644	4.5522	-0.332749	Rad54l2	101112	19.2636	-0.0521166	Prorp	82956	5.23086	-0.0689402	Ski	68517	164.74	-0.0569473	Ube2q2	58675	30.6493	-0.00339732	Tunar	50062	19.324	-0.0449791	Dcun1d3	43502	8.49686	0.108356	Samhd1	37732	15.6141	0.114837	Klhdc4	33256	14.3019	-0.0512927	Twsg1	29254
Hs6st3	731474	7.86569	-0.298153	Arhgap10	267587	7.80658	0.0223361	Clcn5	165548	8.52313	0.141153	Slc16a2	124569	64.2933	-0.141345	Hpcal1	101077	30.8046	0.0126683	Tram2	82930	1.56299	-0.0844397	Myo7a	68464	19.2765	-0.0659795	Clint1	58661	49.1441	-0.0588064	Morc4	50045	3.90056	-0.0922638	Rnf214	43486	44.2202	0.0346565	Chst3	37728	6.12377	0.0560506	Ndufs1	33237	80.1242	0.0450503	Ddhd2	29251
Kcnma1	725060	176.427	-0.0448429	Map2	267310	641.098	-0.0445882	Zswim6	165446	27.3077	-0.0454634	Scai	124520	27.5077	-0.000172521	Frmpd1	101061	17.129	-0.0405855	Nr2c2	82904	78.3548	-0.0466488	Slc30a7	68433	11.9402	0.0487515	Gpcpd1	58647	67.3761	0.0662791	Dclk3	50037	11.414	-0.198962	Flt4	43476	3.43158	-0.22333	Baz2a	37726	67.7924	-0.0753402	Gyg1	33233	30.4574	-0.0451398	Atp6ap2	29248
Exoc4	724894	70.5728	-0.127905	Ppm1h	267033	54.0118	-0.011019	Zfp827	165329	35.5915	0.00116818	Nova1	124412	33.863	0.0873975	Agpat4	100941	51.0063	-0.0374747	Cfap46	82866	4.05236	0.174714	Tbc1d8b	68409	9.87641	-0.0536392	Add1	58644	397.9	-0.0386811	Dap	50027	6.82204	-0.0336262	Klhdc1	43456	10.9544	-0.0470565	Pgs1	37719	49.8526	0.00416759	2610008E11Rik	33226	18.7865	0.00669059	Slc16a14	29236
Diaph2	716092	19.8614	-0.14176	Sgms1	266987	24.3931	-0.0834363	Arhgap18	165227	4.40577	0.126748	Bcr	124329	137.073	-0.0120256	Ppp1r16b	100936	121.079	-0.217997	Dnm2	82851	87.7404	-0.0518861	Dnai1	68383	5.0023	-0.101066	Rbl1	58641	1.55527	-0.101354	P4ha1	50008	39.4702	-0.02987	Tmtc3	43448	10.136	-0.113148	B230217O12Rik	37712	6.16827	0.075585	Galns	33221	11.1883	-0.12978	Etf1	29222
Cntnap5b	713177	5.49789	-0.0541138	Hdac4	266920	30.1861	0.0130515	Tbcd	165215	35.5942	0.0448753	Zhx3	124290	49.4485	-0.125558	Serinc5	100856	73.6885	-0.0590831	Art3	82801	1.93461	0.00147154	Taf1	68361	47.6289	-0.032836	Vps45	58634	26.3427	0.0524637	Xiap	49977	44.7202	-0.091868	Skp2	43439	5.21578	0.115447	Csnk1e	37711	99.4813	0.0326575	Ufl1	33221	22.1053	-0.00010332	Gask1a	29221
Ralyl	710632	47.3638	0.0271283	Gli3	266791	4.69021	0.0981705	Lrfn2	165209	29.6258	-0.0131561	Myom1	124223	1.96164	-0.110267	3110082I17Rik	100788	7.18825	-0.0753655	Ube3a	82786	47.2082	-0.0969348	Zdhhc17	68360	51.8467	-0.0120999	Ppp1cb	58590	120.1	-0.0479694	Apoo	49976	16.1373	0.0236032	Optn	43409	12.7088	0.0221157	Mir9-3hg	37710	25.8243	0.0640429	Frrs1l	33218	218.969	-0.0946274	Cep78	29216
Mgat4c	709982	4.16076	0.104211	Mipol1	266772	1.71353	0.185037	St6galnac5	165165	197.595	0.017519	Silc1	124193	24.0623	0.0885044	Traf3	100783	111.493	0.0529758	Vstm4	82735	4.26599	-0.0807426	Abca5	68347	21.9505	-0.0766871	Raf1	58568	60.4176	0.0101854	Tmx4	49960	91.111	0.00746798	Nab1	43385	15.5398	-0.136796	Slc9b2	37687	1.45949	0.0188028	Sod2	33217	85.0467	0.026019	Tia1	29186
Nav2	701374	81.3636	0.0154878	Phactr2	266695	21.8181	0.0346649	Lekr1	165127	2.27886	0.077889	Pde3b	123970	8.3423	-0.0782758	Dcaf5	100753	65.4429	-0.0622354	Pfkfb3	82644	28.9043	-0.114193	Il17rd	68345	5.96347	0.0678164	Rprd2	58522	40.0557	-0.00166046	Snapc3	49952	15.9735	-0.0650536	Bub1b	43380	2.134	0.0257157	Nedd1	37674	2.29714	-0.0599114	Galnt15	33208	1.68588	-0.0255532	Reep5	29185
Fgf14	699220	14.7707	-0.120166	Ctif	266330	76.7298	0.00476275	Vav2	164929	12.4267	0.0184417	Susd1	123950	7.26063	-0.0754486	Iqsec3	100745	206.565	0.0282142	Rab3gap2	82642	58.3432	0.0299603	Slc45a4	68338	46.6418	-0.0184727	Bin1	58507	332.929	-0.0125399	Dzip1	49940	88.7641	0.0253872	Osbpl2	43374	45.7601	0.0162213	Nktr	37674	109.967	-0.0455652	Haus6	33200	4.66321	-0.224856	Akap8l	29183
Grik2	693933	48.9589	-0.0204144	Srgap1	266324	22.4134	-0.101556	2210408F21Rik	164859	3.73475	0.0590083	Eri3	123932	144.543	0.0470739	Ric8b	100721	25.483	0.022446	Tnfrsf19	82615	43.8528	0.0259487	Gm14569	68229	2.68608	-0.370517	Mrc2	58496	5.23214	0.182545	Tsc1	49939	52.0538	-0.0241109	Fgd1	43371	22.2052	0.0219104	Erdr1y	37670	13.3193	0.206043	Matcap2	33168	5.53517	0.231155	Mphosph8	29182
Plcb1	689191	117.755	-0.117507	Stox2	266314	103.019	-0.055959	Rnf180	164814	13.0442	0.127892	Arhgef26	123877	44.2195	-0.02905	Cd109	100707	5.94211	-0.00064875	Cpne5	82611	34.3952	0.19539	Osbpl5	68223	18.0729	0.0105938	Ntng2	58464	40.6408	-0.0152266	Gpatch2l	49926	22.0204	-0.0364791	Mob1b	43365	15.405	0.0409578	Dcaf10	37658	12.1279	0.120887	Mok	33141	8.61706	0.122648	Tecpr1	29173
Ptprm	687510	22.2675	0.0798654	Pigk	266308	36.2459	0.0946435	Ndst3	164687	32.5295	0.0511592	Pak1	123840	265.965	-0.0243939	Mapt	100700	508.08	0.0037671	Arid4a	82602	33.2356	-0.0175527	Slc13a3	68202	12.893	0.105092	Etv5	58410	43.6284	0.0246778	Acsl3	49918	101.974	-0.0505781	Slc35a3	43361	8.23476	-0.11572	Drc1	37653	6.5341	0.00403347	Dnal1	33132	83.4981	-0.0346877	Manbal	29169
Galnt13	681992	7.62878	0.0974025	Mmp16	266252	9.37423	-0.130806	Chn1	164686	1003.15	-0.082349	Atrn	123838	154.464	-0.0526737	Wwp1	100690	24.0648	-0.0931755	Gpr45	82584	12.5561	0.0122703	Gnptab	68197	78.8367	-0.0117627	Ppp2r2a	58388	72.9962	-0.0163694	Akain1	49907	7.7869	0.0926283	Qrich1	43357	62.0199	-0.0625978	Kif5a	37652	1490.35	0.0128055	Tmx3	33113	29.8582	-0.00925549	Aamdc	29166
Gabrg3	670723	15.8876	0.00864236	Specc1	266250	103.673	-0.0274018	Flt1	164407	44.3626	-0.0229499	Wdfy2	123831	21.1416	0.0285786	Specc1l	100672	39.1596	0.012107	Sulf2	82574	183.553	0.0966914	Lancl3	68183	1.85445	0.0798909	Kpna1	58381	95.493	-0.00899328	Foxk2	49906	82.6936	-0.0443613	Trappc11	43355	44.9555	0.00721472	Cdk5rap1	37630	5.73931	-0.0374192	Npffr1	33073	4.53149	0.251381	Gm10432	29157
Snhg14	670368	40.1781	-0.028067	Ghr	265732	5.13308	0.0411561	Megf10	164377	14.5929	-0.104457	Gigyf2	123798	57.5045	-0.0795307	Smurf2	100649	25.212	-0.0564343	A230077H06Rik	82568	8.14526	-0.0502304	Abcb1b	68168	2.84497	0.036078	Gm3294	58373	2.92537	-0.0713794	Psd2	49885	37.0479	-0.103404	Panx1	43350	17.2486	0.014449	Pdcd4	37629	47.9789	0.000195099	Creg2	33068	105.667	-0.145429	Slc5a3	29151
Cdkal1	663928	9.37963	-0.0475857	Iqgap2	265309	78.6564	-0.0933891	Mpdz	164310	57.6721	-0.180715	Atp2c1	123780	100.138	-0.0568786	Marchf11	100528	2.34846	-0.138502	Fbxl2	82554	42.2429	0.014217	Shprh	68168	30.3063	-0.0889745	Igsf9b	58342	38.9382	0.137969	Smarcal1	49883	30.9183	-0.00662377	Per2	43342	29.8954	-0.0966171	Mier3	37617	13.4901	0.0161288	Zfp976	33062	2.32009	-0.224769	AU022252	29142
Nkain3	659992	1.94884	-0.183832	Nyap2	264812	13.6438	-0.0276213	Nmnat2	164263	71.2611	0.0194158	Nexmif	123751	30.3712	-0.0474482	Cpe	100512	1820.85	0.0867875	Itgav	82519	19.7443	-0.165535	Agl	68167	28.6983	0.00426553	Rspry1	58338	15.4611	0.0502457	Agap3	49870	360.024	0.02556	Mtf2	43330	24.9614	0.0318647	Itprid2	37614	32.9538	-0.101941	Arl5b	33061	18.1618	-0.0781706	Gpc1	29134
Tmem132d	651447	13.3761	0.0456262	Tmem135	264508	40.2652	-0.00108472	Parva	164187	57.3014	-0.0772756	Usp6nl	123723	20.4378	-0.0345136	Nfix	100468	390.059	-0.0236832	Rbm19	82516	11.0978	0.0554474	Atad1	68148	58.5355	0.0181376	Ncapg2	58329	3.05594	-0.210795	Ccm2	49857	33.0045	-0.00989791	Ippk	43324	18.4276	-0.239499	Rab40c	37613	39.1112	0.0580549	Ndufaf5	33040	15.8873	-0.00726355	Mmd	29133
Lsamp	648822	254.564	0.0426146	Mllt3	263439	28.4751	-0.0421355	Fbxw7	163930	98.0963	0.0190086	Bcor	123615	21.4589	0.0129024	Ndufs4	100463	26.6867	0.0399842	Heatr5b	82466	40.0729	-0.0289286	Slc12a2	68143	45.5765	-0.172732	Irs1	58315	12.5692	-0.0350913	Pafah1b2	49831	95.0611	0.021732	Slc25a37	43264	16.2159	-0.030806	Thoc1	37583	23.875	0.068493	Uap1	33019	25.8704	0.00565659	Nfe2l2	29128
Mctp1	647670	37.1728	0.012643	Pitpnc1	262807	60.5385	-0.0412832	Arnt2	163898	203.644	0.0386677	Enah	123606	107.237	-0.0409704	Epc2	100462	38.0664	-0.0642161	Dnajb6	82446	68.2217	-0.0540926	Ppa2	68125	21.3798	0.0911417	Wbp1l	58305	39.4276	-0.0438492	Foxn2	49822	12.0632	-0.169385	Gfm2	43258	21.1901	-0.0828082	Galnt6	37563	11.9081	-0.192327	Parp6	33001	133.746	0.048382	Slx9	29124
Arhgap15	647129	8.10604	-0.171114	Ppp1r9a	262744	153.274	-0.11308	Marchf3	163832	2.1332	0.115091	Sema5b	123587	23.4943	-0.0798143	Scml4	100410	3.63222	0.0599016	Bcat1	82349	58.4261	0.0182349	Maoa	68120	17.27	0.167271	Setx	58290	37.5593	-0.0257165	Soat1	49806	16.0385	0.00819906	Thbs4	43228	15.0623	-0.260016	Serac1	37545	13.5737	-0.0536685	Rbm39	32999	123.854	-0.00191292	Ap2a1	29123
Cntnap5c	640785	6.65769	0.0676102	Socs6	262257	11.1319	-0.0255993	Sash1	163831	73.4002	-0.03094	Katnal1	123563	58.0785	-0.0908419	Rnf130	100373	110.755	-0.0187181	Strn3	82265	35.1806	-0.012326	Mgat5b	68085	69.7732	0.0341012	Cxadr	58285	18.5145	0.0841345	Mfn1	49774	40.1975	0.147431	Rnf19a	43214	31.4422	-0.15266	Tekt5	37542	7.23643	0.142234	Zmat5	32991	15.1251	0.0114919	Gas6	29116
Lama2	639722	10.9441	-0.110492	Chn2	262256	28.0156	-0.00879197	Epb41l2	163721	62.3706	-0.012759	Cryl1	123536	9.69346	0.0782437	Snx13	100293	41.0201	-0.0351762	Ubr2	82261	79.3634	-0.0540413	Hsd17b4	68068	35.7766	0.01913	Entrep1	58269	8.0213	0.0019437	Golga3	49769	41.1266	-0.067478	Mia3	43212	97.2823	0.0331439	Cpne2	37541	41.0261	0.140145	Marchf2	32978	46.0116	0.0181428	Trim3	29108
Fstl5	635749	18.0513	-0.0181742	Bmper	262124	3.33898	0.186922	Arap2	163714	39.142	-0.0947639	Zfp148	123527	63.9225	-0.111742	Sestd1	100252	36.8167	0.0149167	Ankfy1	82140	42.2344	-0.0350992	Arhgap5	68003	71.4792	-0.0689188	Abca3	58251	90.975	-0.0227083	Tarbp1	49736	7.02979	0.102943	Letm1	43144	76.0422	0.0219746	Eif2ak1	37526	64.765	-0.00445259	Ywhae	32976	564.607	-0.0303765	Zfp91	29106
Grip1	633431	24.8573	-0.0107953	Stk39	261823	49.9002	-0.164349	Cit	163669	76.7006	0.177855	Armc9	123504	24.4334	0.0360014	Inpp5d	100195	10.7528	0.0590358	Gda	82138	126.639	0.0321688	Gnb1l	67966	2.19042	0.13385	Ppp1r21	58249	66.7143	-0.0373416	Gnaz	49730	82.1281	0.0442635	Gucy2g	43137	2.94357	0.0257586	Tubgcp5	37523	16.3581	0.0214197	Pigb	32959	16.9951	-0.104366	Fam167a	29104
Sox2ot	631070	31.2133	-0.25196	Frmd5	261558	30.0798	-0.0774292	Crtac1	163498	88.4845	0.0306595	Phtf2	123461	6.83106	0.0164785	Abi1	100168	138.217	-0.0914152	Pawr	82119	1.69302	-0.19044	Hipk3	67965	42.6256	-0.0612568	Osbpl11	58241	17.6212	-0.0902236	Fam3c	49723	20.4406	-0.0806204	Klhl20	43136	19.9983	-0.0459577	Cyp2j6	37523	17.4731	0.0790859	Zfp362	32957	42.5253	-0.00920979	Vrk3	29102
Ank3	628665	381.168	-0.078519	Zdhhc14	261254	57.7009	-0.0201648	Ano1	163425	3.00423	0.437988	Cdh22	123346	14.6884	0.225734	Wipf1	100124	13.5339	-0.0213739	Fbxw4	82058	19.9824	0.0479569	Atp2b3	67919	140.908	-0.171325	Ccnjl	58213	8.69994	-0.287888	Abcc3	49702	1.66845	0.0441777	Wdr43	43136	17.8676	0.0713454	Anp32a	37519	147.569	-0.00413982	Lgi2	32945	36.6331	0.111486	Gabbr1	29101
Pcdh11x	620360	3.51062	0.154175	Pip5k1b	261078	43.3216	-0.14981	Kdm4c	163363	17.667	-0.104044	Itfg1	123343	147.896	-0.00816547	Map2k4	100054	156.635	-0.00168094	Steap3	81948	7.73994	-0.101354	Gnb1	67908	354.794	0.0308463	Igsf8	58200	196.899	-0.00692589	Pik3r6	49679	2.01405	0.0532051	Zfp781a	43127	2.96806	-0.153995	Slc6a13	37506	5.21549	0.414143	Calhm2	32941	3.66222	0.0969016	Ppp2ca	29097
Cdk14	616921	185.969	-0.0702678	Tmem132b	260809	108.066	-0.0181221	Exoc6	163180	33.8012	0.0397464	Man1a2	123295	67.8339	-0.0569272	Prep	99995	29.2571	0.0386802	Tmem150c	81936	67.4644	-0.07551	Eif2b3	67904	8.93382	0.0212927	Srebf2	58198	209.918	-0.0464825	Nipal3	49618	86.7655	-0.0394925	Klhl15	43125	6.58167	-0.00791353	Ilf3	37490	64.6472	-0.000562523	Atp23	32928	4.21716	-0.00734619	Nkd2	29097
Tenm3	616269	70.7201	0.0764148	Ascc3	258816	17.2341	-0.11068	Atf6	163097	57.8232	-0.209407	Rabgap1	123175	58.4614	-0.000612662	Tut4	99995	32.2709	0.0254059	Golim4	81865	20.0125	0.0516765	Shisal1	67894	87.1408	-0.0228741	Pcp4	58187	3.21239	-0.0510762	Plekhg3	49597	28.6191	-0.163179	Gm16973	43116	3.15514	-0.00113562	Bmal2	37474	8.9265	0.141375	Fam199x	32909	3.6158	0.0145569	Arl4c	29096
Mir99ahg	615571	5.56663	0.0693141	Pde3a	258179	3.63137	0.0286556	Mef2c	163046	70.0487	-0.0562141	Mcf2	123133	2.76517	0.122491	Vmp1	99971	56.2467	-0.0306063	Vps54	81855	19.0559	-0.0538649	Ptpn9	67884	34.9001	-0.0609091	Asxl1	58178	38.8991	-0.0153509	Rif1	49551	12.5769	-0.00447869	Sel1l	43114	153.547	-0.104063	H2bc6	37454	4.4735	-0.357944	Mrs2	32896	69.5696	-0.0541388	Dync2li1	29092
Cacna1c	609650	97.4713	-0.0517003	Wdr17	258129	17.6038	-0.00718768	Aff1	162948	13.7837	-0.0826336	Trpc7	122880	2.52633	0.30508	Arsg	99956	12.3319	-0.40465	5031425E22Rik	81840	8.50073	0.0368197	Srrm3	67882	74.9548	0.0353173	N4bp2l2	58176	18.5855	-0.120523	Htra1	49549	125.602	-0.00665499	Kdm4a	43086	48.4941	-0.0949786	Gm47814	37451	1.6939	-0.161862	Acvr2b	32877	2.85891	-0.15414	Ssu72	29079
Egfem1	609186	5.95256	0.138669	Spidr	257627	3.58371	-0.124853	Tcf7l1	162876	7.53793	-0.0175999	Glod4	122738	27.1064	0.00892935	Lonp2	99829	48.4357	-0.0130767	Kit	81806	81.3413	0.0531484	Map2k1	67861	167	-0.0855914	Hook1	58173	29.7047	-0.0304272	Lin9	49544	2.29796	-0.126501	Chmp4b	43080	102.045	0.0018299	Nek4	37444	12.984	-0.0174076	Kcnj10	32875	169.037	-0.0902578	Clcn1	29071
Fars2	608859	11.9867	0.00117478	Dock10	257454	82.918	-0.254786	Osbpl3	162871	15.6768	-0.0367473	Spire1	122581	136.115	-0.0277789	Pcdhgb6	99779	5.61423	-0.0073433	Mark3	81698	68.1584	-0.00934237	Zfr	67852	291.843	-0.0637705	Mindy2	58160	41.3059	-0.0124612	Stx6	49541	70.1795	0.0271017	Lonrf2	43066	118.574	0.0147168	Prxl2c	37430	7.00833	0.0354748	Zbed4	32856	3.88508	0.014782	Bcl9l	29071
Magi1	608462	49.1106	-0.0767216	Ccbe1	257439	17.4027	-0.0660714	Septin9	162664	101.893	0.0264115	Eepd1	122563	11.0354	0.0749942	Lcp1	99741	9.57544	0.00988061	Med15	81683	56.7331	-0.0813282	Fbxl20	67847	46.5222	-0.0378105	Triobp	58145	11.7702	-0.0199114	Lama5	49486	12.8026	-0.289561	Pus7	43063	15.3684	-0.0200844	Fam120b	37381	56.0567	-0.0275988	Srrm1	32837	138.855	-0.0157604	Il20rb	29069
5730522E02Rik	608000	3.04531	0.0295272	Mylk	257210	19.5694	-0.0599625	Rab27b	162474	22.5093	-0.026653	Stim2	122558	127.095	-0.107011	Rbm6	99678	40.0305	0.000779958	Nol10	81637	15.391	0.0215516	Stt3b	67840	62.541	-0.00295574	Luc7l2	58136	99.2275	-0.0814247	Sltm	49480	57.618	0.0256343	Dkk3	43040	239.461	-0.0168007	Ralbp1	37380	58.2559	0.052825	Ttc33	32811	15.6508	-0.0168344	Dgat2	29061
Esrrg	606094	9.01065	-0.0410921	Slc35f3	256983	23.3171	-0.0025162	Trpc4	162436	34.8744	0.134039	Nol4l	122509	54.5864	-0.0607676	Spred2	99651	74.6915	-0.051305	A930029G22Rik	81606	2.1032	-0.10574	Dlgap3	67818	441.344	-0.00921585	Cab39	58135	107.41	-0.0509909	Adcyap1r1	49473	164.4	0.0129505	Dgkz	43040	696.139	-0.0558221	Brcc3	37373	20.8087	-0.104553	Ifnar2	32806	10.0191	0.14522	Srp68	29051
Kalrn	604459	502.581	-0.133455	Ptprr	256719	14.5421	0.0125975	Zeb1os1	162431	4.40944	0.0934122	Smarcc1	122470	54.0829	-0.0685511	Atf7	99518	27.1042	-0.0958828	Myh9	81588	79.5698	-0.0987563	Acss2	67776	53.2309	-0.01846	Rhpn2	58119	3.48491	-0.201633	Pcbd2	49462	3.97171	0.02453	Mmp24	43024	55.4143	-0.0153826	Dnajc7	37370	86.6523	0.0440406	Ctsc	32803	8.0969	-0.0488977	Vps26c	29047
Mast4	602011	50.0821	-0.172925	Pknox2	256425	40.7979	0.00715326	Kif13b	162352	30.9625	-0.197056	Zfp652	122442	31.4293	-0.015745	Clmp	99357	28.9773	-0.102926	Ppp4r4	81548	39.8482	-0.00700818	Pkig	67772	51.8354	-0.037913	Trpc4ap	58113	172.839	-0.0072986	Chd1l	49461	7.87623	0.00635836	Stpg1	43013	7.04141	-0.300764	Rrm2b	37366	22.3863	-0.109685	Hnrnpll	32781	39.638	0.00166271	Calu	29041
Sorcs3	599480	31.7709	0.210065	Camk4	256297	15.4676	-0.0603982	Kcnj3	162175	100.252	-0.11753	Zfp638	122441	59.9898	-0.0435173	Zfp236	99290	38.2957	-0.0923501	Fbxo34	81541	46.6661	-0.0331221	Dnaja3	67706	42.2562	-0.0205705	Hspbap1	58102	3.74397	-0.21698	Hk2	49429	4.10023	0.143631	Dmtf1	42975	44.8802	-0.0804631	Btbd1	37357	70.2211	-0.00260292	Cmc2	32770	5.71629	0.0973022	Bckdha	29035
Lpp	599071	6.3234	-0.0410568	Uvrag	256120	30.4404	0.0723846	Arfgef3	162110	94.2336	-0.0975802	Fgf10	122324	7.49691	-0.225945	Agps	99173	24.1694	-0.129535	Mdfic	81508	2.11417	-0.744801	Nacc2	67685	81.0899	-0.0460547	Mtmr2	58071	35.7303	-0.0376537	B4galt1	49403	5.90936	-0.0420967	Hck	42973	1.7246	-0.0914586	Fech	37337	51.766	-0.0720778	Tmem63a	32768	30.2431	-0.132631	Gm10033	29029
Foxp1	597383	55.4645	0.0743935	Dync2h1	255943	20.6531	-0.0960676	Chd6	162097	68.3348	-0.0823432	Epb41l1	122305	464.848	-0.0519685	Rnf13	99171	85.6592	-0.0359205	Gatb	81503	13.2644	-0.065719	Fn1	67680	59.343	0.186933	Nsmaf	58064	25.7475	0.0201355	Dstyk	49403	43.3021	-0.0266093	Gtf3c3	42967	18.6459	-0.0400762	Pbdc1	37334	8.82479	-0.0653155	Adhfe1	32725	16.4982	-0.0338172	Il15ra	29027
Mecom	596712	1.45787	-0.12397	Dock9	255791	232.91	-0.0762828	Tmem164	162088	9.98519	0.0933824	Ppp1r12a	122282	65.0923	-0.0449971	Adgrf5	99106	29.6232	0.0212052	Galnt1	81474	27.919	0.0175398	Chd1	67643	16.7028	-0.0350364	Oma1	58056	4.11909	0.0711597	Golga1	49386	27.7919	-0.0292427	Pknox1	42959	13.2416	0.028028	Tvp23b	37325	8.17949	0.0139841	Gpsm1	32722	38.9336	0.144202	Gpi1	29006
Frmd4a	596326	65.6225	0.0308788	Gbe1	255767	4.84804	0.0575377	Ncor2	162066	308.543	-0.0862564	Jakmip1	122272	5.60123	0.0769303	Gtf2ird1	99060	16.2764	0.114994	Lrrc3b	81472	4.45644	0.0352173	Pdk3	67594	22.3482	-0.0443595	Jam3	58037	29.5244	-0.0165385	Tcte2	49381	3.1709	-0.191285	Rnf2	42951	23.3748	-0.0361303	Amz1	37312	6.70593	0.235099	Fbxo25	32719	51.925	-0.0192945	Sephs1	28993
Fgf12	592970	61.232	0.0799377	Gnaq	254632	197.241	-0.0484335	Lrrtm3	161805	16.2754	0.109307	Wwp2	122230	32.585	-0.0125693	Cfh	99056	13.7973	0.041809	Tet2	81460	25.1919	-0.0680542	Sae1	67572	41.2082	-0.000564079	Sesn3	58034	60.2776	-0.057211	Snx6	49354	22.3027	0.0517702	Cul4b	42922	19.1087	-0.151729	Dnajc18	37311	68.9013	-0.0379123	Fibcd1	32715	176.736	0.0441932	Spock2	28979
Fat3	591096	36.9277	-0.106448	Osbpl10	253656	13.199	0.255083	Neo1	161754	93.1496	-0.0635008	Braf	122226	85.2589	-0.00618084	Efcab5	99053	3.44863	-0.147538	Chst15	81448	40.2081	-0.0580382	Sgsm1	67566	75.4971	0.0240791	Cfap70	58033	1.90408	-0.0741779	Gfpt1	49351	38.945	-0.0180198	Slc37a3	42902	39.8695	-0.00809554	Top3a	37307	5.41815	0.0552984	Catsperg1	32714	1.8048	-0.0878654	Sema3f	28975
Clstn2	588786	123.616	-0.0956816	Nav1	253525	201.842	0.0304699	Micu1	161655	74.0629	0.00724121	Rnf216	122101	47.289	-0.00653456	Adgra3	99050	18.8427	-0.0413577	Pik3r3	81438	33.2279	0.0441368	Drd2	67550	3.76484	0.398902	Tubgcp3	57971	34.7345	-0.0212151	Gpld1	49349	21.5448	0.0339791	Plekhg5	42902	148.876	-0.049523	Tmed7	37300	58.9237	-0.057526	Scube3	32713	2.94609	-0.566689	Ppm1k	28966
Slit3	587283	54.8591	-0.0572442	Cers6	252841	51.6795	-0.14859	Pcdhgb1	161637	6.69261	-0.0976727	Wnk3	122074	15.0562	-0.126007	Bptf	99046	107.534	-0.0567492	A830082K12Rik	81432	10.1489	-0.112912	Atp7b	67520	2.52334	-0.0499115	Golgb1	57945	89.174	-0.0124902	Eci2	49348	19.7903	0.00914831	Sec11a	42891	11.4127	0.0180597	Npat	37295	20.2733	-0.0676484	Patl1	32692	21.9777	-0.0193203	Gm7072	28966
Ryr3	585741	71.8017	-0.0816216	Cachd1	252545	43.5337	-0.104291	Stxbp4	161592	19.3037	-0.153197	Lgr6	121975	2.97568	0.277726	Stx18	99023	18.3093	-0.0194688	Tlcd4	81337	24.7967	-0.0168781	Syt17	67505	97.0113	-0.0161712	Mbd2	57942	32.2042	0.010426	Pisd	49345	16.6704	-0.00315626	Yme1l1	42891	55.8994	-0.020001	Slc15a4	37233	14.5699	-0.0781803	Kantr	32667	16.3489	-0.0729682	Traf2	28958
Pde1c	582683	4.51256	-0.0328895	Angpt1	252254	4.7293	-0.0257187	Ext2	161540	32.0763	-0.105644	Dlx6os1	121892	10.2613	0.0611853	Grm4	99016	16.0445	0.284796	Rmdn2	81329	3.85146	0.0588886	Ercc6	67469	20.9042	-0.176509	Trappc10	57916	76.2749	-0.0530422	Tmem120b	49334	9.94116	-0.00277794	Wipi2	42890	82.1487	0.0226483	Map9	37224	86.8635	0.00217958	Eif3e	32661	47.13	-0.00352786	G2e3	28925
Dscam	579912	81.3444	0.00289021	Apba2	252172	200.53	-0.0451122	Nwd2	161444	27.5008	-0.0408293	Ryr1	121835	28.5836	-0.146783	Wls	98991	17.6536	-0.0700902	Plek	81175	6.36013	-0.0238703	Mrpl33	67449	4.13501	0.20668	Rian	57908	334.274	0.112777	Zc3hav1	49317	4.05676	0.0614346	Cdh5	42886	15.7479	0.0669032	Lactb2	37216	12.414	-0.111346	Rint1	32658	12.2622	-0.0741025	Spindoc	28916
Csmd2	579799	62.5137	0.0238616	Mlip	250888	26.6489	-0.0981093	Lrrk1	161438	3.10731	0.193426	Mrps28	121772	4.06776	0.125872	Ankhd1	98926	28.7464	-0.0976547	Tspan12	81120	10.6155	0.0615613	Abca9	67447	5.47826	0.139179	Pgm1	57880	47.7125	-0.00593486	Pxn	49311	67.7569	-0.0342791	Tmem184b	42885	68.1112	-0.0575307	Zfp318	37189	46.9498	-0.0645707	Vps4b	32657	25.8828	0.0605322	Uba2	28911
Sema6d	577801	80.1398	-0.115107	St7	250092	16.5008	-0.035477	Daam1	161255	56.1333	-0.0907672	Slmap	121763	60.0981	-0.10743	Capzb	98919	262.85	-0.0142947	Cnst	81108	32.8878	-0.0822112	Smc5	67446	17.678	-0.053956	Nup188	57869	21.5719	0.0789442	Klhl8	49286	21.1583	-0.0568998	Cars1	42860	30.4208	0.0592035	Slc11a2	37174	36.9666	0.0432678	Pkn1	32643	65.5253	0.0578369	Casc3	28909
Ank2	577738	342.955	-0.134766	Camk2d	250024	19.7258	0.227004	Dapk1	161244	103.394	-0.099275	Ets1	121599	9.31437	0.15393	Ppp1r14c	98918	19.7621	0.105025	Whrn	81081	32.9427	0.121459	Npr3	67391	10.8923	0.0962999	Tbc1d31	57868	5.13241	-0.152021	Akt2	49274	92.7061	-0.0962808	Fbxo8	42849	15.5246	-0.0714184	Polr3g	37170	4.32144	0.0464546	Hykk	32641	2.40439	-0.202603	Fhip2a	28906
Cadps2	576648	61.1295	0.0372171	Rgl1	249591	90.2476	-0.0966001	Lypd6b	161161	4.36162	0.174502	Pcdhgb4	121501	3.5195	-0.0822507	Cacng3	98901	66.7665	-0.00280815	Iqsec2	81039	290.337	-0.100439	Zzz3	67353	34.7581	-0.0841545	Gan	57862	22.7953	0.0106614	Ttc12	49262	2.83543	-0.140598	Limd1	42846	10.2008	-0.126842	Katna1	37150	6.41462	0.0311394	Zfp975	32637	3.68821	-0.022809	Pnisr	28892
Rabgap1l	574037	112.91	-0.0762849	Rfx3	249445	36.9322	-0.221903	Mrtfb	161048	179.498	-0.183773	Hmgcll1	121495	9.09153	0.26673	Snx30	98897	38.3024	-0.0659058	Fnbp1l	80996	26.6928	0.0986597	Adam9	67316	34.1366	-0.0261778	Cpm	57852	15.5037	-0.188095	Gck	49261	1.87401	-0.0109788	Sppl2a	42844	39.0512	-0.108847	Cnnm4	37144	14.5607	-0.096295	Luc7l	32608	68.3011	0.009422	Qsox2	28888
Rgs6	573764	14.0575	-0.0648162	Lama3	249194	3.45594	-0.196204	Vwa3b	161017	14.5822	-0.36983	Jakmip3	121433	30.3369	-0.00754015	Ttc7	98883	7.43877	0.032319	A730020E08Rik	80911	3.3556	-0.17074	Zfp831	67298	28.3972	-0.147965	Cep126	57833	11.1347	-0.118743	Zcchc4	49256	10.4705	0.0512898	Gpr63	42826	4.03881	-0.0171828	Gm2415	37143	17.9931	0.0318619	Papolg	32607	15.0682	-0.04904	Pnpla6	28883
Unc5d	572919	11.2963	0.305249	Kcnj6	249065	28.644	-0.207173	Arhgap44	160922	122.86	-0.0762289	Gria2	121385	475.344	-0.047165	Xpo6	98786	93.5744	0.0301296	Fam163a	80884	16.6833	-0.0860455	Slc38a6	67270	7.44218	-0.0654006	4933407K13Rik	57809	2.26724	0.144244	Srcap	49236	3.71276	0.00816888	A930037H05Rik	42825	1.94519	-0.0592258	Mtmr6	37142	72.3309	-0.0232321	Proser2	32604	1.51108	-0.143244	Bltp2	28871
Sox6	567924	15.5573	0.0185774	Farp1	248544	48.4341	0.116739	Peli2	160752	18.8358	-0.107839	Itsn2	121324	53.0363	-0.097397	Cspp1	98781	20.2493	-0.0245132	Nckap1	80868	509.311	-0.0566061	Lpin2	67257	59.4598	-0.0258828	Ganc	57804	7.52246	-0.201452	Lpcat1	49225	27.3559	0.0469288	Aco2	42824	484.797	-0.0033115	Exd2	37132	75.4966	-0.0996988	Dctn4	32581	75.3551	-0.0840036	2310022A10Rik	28866
Smyd3	566081	16.9744	0.149258	Cacnb4	248506	67.5892	-0.0364557	Ccdc141	160734	10.7208	-0.148949	Arhgap35	121274	204.522	-0.0345565	Htr7	98773	6.77357	0.253606	Bcas1	80854	181.378	-0.163937	Ppm1b	67250	41.079	0.0231073	Rad50	57800	12.7793	-0.189109	Sun1	49203	51.9764	-0.0620388	Actr3	42822	147.091	-0.0322247	Hsdl2	37126	17.866	-0.074233	Arl4a	32578	18.1412	0.0280804	Wdr12	28860
Adarb2	565881	17.5867	-0.106145	Eya4	247822	3.01919	-0.224541	Rgs20	160709	14.8998	0.0300178	Rapgef1	121258	149.436	-0.024099	Ttc3	98725	653.75	0.0106062	Numa1	80853	94.0441	-0.0908591	Anapc10	67239	9.73302	0.000822223	Cep135	57768	7.82572	0.111484	Lrig3	49191	2.13992	-0.29431	Sh3tc1	42807	2.05792	0.0926677	Stk38	37115	29.5266	0.0556338	Limk1	32559	48.9202	0.0281266	Gabpa	28854
Nalf1	565259	101.269	-0.00096007	Cntln	247612	7.67365	-0.0246206	Esrrb	160511	1.88591	-0.171183	Dnaaf11	121052	2.13002	0.142537	Dop1b	98686	111.771	-0.0523288	Elapor1	80842	29.0985	0.0292785	Pus10	67202	6.894	-0.0335783	Etfa	57735	11.5985	-0.0633197	Nr2c1	49188	9.65131	-0.0487731	Hacd4	42784	2.57321	0.0297838	Kcnk3	37101	11.3624	0.0983526	Ltbp4	32556	90.5657	-0.0201479	Rhbdf2	28854
Enox1	564997	26.9823	-0.072141	Slc24a2	247353	421.437	-0.126048	Srbd1	160510	7.69929	-0.121676	Tox2	121045	30.3788	0.109446	Sesn1	98489	35.6307	-0.0427564	Uxs1	80834	23.0156	-0.0582962	Vrk1	67198	8.44261	-0.0321493	Mettl16	57695	18.8954	-0.00790299	Tm9sf4	49163	67.2087	0.000180125	Sdcbp	42773	99.4635	-0.0914862	Impact	37098	113.354	0.0558126	Tlcd3b	32551	92.9216	0.0833524	Fhip1b	28843
Kcnq5	563539	76.1883	0.0117487	Suclg2	245791	6.73969	0.0104106	Lcorl	160434	17.3425	-0.0264347	Rab31	121023	52.1376	-0.0527659	Arih1	98360	64.5036	-0.0791101	Ubap2	80831	64.306	-0.117085	Elovl5	67155	44.8984	-0.0706933	1600020E01Rik	57679	5.41983	0.122353	Scaf11	49144	43.9896	-0.0733686	Zfp961	42754	9.79564	0.0484257	Gpat4	37081	60.7244	0.0104128	Lrrc2	32521	2.04773	-0.272296	Cops2	28835
Ntrk3	562053	161.79	-0.0569438	Gulp1	245327	1.89851	-0.27384	Jmjd1c	160201	52.834	-0.127548	Col27a1	120987	8.10159	-0.12399	Ube4b	98333	108.896	-0.0295004	Itgb8	80780	30.667	-0.180998	Mccc2	67109	14.863	0.0051962	Far1	57677	45.9837	-0.0114693	Niban2	49140	25.907	-0.114017	Ccdc163	42697	2.41045	0.0382174	Akap17b	37081	13.0988	0.0636019	Rabl3	32500	4.62579	0.182214	Hapstr1	28822
A830018L16Rik	561796	41.1743	-0.0668778	Arhgap42	244776	6.02739	-0.169302	Osbp2	160172	72.8528	-0.0563997	Arhgap21	120962	225.319	-0.079664	Rabep1	98327	71.5379	-0.00396801	Psmd9	80718	18.5443	0.00460723	Plpp1	67102	12.8927	-0.00690721	Ctdspl2	57641	11.6003	-0.0899567	Ube2e1	49137	42.6646	0.0668131	Gucy1b1	42683	77.97	-0.0240339	Stk40	37072	30.5396	0.0044266	Cd302	32495	4.92788	0.00824554	Mmrn2	28822
Schip1	561679	12.8898	-0.0627505	Dtna	244580	123.389	-0.0900524	Shroom2	159956	67.7756	-0.0643385	Pde8a	120937	20.4021	-0.269915	Kansl1l	98314	8.98304	-0.32011	Gapvd1	80638	70.3795	0.0440814	Stox1	67085	2.23562	0.000323099	Ube2r2	57637	86.6296	0.0213506	Il6ra	49137	6.27503	0.0306566	Strip2	42669	19.9452	-0.314487	Gpr89	37065	22.8443	-0.00707871	Adpgk	32494	15.3273	0.0170482	Usp16	28814
Slc9a9	560536	12.4647	0.0781045	Ppm1l	243941	77.7261	-0.0398915	Vwc2l	159682	5.48448	0.472115	Mipep	120905	24.1892	-0.0360681	Phyhipl	98283	186.927	-0.00580292	Neurl1a	80621	178.255	0.0250722	Flvcr2	67046	1.8919	0.165858	Cfap74	57633	13.5666	-0.0686563	Timp3	49134	53.5504	-0.0779618	Crhr1	42668	8.98746	0.243678	Ahr	37064	7.87211	0.138264	Elmod3	32491	26.6346	0.0406431	Mpp3	28809
Vps13b	560069	47.7781	-0.170909	Ssh2	243933	37.5917	-0.0944385	Synpo2	159630	4.67887	-2.14011e-05	Ppp6r3	120821	62.1554	-0.0480424	Sec24d	98186	22.7769	-0.0825908	Ncoa3	80617	41.2056	-0.125664	Tspan2	66984	179.426	-0.0395534	Galm	57630	2.32919	-0.0982752	Slc17a6	49113	10.2998	0.163488	Psat1	42659	71.3337	-0.00411099	Mysm1	37060	23.5671	-0.176285	Coq3	32489	10.2933	0.0174579	Jup	28805
Atp8a2	558639	32.6488	0.0179402	Pdss2	243396	6.39568	0.00816946	Smoc1	159606	10.1219	0.136096	Fli1	120657	3.19355	0.156282	Kcnk13	98183	4.04501	-0.349473	Fbln1	80586	14.1711	0.143815	Serpine2	66983	123.026	0.110772	Pspc1	57606	24.8905	0.0145906	Ace2	49088	1.40938	0.0215168	Trmt61b	42648	3.89276	0.0285082	Ube2ql1	37057	228.147	-0.0186346	Podxl2	32486	114.313	0.117657	Kpna6	28787
Nbea	558506	233.959	-0.0584067	Rapgef5	243373	131.385	-0.131478	Sorl1	159577	243.383	-0.121254	Usp13	120525	19.8188	0.0974551	Phc2	98179	82.3543	0.0101972	Larp4b	80570	56.9827	-0.0295526	Pxk	66906	33.4806	-0.00726296	Pitpnb	57596	69.9018	0.0432773	Snhg18	49080	1.5105	0.0427237	Tex10	42601	15.4346	0.01308	Fmo1	37049	7.4171	-0.16954	Myrf	32476	91.8632	-0.186977	Ift52	28787
Lrba	558012	21.2279	0.0401525	Ssbp2	243146	48.3392	0.113543	Gnao1	159422	901.109	-0.0319191	Lrp6	120489	32.8635	-0.158124	Wars2	98118	5.29229	-0.0678713	Zfp644	80548	33.4262	-0.0823623	Ahdc1	66850	84.1599	-0.0355516	Zdhhc20	57573	28.5789	-0.0734878	Zfx	49071	13.0685	-0.145103	Chka	42596	50.4372	-0.0164566	P2ry6	37019	4.37327	-0.0154304	Zfp946	32467	7.97707	0.0850374	Mfsd8	28783
B3galt1	556818	34.7784	-0.021068	Nhsl2	242670	56.9874	-0.154295	Sh3d19	159417	26.5806	-0.20698	Arhgef11	120475	92.6458	0.056563	Sos2	98090	29.3759	-0.0601684	Rab11fip3	80519	129.117	2.68859e-05	Srcin1	66846	317.984	0.00792357	Eif5b	57569	94.8128	-0.0213617	Sgpl1	49061	22.389	-0.082347	Rcl1	42554	9.91021	-0.0238473	Elavl3	37018	412.694	0.00522392	Rnf32	32465	13.82	0.0256844	E2f6	28779
Thsd4	555115	51.3191	-0.00680368	Srgap2	242101	78.766	-0.0126351	Cacna1b	159265	116.546	0.0285658	Sfxn5	120373	99.6851	-0.0507924	Hcrtr2	97976	1.78697	0.164747	Tmem245	80514	47.9253	-0.123584	Gtf3c1	66826	148.482	-0.0252644	Adcy7	57559	2.95922	0.282117	Paqr8	49044	91.898	-0.0453262	Rabgef1	42544	23.3918	0.0205248	Supt16	37002	36.0764	-0.0317755	Abhd17b	32452	26.8348	-0.0190682	Crebl2	28777
Ryr2	553843	164.161	-0.209553	Nf1	241919	67.2349	0.0423741	Rttn	159226	2.79848	-0.120596	Wwtr1	120261	15.0604	0.0201932	C2cd3	97919	29.7785	-0.142507	Zmynd11	80497	215.623	-0.0256149	Elfn1	66779	38.9703	-0.0398766	Spag1	57522	12.82	-0.104986	R74862	49043	4.77853	0.0951553	Abhd17c	42537	43.503	-0.0869549	Rufy2	36987	51.8159	0.0238975	Prpsap2	32438	19.2861	-0.0187084	Enoph1	28775
Slc7a11	551088	20.8578	0.192833	Neb	241827	2.54856	-0.0865697	Afg2a	159200	5.68563	-0.017743	Gm973	120153	6.30354	-0.0788362	1700019D03Rik	97855	6.20408	0.196609	Tgfa	80496	34.7611	-0.163646	Snx10	66778	65.9467	0.0371591	Foxp4	57512	74.7018	0.0566982	Ric3	49019	51.3936	0.0630747	Odf2	42525	79.7779	0.036921	Rhoq	36987	23.115	-0.045024	Acadl	32438	17.5664	-0.0514716	Golga5	28772
Kirrel3	550822	61.1096	0.0381824	Stx8	240955	11.9267	0.072252	Klf8	158666	2.51656	-0.0180349	Scube1	120022	18.2723	-0.0660282	Ago3	97852	42.2568	-0.142361	Gpatch8	80477	74.753	-0.0494286	Ep300	66726	81.0634	-0.0648879	Tmem132e	57432	8.20374	0.229974	Smc2	49017	7.5746	-0.146198	Casd1	42516	47.2215	-0.0132998	Ppp2r2d	36978	39.4815	0.0824814	Ythdc1	32438	43.3825	0.0205547	Slc19a1	28761
Grm5	550739	160.564	-0.0692704	Bbx	240546	15.7712	-0.0752576	Cdyl2	158591	1.86038	-0.0158231	Col12a1	119840	8.01	0.00326803	Hook3	97803	42.9014	-0.0522687	Septin6	80468	49.2895	0.0362417	Bcorl1	66691	22.4471	-0.0508796	Gcn1	57400	70.456	0.0086361	Klc1	48995	424.748	0.0308813	Eftud2	42512	91.6174	-0.0534128	Gosr1	36977	33.1259	0.035186	Rnf170	32422	15.3858	0.0235584	Zfp523	28757
Pard3	548124	17.8061	-0.158237	Rasgrf2	239645	61.0332	-0.00400111	Ankrd11	158455	246.692	-0.0396001	Itgb5	119673	40.8366	-0.0866358	Extl3	97795	88.7777	-0.0285685	Eps15l1	80465	61.6832	-0.0231414	Dennd5a	66690	247.507	-0.100247	Zcchc24	57397	63.0424	-0.00894387	Snx8	48963	7.80404	-0.157405	Ccdc62	42477	2.41015	0.373702	Slc25a25	36958	35.7999	-0.0144016	Fam234a	32420	18.4571	-0.0561057	Rap2a	28750
Tafa1	544024	26.8698	-0.114847	Grm3	239629	31.7417	-0.0533838	Herc1	158325	149.454	-0.0198348	Mprip	119555	301.743	-0.0450894	Btbd7	97674	15.9459	-0.167664	Gdpd5	80463	20.4424	-0.00729026	Edem3	66680	32.1544	-0.0933244	Rtn3	57380	835.968	-0.00811432	Urgcp	48959	46.9656	0.0276902	Ube4a	42473	46.2964	-0.108856	Rft1	36957	7.36292	0.119302	Dbx2	32397	19.2777	0.141832	Txndc5	28745
Large1	538941	138.561	0.0225757	Chl1	239625	117.138	-0.0164077	Zfp800	158078	6.75906	-0.120312	Vit	119344	3.76897	-0.0257076	Slc4a7	97661	30.4284	-0.149997	Prmt8	80461	55.2299	0.0327291	N4bp2	66587	8.68788	-0.148407	Fbxo16	57355	6.90346	0.0997738	Ap3s1	48950	28.6035	0.0614396	Nkain1	42447	27.6019	-0.100953	Dbt	36911	13.5805	-0.0554324	Naa60	32395	78.9001	-0.019739	6820408C15Rik	28743
Adgrv1	538086	2.00197	-0.388849	Smg6	238625	38.8854	-0.0170556	Sez6l	158034	309.822	-0.0477667	Trip12	119327	110.67	-0.0530028	Atp7a	97650	2.68468	-0.333527	Aldh1a2	80454	2.58458	0.372826	Phactr4	66566	10.7115	-0.130611	Xpnpep3	57344	10.9528	0.0925789	Gad1	48942	205.477	0.051792	Pdpr	42444	12.85	-0.047003	Zdhhc9	36909	60.2776	-0.119368	Pitrm1	32366	30.4007	-0.0791142	Slc35b3	28739
Sorcs1	535347	10.47	0.201157	Klhl32	238570	11.917	-0.027732	2610035D17Rik	158030	12.1787	0.0248223	Lrrc49	119299	46.3247	0.0522312	Atm	97591	9.33437	-0.106919	Kdm5a	80450	23.955	-0.0834829	Miga1	66558	62.5031	-0.0270736	Nploc4	57338	45.512	-0.0149437	Fez2	48940	21.8607	0.0318633	Cep250	42442	31.7493	-0.0993081	Epha10	36901	33.6522	0.0177491	Gtf2h2	32361	17.4261	-0.0231331	Thbs2	28735
Syne1	530565	303.669	-0.135005	Col22a1	238432	3.09585	-0.0210234	Prdm5	158022	6.54828	-0.17586	Spink10	119159	4.36385	-0.0816452	Ggact	97534	12.8601	0.21171	Adcy3	80422	49.3026	0.0159793	Spata6l	66532	4.46255	-0.022954	Sbno1	57299	88.4232	-0.0574546	Vav1	48931	2.50126	0.21464	Hsd11b1	42441	23.811	0.087371	Lancl2	36899	57.3232	-0.0497061	Zfp141	32354	10.2115	-0.0957736	Zfp384	28725
Lhfpl3	529538	16.268	0.0686736	Fut8	238213	58.0259	0.0121941	Mvb12b	157993	135.56	-0.0134049	Kdm2b	119158	23.6704	0.0278558	Tpcn2	97487	4.0278	0.0535787	Cep170	80414	49.1265	-0.0893316	Trmt11	66524	3.52518	-0.0703685	Ypel2	57282	28.6372	-0.0854808	Smap2	48930	159.422	-0.0406937	Stat1	42425	5.68868	0.158955	Zfp286	36885	13.4598	-0.0268562	Secisbp2	32347	17.8616	0.0407151	Rcc1l	28720
St6galnac3	526908	12.6821	-0.16703	Rcan2	238165	62.4384	-0.0145913	Rps6ka3	157937	21.4074	-0.0632127	Heph	119126	3.86786	-0.183046	Cert1	97432	42.7005	0.0199355	Rnaseh2b	80403	6.07968	0.00691351	Sp4	66507	15.5919	-0.19465	Smyd4	57272	8.05151	0.0801827	Ppp2r1b	48928	7.64576	0.104457	Acsf3	42394	12.966	0.0153435	Rtel1	36877	16.6086	0.0757162	Cluap1	32346	10.659	-0.00311566	Tbc1d10a	28716
Psd3	522945	297.67	-0.0457361	Gramd1b	238150	216.353	-0.0676217	Nbeal1	157729	8.20046	-0.0231844	R3hdm2	119057	188.833	-0.0572104	Brwd3	97356	7.20706	-0.239306	Ism1	80403	4.25253	-0.267391	Hectd2	66496	25.628	-0.0539768	Cep85	57254	9.67218	-0.0196135	Dcaf8	48921	97.3125	0.00969739	Nipa1	42387	26.2926	-0.103131	Rbbp6	36871	83.8087	-0.00498624	Kcna6	32345	61.7461	-0.0209645	Stard7	28714
Ptprk	522577	40.5351	-0.113181	Akt3	238130	131.876	-0.0779128	Cdh7	157726	2.8833	0.280282	Cyfip2	119009	838.097	-0.0772366	Vopp1	97352	40.5227	0.0267667	Blm	80386	2.80456	0.0452719	Mark2	66464	93.5075	0.00935714	Mosmo	57236	26.7715	-0.132895	Glmn	48921	6.31364	0.236254	Krit1	42380	39.1592	-0.0635116	Qsox1	36860	20.7828	-0.0499458	Csnk1d	32340	106.966	0.0401967	Pofut1	28714
Atrnl1	522309	60.0363	-0.071171	Ralgps1	238069	71.8413	0.0336507	Snrpn	157724	111.618	0.107135	Kcnq1ot1	118925	51.5957	-0.0876599	Slc12a6	97338	57.0227	-0.0675843	E130008D07Rik	80356	3.0044	0.0924529	Gpr107	66459	42.0262	-0.0246134	Mrpl1	57234	9.58804	-0.0434823	Cds2	48902	314.637	0.012851	Ppm1a	42364	118.671	0.0331452	Hadha	36858	67.2166	-0.019172	Parp1	32330	89.3851	-0.0619365	Clcn7	28713
Zmat4	520566	39.0104	0.10486	Nxpe4	238004	10.8053	0.114877	Insr	157556	29.7149	-0.0364026	Snx25	118898	27.204	0.0985987	Ascc1	97183	13.7338	-0.105058	Sh3pxd2b	80353	15.9475	-0.151381	Vwa3a	66424	14.1298	-0.484642	Zc3h12c	57228	5.29597	-0.176317	Gabpb1	48895	13.7672	0.0447352	Tifa	42359	2.61565	-0.196181	Dnajc24	36840	4.01572	0.284726	Snupn	32328	7.0015	0.0986982	Ebpl	28697
Pde4b	519716	59.4111	-0.0287267	Prkag2	237898	104.664	0.0401283	Tbck	157544	25.8797	-0.079704	Cyria	118826	146.216	-0.0374725	Fgd5	97126	7.89049	-0.0157337	Septin10	80220	2.74681	-0.138356	Lpgat1	66421	86.8328	0.0286703	Pcdh10	57225	78.5919	0.046296	Tmc7	48895	9.69894	-0.0301887	Gkap1	42353	11.1728	-0.09086	Cyb5b	36831	113.314	-0.048336	Itga3	32327	18.515	0.123261	Sparc	28683
Gmds	519161	5.714	0.0150913	Greb1l	237763	7.93501	0.100678	Mast2	157512	156.898	0.0179284	Slc6a11	118711	100.586	0.125505	Satb1	97103	54.215	0.0621207	Utp20	80197	18.3334	-0.0742603	Bclaf3	66393	4.55114	0.0781378	Crtc1	57224	317.214	-0.0594462	Phldb1	48894	192.692	-0.14561	Orc2	42338	16.4082	-0.0705847	Tsc2	36814	172.789	-0.0348704	Acox3	32312	25.2075	0.0347014	Ubxn2a	28673
Elmo1	517757	49.1061	0.0804149	1700025G04Rik	237722	72.4716	-0.0117331	Fhip1a	157230	7.28103	-0.505529	Lpar1	118643	37.8362	-0.17011	Ngef	97036	79.0117	0.03449	Rtkn2	80170	2.57456	0.0975411	Coro1c	66322	66.2139	-0.0149697	Prkci	57212	35.8586	-0.0527683	Dnajb14	48882	79.6781	-0.0778319	L1cam	42327	154.889	0.0645283	Cars2	36806	13.2296	0.0345707	Hgsnat	32300	34.7549	0.0673613	Ddx11	28654
Kcnd2	514302	92.7381	-0.106729	Shroom4	237594	5.46245	0.0835162	Mllt10	157151	34.8949	-0.110068	Ostm1	118637	34.8318	-0.0277612	Lima1	96986	17.1172	-0.00192873	Epc1	80157	32.5878	-0.0462523	Gng7	66321	225.85	-0.11351	Slc25a53	57186	9.49058	0.00155646	Ermard	48836	6.34123	0.220247	Cul4a	42319	46.4002	-0.00508935	Spire2	36802	16.3847	0.072841	Cxxc5	32291	57.9253	0.0483216	Riok3	28646
Syt1	513332	1094.61	-0.0271642	Mir9-2hg	237502	38.9498	-0.0322454	Tmem241	157087	2.82499	-0.00727714	Gab3	118615	1.46416	0.107632	Ccdc149	96870	32.9707	0.0974264	Synrg	80150	67.8359	-0.0818396	Wdr20	66294	12.925	-0.081008	Tmem178	57184	48.6329	-0.0182932	Snx4	48827	29.2369	-0.0191905	Sf3b1	42312	153.172	-0.0441162	Ncf2	36797	3.07468	-0.00855812	Ppp1r37	32276	142.572	-0.0351351	Ciz1	28643
Rasgef1b	511639	10.7938	0.14226	Ttll5	237234	37.9212	-0.0844881	Gsk3b	157083	104.482	-0.0713248	Cnnm2	118596	27.9274	-0.0612054	Myh11	96837	8.32011	-0.231177	Rasgef1a	80108	248.132	-0.00528149	Radil	66259	12.2854	0.158792	Anln	57176	24.0439	-0.169977	Tmem87a	48801	20.4792	0.0376196	Mpzl1	42298	27.0725	0.00165751	Ipo5	36775	101.171	0.00202009	3110056K07Rik	32267	4.68677	-0.0567144	Flnc	28627
Cpq	511423	5.86792	-0.225382	Wdfy3	236965	129.491	-0.0457631	Map3k20	156973	5.58446	-0.0815781	Ano10	118549	15.5869	0.0448759	Prickle1	96777	73.5563	-0.0080065	Dtnbp1	80072	48.815	0.0303563	Bzw2	66245	30.8877	0.00743433	Fam185a	57166	8.39692	0.0463147	D030028A08Rik	48790	5.12458	0.101	Faf2	42279	44.576	-0.0470025	Kctd3	36746	65.8979	-0.00217109	Vstm2b	32266	46.7895	0.0273701	Nadk	28623
Arhgap6	509336	3.99349	0.673253	Bicc1	236868	7.26446	0.259292	Mbnl1	156920	54.7007	0.01258	Fkbp5	118433	35.0065	-0.0557507	Rgs17	96737	36.0022	0.0923216	Pxdn	80050	83.9762	0.0102149	Plod2	66205	6.06877	0.0598442	Galc	57165	20.2004	-0.00702252	Megf8	48753	163.668	-0.00925569	Fam91a1	42272	43.7568	0.0309223	Pigg	36746	12.4547	-0.135101	Inpp1	32261	22.0761	0.0122661	Slc30a6	28613
Aff2	507743	6.71916	-0.191764	Usp29	236641	23.0117	0.10125	Ccdc91	156784	23.195	-0.0274643	Pan3	118341	27.4665	5.55931e-05	Camk2b	96718	1236.9	-0.0665946	Fnip1	80036	27.7462	-0.0673106	Mir124-2hg	66198	20.0003	0.297606	Usp28	57142	18.2063	0.0680697	Stau1	48750	61.9892	-0.0279901	Bloc1s5	42267	8.82259	0.0435793	Tmem219	36746	9.78385	0.127461	Draxin	32261	3.53579	-0.332201	Usp2	28606
Fgf13	505926	174.302	-0.087877	Fryl	236632	57.5958	-0.0394496	Pcdhga4	156663	5.28605	-0.0997687	Fam13c	118255	78.379	-0.0754458	Phka2	96712	22.5161	-0.00205132	Cemip2	80018	10.688	-0.0765219	Rbm27	66189	21.3562	-0.097004	Axin1	57123	20.3661	-0.0495965	Ireb2	48741	34.9738	0.00458223	Nefm	42256	124.752	-0.0101934	Recql	36745	12.6618	-0.0448625	Ddx1	32240	76.1079	0.0376318	Grtp1	28598
Car10	503721	34.4265	0.069831	Ldlrad3	236182	13.4678	-0.0607983	Jakmip2	156366	44.939	-0.0338604	Pum1	118243	87.6659	-0.0723899	Tet3	96711	34.3231	-0.125429	Prkaa2	80016	18.999	0.0134489	Synpo	66169	211.978	-0.076941	Tbc1d22b	57113	65.1964	-0.0233125	Rbms2	48739	7.64992	-0.0185004	Ints3	42234	73.3927	-0.00160559	Hmgn3	36737	36.7995	0.137448	Ccnt1	32234	31.5732	-0.0453019	Znhit6	28590
Dock1	502985	20.6881	0.00064417	Bcar3	236055	8.94504	-0.01153	Ino80d	156272	18.3653	-0.0933786	Cabin1	118229	105.088	-0.00340613	Shc4	96701	4.47188	0.0485818	Asxl2	79995	21.4049	-0.191542	Zfand4	66080	2.3892	0.0682186	Tpr	57097	97.4797	-0.0693592	Atp2a2	48712	495.605	-0.0062087	Galnt3	42228	3.19002	0.109626	Col1a2	36730	14.8285	0.272097	Ccnc	32221	15.4888	0.0199115	Tab1	28580
Edil3	501751	66.2231	-0.0626078	Trps1	235711	18.3373	-0.101171	Cdc14a	156192	3.30899	0.0910167	Mdn1	118098	37.4185	-0.0635123	Slc25a12	96686	131.373	0.0122322	Gramd4	79939	25.9818	-0.0444601	St7l	66059	14.9383	-0.0379699	Mapk14	57077	68.0211	0.0182969	Appl2	48705	64.5538	0.0210929	Kcnc1	42207	152.717	-0.0137193	Rab3il1	36711	12.9121	0.0571181	Emp2	32219	22.901	-0.113117	Gnpnat1	28579
Dock2	497904	3.47956	0.0461906	D7Ertd443e	235381	4.9122	-0.207897	Pdlim5	156103	17.5102	-0.0742775	Nsd3	118077	62.4355	-0.0177394	Vezt	96652	47.9113	-0.0277028	Prmt3	79919	12.1317	0.0531097	Rassf3	65997	8.32059	0.203313	Nvl	57066	53.4802	-0.0878756	Fa2h	48689	116.521	-0.193031	Eif4enif1	42196	51.0285	0.0138971	Bves	36707	5.966	0.0832656	Ddx42	32213	56.4811	0.0144865	Vamp4	28569
Dnm3	495581	84.1794	0.00569701	Unc79	235206	72.964	-0.0490938	Ikzf2	156031	2.20035	-0.153467	Mkln1	118076	62.5465	-0.00765123	Lgr4	96610	21.7829	-0.0988047	Ift43	79918	4.13532	0.0799084	Cep162	65959	14.0608	-0.194167	Fez1	57060	150.79	0.0400415	Bean1	48680	12.9565	0.0904412	Xpo1	42194	47.3117	-0.0588041	Samd4b	36705	107.104	-0.0380595	Azin2	32209	19.406	0.0197998	Ddx19b	28563
Cacna1e	493770	273.51	-0.119094	Cfap20dc	235048	6.62251	0.164007	Mbnl2	156028	160.391	-0.110025	Eipr1	118062	31.3845	-0.041901	Epg5	96548	30.9715	0.00513061	St8sia4	79889	9.043	-0.0191463	Ift57	65893	26.3573	0.0557104	Cep70	57037	12.9524	0.0778523	Lsm14a	48669	34.7342	-0.0625612	Rad23b	42194	172.288	-0.0348526	Pank2	36693	28.5154	0.0662377	Agrn	32198	199.64	0.00318669	Ephb4	28560
Gabrb1	490924	136.093	-0.0778316	Ncoa2	234978	75.5904	-0.115293	Sema3c	155987	23.2982	-0.169771	Msrb3	118005	4.4469	-0.318001	Memo1	96485	14.5411	-0.0010021	Trip4	79864	24.2783	0.0271134	Sptan1	65891	899.895	-0.0260398	Speg	57023	166.213	-0.0280096	Cenpj	48664	2.02231	0.0413121	Arl8b	42179	143.791	-0.0285125	Maml1	36677	13.0635	-0.0787072	Arhgap27	32195	15.7385	-0.00201183	Vdac1	28537
Kcnh7	490873	31.5808	-0.0553353	Htr2c	234764	30.7534	0.0102368	Arhgap22	155908	3.13143	0.0216322	Fam184a	117978	15.4358	-0.088121	Pecam1	96411	14.288	0.0631242	Zfp292	79847	27.6466	-0.196698	Spopl	65886	8.16967	-0.156711	Zfp106	57023	154.733	-0.105331	Nod1	48663	6.65152	-0.0733304	Creb3l1	42174	6.31178	-0.126565	Vps39	36676	66.2789	-0.0199919	Csrp1	32171	186.488	-0.104323	Suclg1	28529
Prkce	490134	542.635	-0.0915096	Etv6	234458	10.2452	0.00799101	Ndufaf2	155908	8.96614	-0.0440689	Dglucy	117924	4.48582	0.0162419	Cnot2	96350	44.3097	-0.0662897	Rnf152	79796	3.72328	-0.12762	Emb	65879	16.1206	-0.0592331	Taf2	57021	29.1892	-0.0238843	Pdzd8	48602	47.902	-0.0232756	Fgf9	42173	8.70474	0.0398766	Panct2	36670	2.10203	-0.0697752	Dcun1d2	32168	33.16	-0.0117267	Fbxo28	28527
Unc13c	489544	9.19268	0.423421	Tanc1	234107	112.718	-0.158299	Pip4k2a	155871	85.0558	-0.169146	Ttbk2	117788	43.8642	-0.0062346	Gpr176	96309	11.0856	0.0654425	Dcun1d4	79794	65.3076	-0.0248968	Atg4c	65853	23.1121	0.05503	Prpf40a	56998	34.5721	-0.0194607	Sbno2	48579	24.0729	-0.0358384	Washc5	42170	42.6649	-0.0251455	Ccdc40	36666	3.62375	0.042682	Rap1b	32164	38.5719	-0.00128776	Rab21	28510
Rims1	488728	123.912	-0.0483028	Mycbp2	233403	251.436	-0.101073	Fntb	155823	28.3749	0.00548299	Sgk1	117719	36.9109	-0.0737092	Rxfp1	96269	11.9704	0.331543	Epas1	79710	91.7736	-0.185839	Zfp366	65833	4.4314	-0.288679	Acsbg1	56993	105.482	0.0366605	Kcnj12	48567	4.09559	0.209363	Pla2g6	42162	23.3065	-0.0457168	Nif3l1	36665	19.5906	0.0303917	Ruvbl1	32163	20.6876	-2.52261e-05	Entpd3	28509
Dennd1a	488399	82.1062	0.0176364	Sil1	233384	13.9646	-0.0905636	Usp32	155719	91.5309	-0.0421886	Rock1	117644	19.7688	-0.0552737	Rpgrip1l	96232	15.9043	-0.132052	Ppp1r13b	79653	120.376	-0.104435	1110004F10Rik	65813	44.5358	0.0813489	St3gal5	56979	81.7544	-0.0158127	Ndc1	48562	15.0967	-0.12248	Uchl3	42158	16.3089	0.0745009	Tent4a	36658	38.369	-0.0336327	Gns	32159	81.2075	-0.0241146	Prnp	28501
Aff3	487629	40.7778	-0.0494808	Tasp1	233325	10.6326	0.116158	Ccdc34	155543	16.0124	-0.13881	Coro2b	117552	348.187	-0.0523385	Kirrel1	96154	4.69639	0.0559338	Firre	79628	57.6324	-0.0591965	Cacna1g	65807	97.9498	0.175637	Folh1	56966	3.88807	0.0784667	6330420H09Rik	48544	3.02388	-0.0675984	AU020206	42123	2.15846	0.0687604	Sh3glb1	36657	70.1586	-0.00950571	Hsd17b11	32157	27.1502	0.0712644	Tbp	28491
Cpne4	487258	83.583	-0.0462643	Tns3	233029	67.1282	-0.118689	Kif5c	155480	498.94	-0.00304379	Ctdspl	117545	24.163	-0.01835	Cuedc1	96082	27.8481	-0.0119356	Atosa	79595	43.2902	-0.0411237	Grip2	65741	16.4875	0.113194	B3gntl1	56956	4.84132	-0.0844951	Gemin5	48537	21.2552	-0.0623757	Arl3	42102	45.5767	0.0175498	Elp2	36641	65.2035	0.0642958	Fzd6	32154	7.35547	0.0405638	Atp6v1e1	28488
Utrn	487177	29.0935	-0.0145297	Kctd8	232394	4.97107	0.0983021	Ston2	155378	20.4909	-0.149701	Ccdc88c	117533	48.0303	0.0356768	Ccdc6	96079	40.0022	-0.0526123	Nup214	79539	45.5931	-0.0566995	Pik3r5	65728	1.75442	-0.190729	Dzank1	56857	78.1526	0.127101	Hnrnpr	48505	57.6148	-0.000584063	Arhgef2	42086	128.285	-0.0712141	Lmo1	36635	23.1005	0.0813125	Bclaf1	32144	87.0913	-0.0182021	Bin2	28476
Spock1	487138	170.434	-0.00447882	Sgip1	232331	137.735	-0.0770773	Vps13c	155242	51.9946	-0.258086	Arid2	117474	31.4454	-0.0290574	Bcl11a	96067	144.319	0.0449098	Banp	79508	28.1712	-0.00757861	Ptbp2	65724	66.4274	-0.0201149	Ssh1	56800	23.2025	0.067287	Sh3yl1	48494	6.36202	0.190095	Tcaf1	42086	192.296	-0.0374482	Ercc8	36633	5.94261	-0.00553916	Pdpn	32133	8.93009	-0.136828	Fbxl18	28475
Rims2	486112	54.0512	0.0052511	Ripor2	232291	49.0538	0.128694	Bmp6	155195	5.96263	-0.443822	Kdm6a	117361	19.4592	-0.0153964	Atg5	95933	15.7968	0.0414672	E2f3	79488	20.0988	0.0414637	Smg7	65651	88.3044	-0.0401774	Bod1l	56777	60.6891	-0.0507675	Mlxipl	48492	5.06618	-0.000481926	Nup107	42084	8.58609	-0.0803414	Bdh1	36621	48.7561	0.0276365	Zup1	32127	5.88707	-0.0883093	Atp1a1	28465
Diaph3	485868	1.77264	-0.167007	Reps2	231695	101.169	-0.156348	Skap2	155127	6.91049	-0.0855651	Dpysl3	117302	52.5833	0.0630679	Afap1l2	95867	14.2828	-0.0698165	Trim33	79482	45.0611	-0.11198	A730056A06Rik	65622	1.99239	0.282132	Cnnm1	56774	148.642	-0.00936701	Dnajc11	48446	49.4666	0.0290709	Nprl3	42079	33.0203	0.0311271	Fam174b	36617	25.0814	-0.00532744	Rab40b	32126	25.3469	-0.114817	Pax6	28464
Khdrbs2	485854	5.48487	-0.0613039	Tjp1	231616	88.305	-0.108179	Taok3	155090	64.8882	0.0310313	Qki	117253	197.335	-0.0572117	Clip4	95800	50.7363	0.110262	Heca	79455	22.9161	0.0180756	Syk	65619	4.50409	0.0854011	Togaram1	56769	35.6066	-0.0460838	Sms	48432	71.1329	0.0388401	Sox13	42074	10.3231	0.0732086	Iws1	36587	21.0557	-0.0649969	Arpc2	32125	233.41	-0.119149	Tbx18	28460
Chrm3	485361	45.011	-0.056277	Sema3e	231413	49.9264	-0.0824864	Pibf1	155069	7.11446	-0.00629283	Taf4b	117114	3.64954	-0.0522384	Mia2	95784	39.5623	-0.0420407	Ulk2	79424	89.9254	-0.0689565	Ell2	65607	19.783	-0.0530343	Dync2i1	56760	14.6789	0.0193843	Plekhm1	48412	31.0818	-0.0785292	Snph	42044	505.419	-0.026745	Gmeb2	36586	18.8356	-0.0521437	Pi4kb	32112	42.2657	0.00412573	Wdr75	28453
Myo16	480831	33.0868	0.106472	Unc80	230781	181.915	-0.105092	Kcnn3	154968	18.2331	0.103509	Rasgrf1	117069	682.644	-0.0270131	Lhpp	95782	23.4557	-0.0236343	Spop	79326	96.7425	0.00975149	Blnk	65607	5.52725	-0.209462	Anxa4	56744	2.18047	-0.227959	Pip5k1a	48400	59.5761	-0.0330935	Slc14a1	42028	13.4923	-0.0521337	Pabpc4	36574	34.7211	0.0110592	Fam163b	32111	184.579	-0.192932	Ttyh3	28453
Lrrc7	479330	53.8	-0.164157	Gas7	229883	384.898	-0.0433445	Vwc2	154708	3.41947	0.221577	Iqck	116900	3.56238	0.0932523	Lars2	95739	37.1783	0.00905559	Moxd1	79273	5.89228	-0.146709	Lncppara	65605	4.95297	0.128425	Caap1	56715	4.33372	-0.12851	Ccar1	48358	50.4468	-0.0455796	Ttll4	41985	18.7059	-0.07421	Bend3	36565	7.137	-0.116945	Dpp9	32098	91.0196	-0.0592992	Rab5a	28446
2210408I21Rik	478244	5.92795	0.0544421	Ncoa1	229820	140.288	-0.0580045	Dcdc2a	154702	5.38554	0.0165855	Cox10	116841	29.7956	0.0171672	Add2	95728	260.278	-0.0878655	Trip11	79224	29.887	-0.110445	Kcnip3	65596	85.4876	-0.0112581	Capn5	56715	100.241	-0.0484298	Ppp4r1l-ps	48351	22.1006	0.0193103	Dhx29	41978	23.807	-0.00275443	Atg16l1	36558	42.845	0.0812126	Ppp6c	32097	29.3485	-0.0215297	Sh2b2	28409
Caln1	477957	177.42	0.0251999	Tnrc6b	229772	55.6047	-0.0696265	Bicd1	154443	22.6086	-0.0181932	Mindy4	116839	6.1416	0.103024	Car8	95679	2.57263	0.240024	Ube2g1	79198	37.0972	-0.0738456	Pantr2	65580	2.73666	-0.05183	Lix1	56715	25.3174	0.034361	Mfsd14b	48312	20.4784	0.00596097	Kif3b	41977	66.6752	0.00327385	Sf3b3	36548	68.6593	-0.0274784	Psmb2	32084	46.8854	-0.00290665	Smad7	28406
Tafa2	477208	26.1023	-0.0889325	Srgap3	229295	344.227	-0.0191912	Frem1	154412	4.05896	-0.414204	Fat1	116810	32.7297	-0.0703126	Lrig1	95629	23.0072	0.104322	Pigu	79187	18.5767	-0.100819	Ptdss1	65571	40.3215	0.0134822	Lmcd1	56667	4.76163	0.198514	Cbx5	48272	90.72	-0.0241685	Cep63	41946	17.1907	-0.0174466	Bcl2l11	36509	3.98463	-0.102264	Snrnp200	32065	106.491	-0.0679807	Prune1	28402
Sema3a	477152	2.06801	0.119412	Atp8a1	229294	125.182	-0.13027	Man2a1	154374	13.5144	-0.0111368	Kif21a	116672	121.721	-0.0559791	Scn5a	95608	2.10128	0.614031	9130024F11Rik	79178	6.24522	0.169768	Slk	65568	72.3335	-0.125197	Alg13	56646	4.75696	0.0516703	Sez6	48248	305.095	0.0941496	Glo1	41935	52.8502	-0.0450697	Bphl	36477	13.2951	-0.0627018	Zfhx2	32062	133.564	-0.106676	Clta	28394
Dok6	477104	62.0625	-0.116765	Dchs2	229261	2.06024	-0.0681072	Epha7	154368	99.4196	-0.268993	Cyth1	116541	96.5069	-0.113254	Parg	95601	21.999	-0.0649397	Rasgef1c	79159	1.97148	0.231267	Scarb2	65519	81.7133	0.00925053	Bcl2l13	56630	36.4565	-0.0234261	Camkk2	48239	127.849	-0.00691487	Mblac2	41934	28.6277	0.0317613	Aspscr1	36474	37.0956	0.0476284	Mapre1	32036	61.3514	0.00353724	Sec62	28388
Slc24a3	474412	218.113	0.0112962	Ttll11	228672	29.2325	0.0202002	Ctnnbl1	154213	22.3967	-0.0986257	AU040320	116526	66.3892	-0.102822	Ankrd55	95551	3.94359	0.145672	Tpd52	79130	37.3063	0.0466928	Abcb4	65514	4.16209	-0.108666	Rftn2	56623	29.9249	0.00429953	Kif9	48221	4.92647	-0.0378256	Aagab	41928	46.1706	-0.0814982	Stn1	36474	8.62264	0.000208364	Kcnh2	32015	26.1856	-0.0025933	Hp1bp3	28387
Bcas3	472891	61.8215	-0.0249163	Cobl	228352	16.8703	0.221221	Sphkap	154061	185.522	-0.162015	Fam193a	116523	52.3529	-0.0891374	D5Ertd579e	95539	60.5704	-0.0434786	Celf1	79115	125.558	-0.0345222	Faxc	65510	23.094	-0.0849925	Eeig2	56610	20.9626	-0.0501385	Ctnnbip1	48201	31.8209	0.0839945	Prkcg	41911	817.608	0.000756435	Sfxn1	36473	35.33	0.0232953	Sgtb	31994	73.8851	0.0171688	Zfp738	28386
Trappc9	471584	79.1593	0.0257175	Pdzrn3	228288	12.3594	0.0724526	Plxnc1	153969	32.2017	0.0966731	Cast	116442	5.1302	-0.189849	Tbcel	95493	40.4221	-0.0487636	Frs2	79107	40.4462	-0.0990193	Naa16	65509	7.35225	0.125663	Unc5a	56607	233.042	0.0424817	Samd8	48195	41.9451	-0.0123655	Gpatch1	41904	27.8314	0.00905723	Igdcc4	36454	35.7124	0.00757398	Slc36a1	31980	61.6933	0.0230352	Rrp15	28380
Col25a1	468376	36.9402	0.0454063	Rbfox2	228014	156.273	0.0377306	Slc2a9	153870	2.21753	0.168425	Sik2	116272	17.3795	-0.0941024	Dennd2a	95489	30.43	-0.0123846	Gprin3	79068	4.78179	-0.231086	Pot1a	65509	11.9566	-0.183056	Otud7b	56607	38.1734	-0.138863	Ipo9	48187	113.77	0.0146763	Slc25a17	41901	19.8896	0.0587745	Helq	36453	11.4645	0.0968323	BC034090	31973	10.0174	-0.11947	Psmf1	28374
Tmem117	466866	3.91915	0.0330868	Rnf150	227912	53.6297	-0.100818	Nipbl	153846	39.5326	-0.141441	Epm2a	116240	16.6552	0.0747687	Trim24	95485	30.1991	-0.0743548	Drg1	79055	42.7495	0.0752129	Ntf3	65498	5.0157	-0.0791176	Irak2	56559	12.9937	-0.0576339	Nphp1	48165	13.4547	0.0139042	Smyd2	41871	41.1413	0.0754974	Carnmt1	36436	4.39964	-0.0296579	Rragb	31962	49.0809	0.0494541	2810002D19Rik	28374
Ppfia2	465613	124.447	-0.145144	Rap1gap2	227559	140.579	0.0368974	Gm4221	153782	1.54706	-0.192045	Sybu	116207	64.4901	-0.049739	Heatr5a	95450	11.6094	-0.0940943	Dipk1a	79032	17.2033	0.0211395	Dync1h1	65493	507.677	-0.0102441	Cpeb2	56554	28.2345	-0.0296575	Ubl3	48154	103.442	-0.0106567	Prmt7	41858	33.7424	0.0704823	Psen2	36434	14.7223	0.0166061	Kank2	31960	10.8888	-0.216886	Fignl2	28373
Xkr4	465597	4.82655	-0.265449	Slc35f4	227527	9.80591	0.128774	Aak1	153706	381.684	-0.0420023	Pcdhga8	116167	6.71455	-0.0135357	Atp10d	95446	2.45173	0.0301199	Agbl3	79027	5.96024	0.0573473	Ehd4	65431	7.42282	0.116471	Dusp1	56538	15.1226	0.15	Malt1	48129	7.69148	-0.0896905	Cdc5l	41853	43.9135	0.0505747	Prps2	36427	15.8364	-0.112052	Inip	31952	16.6579	-0.0185563	Thra	28368
Arb2a	464202	25.8726	-0.0342972	Tead1	227489	28.4853	-0.0975139	Cemip	153645	26.0309	-0.0814009	Gab1	116085	38.747	-0.166746	Ergic1	95445	98.6722	-0.0186751	Mpped1	79027	191.86	0.127233	Glce	65407	12.0817	-0.0366036	Abcd3	56528	36.8499	0.0871282	Git2	48110	42.3886	-0.0648871	Adgrl1	41849	456.834	-0.0063172	Atp6v0e	36416	17.2768	-0.152374	Ccdc39	31948	14.4545	-0.025193	Pgap2	28359
Fam110b	464133	31.8129	-0.0392715	Nsmce2	227437	10.1118	0.09436	Cdh11	153547	66.6666	-0.0118983	Rnf217	115991	9.87817	-0.0159939	Pcdh17	95439	75.7384	0.0866168	Eif3h	78965	100.391	0.000361592	Qtrt2	65402	10.8832	0.00775724	Pdcd6ip	56515	79.8586	-0.0724146	Stambpl1	48104	13.5962	-0.0215142	Lman1	41842	23.7414	-0.0212717	Xylb	36416	6.05924	0.057159	Slc25a40	31947	7.00053	-0.00417561	Zfp994	28351
Gpr158	463005	95.7734	-0.0670539	Erg	227424	3.80432	-0.0746971	Anks1	153469	30.8414	-0.0231178	Syt2	115916	14.508	0.0293349	Ptn	95291	122.239	0.0527641	Pla2g4e	78923	3.66436	0.312232	Fancd2	65335	3.48619	0.00925893	Aftph	56505	55.5686	-0.0120439	Ints7	48052	27.9411	-0.115012	Rufy1	41839	32.5213	0.0321834	Tom1	36416	16.0122	0.0335644	Prmt9	31941	12.2008	0.0542564	Cbs	28344
Zfp407	461698	9.55621	-0.29784	Gab2	227360	16.709	0.0815602	Ppfibp2	153376	7.57451	-0.295309	Cacna2d4	115881	3.22728	-0.206601	Gnai1	95220	115.543	0.0364342	Rcan1	78914	34.4682	0.0242813	Scrn1	65316	131.754	0.0538678	Insyn2a	56504	6.16113	-0.0121443	Islr	48038	11.7922	-0.0764394	Ccdc13	41834	6.52425	-0.0532119	Wdr1	36408	127.111	0.0126648	Parp12	31939	7.26508	0.00164403	Bora	28318
Pde10a	461276	59.8414	-0.00731152	Pcdha5	227217	2.09006	-0.0547112	Akap9	153256	43.1806	-0.0838964	Abl1	115851	61.558	-0.0827862	Arfgef1	95099	74.2874	-0.07964	Slc1a1	78911	108.608	-0.00830797	Eprs1	65316	64.8925	0.000166857	Phtf1	56488	24.2436	-0.0773078	Nup153	48035	32.4826	-0.117511	Nhsl3	41826	11.3238	0.198122	St13	36408	96.1175	-0.0437092	Hip1r	31930	71.4127	0.0443592	Rad51c	28309
Grin2b	460278	326.758	-0.0356754	Kmt2c	226985	71.5103	-0.0885217	Col5a1	153089	16.3281	0.419131	Fnbp1	115802	142.038	-0.08857	Map1b	95094	918.333	-0.0702565	Papss1	78903	52.0501	0.0444893	Por	65293	78.4431	-0.0396672	Fancm	56455	6.91537	-0.00606736	Jcad	47991	66.8588	-0.106569	Tex9	41818	6.67147	-0.0512063	Clpx	36398	16.8238	0.0215928	Zbtb37	31927	13.622	-0.0859193	Cdk7	28308
Reln	460248	49.4947	0.0952966	Cdh20	226952	13.4204	-0.0388582	Myo5a	152673	227.819	-0.00751836	Sclt1	115794	5.79968	0.0704074	Abcc5	95091	148.481	-0.0228856	Trappc8	78870	42.9649	-0.0196704	Mxi1	65292	46.6959	-0.00842401	Camsap1	56444	80.0746	-0.000859657	Slc39a14	47956	23.6167	-0.121305	Mgat3	41798	143.23	-0.0059221	Lrsam1	36398	31.363	0.0735916	Trim28	31921	114.417	0.0503216	Scoc	28307
Snd1	460023	72.958	-0.0281957	Plekhg1	226939	27.5515	-0.0812389	Srrm4	152542	39.1853	0.117593	Ostf1	115686	11.5983	-0.0939888	Pcyt1b	95088	46.9474	0.00514436	Micu3	78850	55.1906	0.0271398	Gm45844	65272	1.5405	-0.0268128	Afap1l1	56441	16.0598	0.0152071	Ascc2	47952	29.4397	-0.0218743	Coa8	41792	14.5558	0.0515504	Gpr137b	36394	7.79702	-0.0299328	Dhx9	31902	91.3112	0.000469233	Rbbp5	28294
Gphn	458393	60.3538	-0.00869071	Rab3c	226809	260.914	0.0402882	Map4	152495	537.831	-0.0671022	Rerg	115672	15.9027	-0.0289579	Grk4	94926	2.81798	-0.0255676	Sec24b	78794	58.532	-0.0432644	Ptch1	65270	29.6194	-0.00162215	Togaram2	56408	3.10443	0.121999	Ifitm10	47916	20.6346	-0.000315018	A2ml1	41787	9.59819	0.0527322	Rnf185	36381	25.33	-0.0899095	Dhdds	31890	62.8703	0.0567165	Snhg5	28294
Phactr1	457903	304.488	-0.0118157	Chd9	226164	35.5099	-0.0375326	Arhgap32	152310	111.417	-0.0417339	Dleu2	115668	7.78761	-0.143475	Clock	94924	52.5676	-0.162246	Igf1	78777	5.40229	0.0473997	Coro2a	65265	23.1552	0.0827485	Cacul1	56329	37.0436	0.00250806	Ppp4r3b	47907	27.5431	-0.03437	Tpgs2	41784	53.2685	-0.0353147	D16Ertd472e	36370	10.0593	-0.121501	Tor1aip1	31881	29.2914	-0.0340723	Pwwp3b	28293
Cdh4	456942	14.0936	-0.0695075	Wdr70	226157	15.7424	0.0783195	4932441J04Rik	152308	4.19773	0.101064	Bmpr2	115614	88.4096	-0.106081	Foxo3	94914	43.313	-0.0857767	Ift74	78738	14.8034	-0.0211461	Nmbr	65259	2.13884	-0.0357934	Sin3a	56326	25.2589	0.0535575	Mocos	47884	1.6612	0.100911	Kdm1b	41780	7.9654	0.00127949	Lims2	36329	20.1155	-0.0443859	Atp2a3	31875	9.22689	0.00671431	Abce1	28278
Akap6	456216	133.257	-0.0898347	Wdfy4	225961	1.56924	0.24697	Invs	152194	11.3814	-0.068836	Ammecr1	115582	1.7821	0.0671878	Pcdhga10	94880	5.14914	0.0202998	Ube2w	78699	30.1774	-0.00565972	Gk5	65246	2.45125	-0.00891844	Dse	56322	3.7171	-0.0359115	Cdc27	47875	27.3704	-0.147241	Gm46430	41768	3.91082	-0.117498	Cdc37l1	36329	67.9029	-0.0281949	Aasdh	31855	10.8957	-0.072356	Cyp4v3	28272
Zfp536	455617	25.5176	-0.289591	Pde8b	225882	49.6556	-0.0601601	Abtb2	152113	13.2773	-0.0103066	Ttc23	115502	2.49239	0.0749265	Otof	94870	4.62573	0.253184	Pkia	78697	100.438	-0.0391697	Usp31	65232	44.9831	-0.133366	Lrp4	56268	31.1926	-0.0135968	Appbp2	47868	58.8169	-0.0113124	Rims3	41763	33.4732	0.151182	Trappc13	36320	29.5881	-0.0372526	Chaf1a	31850	5.78301	-0.0473303	Pcid2	28270
Dgki	454162	10.1746	-0.322256	Upp2	225673	14.0182	-0.072169	Pcdhgb2	152045	4.40022	-0.277574	Lrig2	115500	18.4633	-0.0153068	Calcrl	94785	4.74999	0.0830213	Olfm2	78659	32.3948	0.220114	Sned1	65224	18.9516	-0.168091	Ocln	56211	8.38723	-0.221438	Zfc3h1	47813	40.0265	-0.163035	Anks6	41758	15.4189	-0.0536782	Ppp4r2	36312	31.0032	-0.0467968	Azin1	31839	77.4723	-0.0092622	Rbbp4	28270
Nell2	453329	656.676	-0.0174657	Rnf220	225589	143.668	-0.0154808	Tbl1x	151970	39.4083	0.0625323	Hycc1	115414	18.0273	-0.168478	Cdk13	94782	47.5283	-0.0575501	Taok1	78653	55.5306	-0.0199474	Cwc22	65216	13.4733	0.0966165	Fbxo42	56149	33.1769	0.0561044	Sgsm2	47799	130.891	-0.0136981	Tgs1	41744	16.3778	-0.015698	Ttc9	36308	43.6504	0.0122206	Col20a1	31828	9.77498	-0.156484	Ecd	28269
Sema5a	451531	96.0477	-0.278352	Atxn7l1	225492	28.878	-0.143754	Epb41	151908	24.0653	0.089112	Nrp2	115410	65.0534	0.00984264	Nudcd3	94724	87.9365	0.0256519	Cc2d2a	78626	22.1746	-0.150873	Ezh2	65202	5.13784	-0.128564	D130043K22Rik	56135	23.4634	-0.105852	Srpra	47798	54.7599	-0.0969505	Plppr4	41737	319.407	-0.117376	Dnajc17	36295	5.93017	0.0100352	Lrrc40	31825	13.7246	0.133287	Decr1	28267
Cacna1d	451516	57.3994	-0.0604344	Adcy8	225212	15.5803	-0.0793524	Sipa1l2	151745	63.5277	-0.155412	Mta3	115353	57.7687	-0.0962319	Lin52	94723	11.8749	0.169488	Ranbp9	78607	50.7027	0.0375936	Lmln	65174	13.0929	-0.0620117	Septin7	56132	165.32	-0.0167999	Evc	47796	10.5365	-0.0401356	Capza1	41726	14.7311	-0.0825488	Dnaaf5	36287	7.9169	-0.224082	Socs2	31818	21.2282	0.196161	Tpm3	28253
Exoc6b	451026	116.571	-0.0563146	Sfmbt2	224743	2.93967	0.0552962	Adamts18	151612	2.48771	-0.0941906	Cop1	115320	32.4158	0.00686826	Zfp516	94651	13.4811	-0.0643604	Sumf1	78554	10.4864	0.0387374	Ddx31	65165	5.27661	-0.150225	St3gal6	56118	10.4018	0.0678614	Alg6	47796	6.02654	0.0471558	S100pbp	41722	21.3397	-0.0234578	Tecr	36273	399.945	0.0417535	Rnf123	31812	66.5086	-0.0478857	Zfp85os	28242
Cadps	450516	201.134	-0.013568	Slc10a7	224657	4.096	-0.0784388	Arhgef10l	151527	27.3904	0.076052	Alms1	115222	4.89589	-0.135235	Ccnd3	94640	25.8159	-0.0353244	Usp3	78505	19.5989	0.0334037	Ncapd3	65140	19.415	-0.0444345	Rubcn	56063	75.0652	-0.0602331	Ptpdc1	47792	33.9297	-0.0354048	Zng1	41694	5.76399	0.0281961	Gm33989	36273	18.1896	-0.114912	Rhoa	31805	118.743	-0.0126881	Sar1b	28238
Zfpm2	449557	28.8878	-0.0722789	A230057D06Rik	224171	14.785	0.186204	Tmem131	151475	125.878	-0.0786982	Chd2	115192	39.0909	0.0362292	Auh	94562	33.8132	0.0281897	Gm43672	78464	5.4464	0.00333551	Rap1gap	65135	244.864	0.0731701	Psmb7	56051	50.9484	0.085765	Phf12	47785	60.6115	-0.0145133	Tbce	41689	45.4455	0.0508046	Fam241b	36265	11.918	0.130727	Fam193b	31804	112.591	0.0238581	Insig2	28236
Samd12	448727	25.373	-0.128455	Gabra3	224167	40.9965	0.166711	Epb41l4b	151465	26.4941	0.0691043	Aim2	115161	3.13864	0.0952511	Bsn	94362	388.597	-0.0737264	Pum2	78447	109.914	-0.0071849	Gm26644	65132	13.7988	0.0074699	Usp49	56048	12.4024	0.200889	Atl2	47733	32.1889	-0.012233	Slc41a3	41687	2.68629	0.0946684	Gnb4	36253	21.0613	0.10551	Dnajb4	31791	31.1705	-0.041695	Pdxk	28231
Tmem267	448020	6.63496	-0.243155	App	224081	1116.07	-0.0178711	Wrn	151143	8.00765	-0.0261372	Fig4	115088	34.3717	-0.00836449	Tbc1d19	94359	23.8408	-0.0630122	Efcab2	78428	8.09728	0.123962	Etnk1	65086	183.843	-0.0597514	Kcnmb4	56017	42.1786	0.138234	Ak4	47718	44.8255	0.0487948	Nup35	41670	6.04106	-0.0521659	Gcfc2	36246	6.95979	-0.0171624	Atp1b3	31787	52.3131	0.0336385	Hcls1	28229
Tbc1d5	446228	39.8801	-0.062708	Rapgef2	224001	130.624	-0.102089	Cobll1	151064	10.6892	0.0149754	Adcy1	115017	616.276	-0.186436	Rnf213	94318	9.14887	-0.14183	Hmg20a	78327	72.1751	-0.0563023	Tmtc4	65064	9.40233	0.053544	Alkbh8	56014	24.8103	-0.00311962	Prokr2	47714	4.88513	0.0246925	Spata7	41658	17.8504	0.0571511	Ubn1	36232	57.2219	-0.0431216	Snta1	31786	29.1755	0.0268609	Epdr1	28221
Ppp2r2b	445695	81.5645	0.103852	Clasp1	223620	93.6739	0.0294061	Ptprj	150893	62.2899	-0.120342	Arhgap31	114934	27.0583	-0.0674925	Itpkb	94317	35.1034	-0.0537727	Rnf111	78301	30.9053	-0.0716717	Myh14	65040	29.3876	-0.140202	Pacsin1	55973	444.425	0.0245937	Map3k14	47710	4.11321	0.00443995	Cep89	41654	12.5479	0.113242	Akna	36229	5.68722	-0.0616195	Mobp	31777	1253.28	-0.0974841	Rbsn	28213
Plxna4	443924	154.63	-0.0817192	Abcc4	223527	7.40074	0.0384526	Adcy5	150861	126.514	0.0138958	Bmerb1	114896	213.492	-0.0156033	Bcl9	94255	68.7955	0.00332076	Ccdc138	78296	2.39348	-0.0235012	Ptk7	65033	7.97972	0.0853928	Ap1b1	55967	138.213	0.0450378	Txnl1	47707	46.4475	0.0532304	Wnt2	41645	3.21102	0.0288835	Gpbp1l1	36224	28.4018	-0.0447593	Odr4	31775	40.9694	-0.0213836	Zfp248	28209
Syn3	443771	7.70849	-0.163788	Grik3	223473	46.3628	0.217149	Htt	150794	133.863	-0.0233223	Creb3l2	114891	16.3094	-0.0595753	Jade3	94251	6.9017	0.211711	Mettl25	78191	2.55994	0.15971	Acsl1	65014	49.5242	-0.0310007	Ltn1	55961	39.0326	-0.0968429	Disp3	47701	45.1572	-0.0816794	Eif4e3	41636	12.4362	-0.0797372	Nucb2	36215	9.70534	0.104436	Olfml2a	31775	2.13687	-0.00998305	Opa3	28209
Agap1	442811	90.0902	0.0086251	Samd4	222961	11.8052	-0.130139	Niban1	150753	2.1094	0.0394492	2900079G21Rik	114876	14.7394	-0.0243692	Kcnb1	94186	132.296	-0.065565	Trp53bp1	78126	78.1945	-0.0111487	Ogdh	65009	275.118	0.00430301	Pigl	55957	7.21797	-0.128964	Brca2	47699	2.56523	-0.0366779	Trim67	41621	4.96882	0.00705243	Adora1	36206	326.587	-0.0436868	Rmdn1	31770	3.44624	-0.292005	Ints13	28203
Fbxl17	442565	26.9811	-0.0468113	Cdkl5	222781	81.2932	-0.0964991	Aldh1a1	150750	44.0015	-0.154396	Zmynd8	114864	159.23	-0.0588317	Arhgap39	94185	149.382	-0.125212	Tmem260	78122	16.7103	0.00897195	Xrn2	65004	30.4162	-0.018831	Lemd3	55919	25.3154	0.00102502	Mtf1	47696	25.8022	-0.0546344	Primpol	41618	3.70801	-0.0241857	Net1	36202	19.3292	-0.181525	Stk35	31770	20.0079	-0.114668	Aida	28197
Cacna2d1	439716	112.454	-0.0793566	Phlpp1	222498	108.326	-0.0774562	Dlgap4	150658	368.298	0.0323771	Acer3	114819	13.3795	-0.0446987	Atr	94184	7.15237	-0.0336374	Gmnc	78099	3.07507	-0.550848	Limk2	64933	100.671	0.00159633	Slco4c1	55901	2.76283	-0.203485	Lgi1	47678	174.877	-0.0174199	Gmcl1	41615	16.6337	-0.0125449	Slc25a36	36196	38.0801	-0.00954997	Ptpa	31767	162.259	0.0670944	Osbp	28171
Tshz2	438803	81.0524	0.510803	Vps13d	222383	91.8302	-0.00666976	Ubash3b	150599	30.3743	-0.0605142	Snap91	114731	333.576	-0.0114561	Rai1	94184	99.6885	-0.0396073	Senp6	78050	57.5318	-0.0481894	Itpr3	64919	3.48549	-0.0283198	Brdt	55899	9.67147	-0.0391579	Cmtm4	47616	68.6192	0.0634703	Aacs	41596	39.4075	0.0217641	Dnai7	36171	1.52529	0.224382	Mndal	31755	7.99198	-0.00262179	Kpnb1	28167
Thsd7a	437800	20.0191	-0.330108	Stxbp6	222225	59.4679	-0.294217	Rfx4	150476	11.5217	-0.060418	Wnk1	114703	180.293	-0.172807	Bmp2k	94178	11.4055	-0.0883892	Col6a3	78048	4.18844	0.637228	Ston1	64902	2.17259	-0.213294	Ptpn5	55889	140.765	0.105321	Rab22a	47583	38.3033	-0.0320182	Susd5	41588	3.31287	0.0935869	Bend4	36163	6.63959	-0.157625	Bfar	31754	19.6505	0.0355401	Syngr1	28167
Pacrg	437257	11.6793	-0.0234078	Me3	221967	38.8587	-0.0183389	Casz1	150460	2.11254	0.366026	Eml5	114679	67.3999	-0.114441	Hibadh	94161	29.4707	0.0680536	Pnpla7	78024	11.6572	-0.094179	Spg11	64866	19.3073	-0.00546073	Tmem255a	55866	17.3657	0.399266	Scyl2	47564	25.0829	-0.0748076	Atp6v0d1	41582	191.194	0.0996877	Gabpb2	36150	19.1631	-0.137733	Dtx1	31725	99.5839	0.0556537	Acbd3	28161
Kcnb2	436496	15.302	-0.064432	Aig1	221926	29.3598	0.0521928	Adam23	150385	99.3155	-0.00755643	Me1	114582	50.0555	-0.0368215	Mcm9	94124	3.909	0.0106327	Slc38a9	77998	17.0381	-0.00268379	Uso1	64860	61.9644	0.00561997	Itgam	55851	4.5378	0.113625	Plekha1	47556	71.9357	0.00334212	Ncbp3	41534	15.1763	-0.0146399	Ppfia4	36145	109.044	0.0483025	E430024I08Rik	31723	2.67095	-0.181629	Slc37a2	28153
Galnt17	436412	187.548	-0.0709687	Cnksr2	221858	166.508	-0.112257	Mnat1	150271	8.92755	-0.0870286	Cd47	114477	68.6427	0.0424878	Siae	93957	15.4782	-0.0206624	Camsap2	77981	125.811	-0.0592474	Emx2os	64851	8.08461	-0.180921	Zfp984	55814	2.53448	-0.0088121	Itgb1	47546	43.785	0.0415912	Nt5c3	41532	19.1506	0.0868694	Tmem87b	36143	24.8216	0.0579019	Son	31715	297.958	-0.090866	Pigf	28150
Cep112	435423	1.67394	0.00994372	Kcnd3	221672	72.7486	0.0258973	Samd5	150243	14.1551	-0.0420243	Abcc9	114453	5.11107	-0.105297	Rtp4	93931	1.87997	-0.0481811	Tmeff1	77957	55.7053	-0.0596243	Usp48	64782	79.0692	0.00284901	Mtcl3	55791	40.3371	-0.12917	Frmd7	47530	1.68987	0.161716	Ubap1	41529	38.8771	-0.00309467	Chfr	36130	26.2235	0.0387515	Zfp26	31713	9.58001	-0.0584872	Ap5m1	28137
Sh3gl2	434069	197.585	-0.073825	Olfm3	221644	11.5703	0.212336	Runx1t1	150213	19.0939	0.0192809	Col4a1	114403	72.4095	0.0962497	Ckap5	93902	136.953	-0.00571746	Kmt2a	77942	140.664	-0.0848452	Smad4	64771	26.929	-0.0535728	Nufip2	55766	14.9074	-0.0782511	Dcp1a	47528	17.9609	-0.0477806	Nt5m	41521	27.704	0.075496	Socs7	36107	92.5139	-0.0653773	Canx	31712	186.961	-0.0435919	Dnajc12	28133
Rtl4	433504	2.94984	0.0354231	Vps8	221562	38.7141	-0.0175473	Gpm6b	150077	528.532	-0.0505794	Iqgap1	114391	21.3714	-0.0192372	Ift88	93874	13.755	0.077344	Arid1a	77761	113.056	-0.048871	Rgsl1	64761	2.0619	0.314115	Bend6	55764	64.4541	0.0941628	P2rx7	47521	9.11758	-0.0222651	Zc3h11a	41518	3.85025	-0.416108	Bms1	36093	23.5845	0.00494621	Pml	31710	13.4907	-0.0886374	Hopx	28133
Rgs7	433413	61.5769	-0.0800642	Asph	221275	52.1697	-0.0129315	Rspo2	150032	11.8387	0.187002	Uggt2	114391	19.8823	0.0155504	Ide	93868	40.0892	-0.0454875	Itga4	77697	25.4822	-0.107235	Virma	64726	31.0849	-0.075823	Cyb5r4	55760	22.5966	0.00398206	Simc1	47511	12.4384	0.0255874	Kdm5c	41515	49.4728	-0.0632687	Mlh3	36079	17.2753	-0.100441	Cnn3	31710	74.656	-0.0647196	Tubgcp4	28116
Luzp2	433387	57.4937	0.00859753	Trerf1	221082	40.4186	-0.00743932	Elavl2	150022	43.9224	0.0623293	Col18a1	114370	6.384	-0.166808	Ccser2	93841	78.1789	-0.051527	Ldah	77652	30.615	-0.0165694	Ndrg3	64711	457.211	-0.0014357	Macir	55756	22.5147	-0.0425818	Sugt1	47505	66.7839	-0.0495171	B230369F24Rik	41508	2.18315	0.0911762	Eng	36074	35.7315	0.12294	Wdr48	31709	56.3866	-0.0989693	Fam204a	28115
Ephb1	432565	38.5297	-0.069236	Zc3h12b	220959	14.4423	-0.177991	Tle4	149901	45.8682	-0.112486	Rnf144a	114290	19.6282	-0.0165118	Cnot6l	93838	28.864	-0.00883353	Tceal3	77536	77.5953	0.0669519	Abhd3	64679	26.1984	-0.032557	Carf	55706	12.112	0.0454356	Bcl7c	47477	11.31	0.0724133	Zfp37	41507	16.7155	-0.105729	Rcbtb1	36056	30.1316	-0.0157666	Ash2l	31698	34.5611	-0.106224	Ptcd3	28112
Snx29	432564	5.35891	-0.112777	Hdac8	220720	8.55217	0.0115983	Lin7a	149788	7.93749	-0.211109	Kiz	114233	11.5607	0.0366916	Cldn14	93777	2.5598	0.212463	Ptbp3	77496	17.5608	-0.124079	Svop	64660	151.116	0.01514	Fam20c	55563	26.4366	0.149152	Orc4	47453	27.1834	-0.0135733	2810032G03Rik	41501	5.37621	-0.181754	Rigi	36055	4.64137	0.0201299	Matr3	31697	90.0123	0.0244175	Meaf6	28104
Hmcn1	430911	3.63246	0.0775248	Strbp	220631	81.777	0.0702992	Rps6ka6	149767	2.56112	0.0854583	Sdc2	114212	23.8029	-0.0659804	Acot7	93721	190.775	-0.0171225	Smap1	77471	88.1526	0.0251874	Jph3	64653	256.395	-0.0415124	Bfsp2	55496	6.71141	0.00551659	Mkln1os	47451	2.15864	-0.015179	Gars1	41493	88.7599	0.020578	Begain	36030	186.683	0.0823034	Mthfsl	31694	3.10679	-0.0230412	Dram2	28092
Kcnab1	429027	89.7292	0.0116576	Clybl	220530	11.6486	0.0955956	Vps41	149525	114.172	0.00268699	Irag1	114195	1.86475	-0.273311	Stk24	93668	29.7347	-0.059913	Dcx	77469	18.2822	-0.0250894	Eef2k	64619	26.9433	0.0587815	Cul5	55432	42.6502	-0.103621	Ranbp2	47436	56.5481	-0.192493	Rbm28	41430	40.5	-0.101683	Sass6	36022	4.60085	-0.121598	Csgalnact2	31688	7.84322	0.00797977	Phf24	28092
Grin2a	427662	180.877	-0.10007	Phkb	220417	21.9767	0.0180982	Ddx10	149418	11.9206	0.0108289	Abcc1	114179	17.4765	-0.0927607	Lrrc8c	93630	20.0468	-0.148984	Sort1	77429	552.641	-0.102527	Adipor2	64554	33.4465	-0.162716	Cd46	55423	7.55481	-0.0459095	Parp11	47421	12.4479	0.00835109	BC002059	41422	5.55382	0.0378896	Pomgnt1	36009	53.8988	-0.023168	Eif2a	31680	33.1769	-0.0398411	Srsf4	28089
Ncald	426395	320.683	-0.0451698	Cdh2	220369	103.047	-0.0121432	Cradd	149387	3.991	0.152573	Lrrc1	114047	5.42382	-0.097513	Trim37	93606	193.935	-0.0655255	Anapc1	77287	63.867	-0.0867013	Grb2	64552	98.6027	0.00548204	Ankrd42	55419	5.9689	-0.0320012	Acbd5	47391	43.6259	-0.0357834	Wipf2	41402	77.8149	-0.0293304	D6Wsu163e	36005	17.8398	-0.00763143	Klhl24	31679	41.7721	-0.0154574	Rrm1	28076
Grik4	426358	71.58	-0.044403	Gfra1	220305	45.181	-0.00415477	Rap1gds1	149299	230.66	0.00570691	Ptprb	114012	28.6911	0.0451452	Pdia5	93561	2.49641	0.0554716	Nsd2	77250	53.2563	-0.0192615	Zgrf1	64534	3.55616	0.108024	Rtn4ip1	55394	8.19862	0.109622	Slc38a10	47386	64.6702	-0.0325223	Lpcat3	41391	18.7186	0.052117	Kat7	35987	67.9734	-0.0500567	Dgke	31671	54.4514	-0.016929	Dhcr24	28075
Ncam2	426131	28.0076	-0.133485	Lhfpl6	220151	10.6633	0.0476643	Atp13a4	149011	10.5945	-0.0542823	Adamts16	114009	3.40932	0.311659	Zfyve28	93556	27.2865	0.00731625	Bicra	77249	53.3621	-0.0905953	Slain2	64525	18.4651	-0.100458	Tfeb	55389	14.2671	-0.0760199	Wnt7a	47382	13.4218	0.159866	Tbc1d9b	41389	187.929	0.00379292	Tmem38b	35974	5.07414	0.0339055	Armc1	31663	45.779	0.00355314	Mcm6	28074
Eda	425156	5.20046	-0.14172	Ttc7b	220056	132.693	0.0624166	Uty	148898	8.36978	-0.168245	Mtmr3	113996	74.3819	-0.0139366	Atp13a3	93552	32.9031	-0.125418	Pdpk1	77244	65.7793	-0.105445	Arap1	64519	14.5368	-0.0625985	Nxpe3	55332	14.4852	-0.0121152	Ikbkb	47377	39.7294	-0.00237716	Spice1	41376	9.15049	-0.0397286	Zwilch	35960	1.58273	0.113249	Mal2	31655	97.3269	-0.017754	Map2k2	28060
Fhod3	424878	8.70039	0.288988	Filip1l	220033	3.82407	-0.120403	Kcnk10	148873	7.40889	-0.0103659	Enpp2	113991	299.273	-1.22739	Bhlhb9	93487	44.9777	0.0231261	E430024P14Rik	77196	2.27618	0.165386	Mthfd1	64505	28.9065	-0.0152632	Cbx7	55312	46.0587	-0.00322342	Cflar	47376	8.03588	0.0741152	Tmem65	41369	32.1528	0.0391121	Supt20	35959	43.4952	-0.0457757	Vash2	31650	2.3085	0.0922244	Tbpl1	28059
Fstl4	423904	10.5301	-0.14803	Igsf21	219938	39.7334	0.223383	Itga1	148868	9.61866	-0.0448456	Gtf2f2	113928	8.81921	-0.0394091	Apaf1	93459	11.5201	-0.0756937	Dusp16	77157	10.4221	-0.0130889	Taf4	64494	16.9753	0.0440802	Slc9a8	55288	30.5961	0.0260387	Tpx2	47357	2.45924	-0.228227	Mccc1	41366	15.9972	-0.136554	Atg13	35958	84.4832	-0.00369242	Angptl2	31648	3.3654	-0.298601	Mcm8	28056
Shank2	422566	148.897	-0.0870078	Phactr3	219517	123.406	0.0034298	Zranb3	148863	7.33895	-0.0900557	Lef1	113885	4.75313	-0.117033	Csnk1g3	93426	40.2873	-0.0159019	Glt1d1	77112	19.8959	-0.00405846	Fam13b	64480	30.7276	0.0734157	Aco1	55257	23.5836	0.0148438	Stxbp3	47350	14.9795	-0.0334076	Kif3c	41362	194.339	-0.0384078	Glyr1	35954	158.511	-0.0107423	Plekhd1	31623	2.89703	-0.0387293	Eif3j1	28052
Rbfox3	421835	399.488	-0.0678187	Gli2	219487	6.67963	-0.150099	Ptpre	148812	50.8659	-0.0422921	Chrna7	113877	15.0202	-0.218852	Dnmbp	93370	10.5727	-0.151652	N4bp1	77098	49.0181	-0.0113659	Myt1	64465	11.2773	-0.106714	Zranb1	55249	42.0207	-0.0136377	Cpox	47344	37.8805	-0.104104	Daglb	41358	24.6961	-0.0498298	Vsig10	35922	1.81855	0.0470469	Pi4k2a	31617	63.7629	0.0118554	Vps36	28034
Glis3	421226	19.163	-0.341854	Lmo3	219050	116.252	-0.0580243	Lmbr1	148588	17.5815	-0.0360729	Lamc1	113864	35.4053	-0.0197797	Itch	93346	40.2476	-0.0719797	Tmod1	77097	41.1432	-0.15312	Rpap2	64465	13.1767	0.0130575	Mcub	55246	3.00416	0.262535	Unc13a	47340	371.489	-0.062858	Capn3	41346	13.2772	-0.0961751	F730043M19Rik	35915	33.1368	-0.127593	Pdzd4	31610	85.7785	0.0762209	Pprc1	28029
Slc35f1	421089	40.1885	0.141991	Sorbs1	219026	82.3685	-0.110349	Cap2	148433	196.006	-0.115947	Ecpas	113838	68.3067	-0.0156668	Hira	93272	8.94787	0.0460022	Galnt9	77025	113.503	0.0553565	Asb18	64446	3.62225	0.384293	Nhlrc2	55242	13.7944	-0.0384464	Ptpn1	47328	53.6988	-0.0307486	Desi1	41339	169.064	-0.101289	Wdhd1	35913	4.84536	-0.170204	Ankrd52	31589	73.6915	-0.0710681	Sdha	28026
Camk1d	421058	154.842	-0.0930895	Ralgapa1	218271	100.535	-0.0816076	Ptpn14	148427	12.8152	0.00255061	Aldh1l1	113776	35.6775	-0.00253156	Ube2h	93250	73.6856	0.020879	Fbxl5	77023	55.8267	-0.0371442	Prr14l	64436	46.2571	-0.135137	Rnf182	55235	25.8599	-0.0141761	Cbfb	47315	13.1471	0.0532398	Zdbf2	41311	14.0143	0.29862	Minar1	35909	1.96005	0.0629425	Disp2	31574	473.366	-0.0146497	Dnajc27	28023
Maml3	419169	9.51234	-0.264829	Mapkap1	218179	36.4247	-0.10944	Il1rap	148413	44.2071	-0.208043	Dennd5b	113609	45.3354	0.0939866	Frmpd3	93204	63.7878	0.0984159	Rev1	77015	19.5832	-0.00239967	Gpbp1	64431	39.5713	0.00420236	Nudcd1	55144	9.85199	0.00369267	Trim36	47307	5.21998	-0.179315	Usp20	41307	86.8712	0.0167991	Rab11fip1	35873	2.22319	-0.150488	G3bp2	31573	188.828	-0.0448268	Actr8	28017
Kcnn2	417023	58.2254	-0.0218839	Ptk2	218178	97.9335	-0.0317265	Cttnbp2	148365	142.206	-0.0974712	Tpd52l1	113582	12.4514	-0.0252123	Ern1	93202	8.14243	-0.0331196	Mphosph9	77013	18.5008	0.017605	Lamb1	64410	29.4955	-0.0333785	Rfx2	55116	6.61461	-0.182477	Rpn2	47302	94.2631	0.0251982	Nr4a3	41294	87.7756	0.0359876	Slc31a2	35849	6.53204	-0.0165881	P4ha2	31570	8.16061	-0.0295993	Grin1	28006
Arhgap24	416546	5.03068	0.0582569	Atg7	217517	21.5973	0.0409015	Hectd4	148358	283.235	-0.0399422	Fam171a1	113582	70.1106	-0.0337539	Bcl11b	93199	104.001	-0.103913	Gldc	76982	32.4407	-0.116935	Ppip5k2	64363	15.2958	-0.157723	Mttp	55114	6.46002	-0.060977	Fkbp9	47299	22.8674	0.0193247	Morc2a	41286	40.856	-0.096211	Ddx6	35839	69.387	0.000116304	Vps26a	31570	39.9757	-0.0502288	Ccdc92	28006
Hs3st4	416120	91.2449	0.00559503	Asb3	217288	8.13687	-0.128851	Antxr2	148260	1.59668	-0.392768	Hunk	113540	27.5903	-0.103689	Cnksr3	93174	9.70553	-0.100401	Ppfia1	76971	33.4905	-0.0244067	Acad11	64348	16.5182	-0.106903	Zfpm1	55110	57.1432	-0.0455853	Rgs8	47298	70.8246	-0.095921	Rangap1	41282	138.485	0.0499662	Slc27a2	35836	3.20978	0.110996	Amn1	31565	9.5144	0.083163	Dstn	28004
Nfib	415577	168.329	-0.0569348	Galnt14	217225	16.3109	0.059539	Sncaip	148226	6.3325	0.0526801	Phf20	113486	67.8464	-0.0166477	Pphln1	93160	20.2076	-0.125081	Gtf2i	76926	177.993	-0.0326124	Neto2	64336	34.0386	0.0240927	Ccdc12	55103	12.3364	-0.0413077	Dsp	47283	29.0965	-0.420061	Nphp3	41274	6.99458	0.0314035	4930523C07Rik	35826	2.08397	-0.0376067	Tnni1	31555	4.31756	-0.0408274	Micall1	28002
Pcdh7	415263	37.3193	0.0145434	Cracd	217033	80.5392	-0.0104757	Elavl4	148187	65.0844	0.150106	Ppargc1a	113476	33.4469	-0.00160393	Rasgrp3	93158	10.5216	-0.115861	Top1	76876	82.0971	-0.0209058	Ift81	64314	17.187	0.0132373	Ints8	55100	16.5899	-0.0496933	Tango2	47278	37.1324	0.0410101	Amfr	41254	107.298	-0.0647799	Ppm1d	35822	13.6085	-0.0299511	Csf1r	31551	81.5064	0.0255035	Eno4	27996
Atxn1	415253	40.8974	-0.0353663	Peak1	216941	56.7943	-0.0337005	Map4k3	147973	72.4987	-0.0241736	Klhl3	113364	66.2528	-0.0487639	Mib1	93156	56.9161	-0.0512152	Garre1	76844	36.2465	-0.031625	Tcerg1	64306	60.626	-0.00423582	U2surp	55098	52.6298	-0.00291899	Slc17a8	47233	3.3736	-0.180272	Rxrg	41239	4.24214	0.289702	Sec16a	35785	62.4645	-0.0434586	Zfp287	31549	11.8595	0.00946011	Dnajc2	27984
Klf12	414047	13.1727	-0.199059	Prim2	215985	4.50416	0.210136	Dok5	147962	8.24829	-0.0375805	Tlk1	113321	54.8353	-0.0113131	Rhoj	93134	4.41818	0.0831618	Rad18	76836	3.78488	0.04811	Chsy1	64283	8.65921	0.111295	Lamp2	55097	49.3673	-0.174343	Peds1	47214	36.8796	-0.0817071	Zkscan17	41231	10.7059	-0.0316743	Hdac5	35734	163.009	0.0124501	Cfap210	31542	2.55445	-0.0412896	Ecm2	27979
Oxr1	413566	141.624	0.0294244	Elapor2	215707	11.6163	0.0211033	Ica1	147961	32.2605	0.090122	Nars2	113253	6.82168	0.154037	Ccdc3	93102	12.7789	-0.213929	Kdm4b	76808	80.0803	-0.0125154	Rab3b	64261	45.4748	0.217621	Wasf1	55095	273.911	-0.087387	Cfap92	47211	1.82217	0.18141	Cnot6	41220	26.9072	-0.105862	Plaa	35730	29.0231	0.0244169	Txnrd3	31541	2.42734	0.0680893	Arid3a	27975
Creb5	413106	6.64948	-0.071512	Dennd1b	215525	7.55815	-0.0492184	Arhgef9	147921	347.467	-0.0857743	Phf8	113187	24.4982	-0.0526039	Akap12	93090	13.886	0.0871658	Dixdc1	76765	70.7409	-0.0964407	Arhgap29	64212	15.547	0.0690916	Nfx1	55087	63.5196	-0.0638297	Ppp3cb	47209	233.417	-0.0385259	Kl	41210	23.2442	-1.06737	Nckap5l	35713	33.341	0.041247	Syt12	31539	20.524	0.0336469	Igfbp2	27971
Tnik	412644	133.917	-0.007435	Eif4g3	215486	233.76	-0.00401052	Hspa12a	147904	237.43	-0.00113987	Sox1ot	113118	16.1266	0.124981	Ccdc30	93055	12.868	0.109539	Frmd6	76720	14.1471	0.124469	Dicer1	64210	49.3441	-0.0722196	Rhbdl3	55043	15.7913	0.250273	Usp10	47200	55.3297	-0.0220686	Uvssa	41205	13.5092	0.0221051	Ero1a	35684	19.7898	0.0193341	B230354K17Rik	31530	15.2791	-0.0218557	Slc25a42	27965
Bbs9	412565	8.39089	-0.00866959	2700054A10Rik	215372	2.09267	0.11733	Epha4	147903	257.872	-0.141302	Wdr44	112974	12.9434	0.00310916	Pamr1	93029	8.21023	0.285828	Triqk	76715	6.96593	0.0707581	Ndst1	64156	123.468	0.0235734	9530080O11Rik	55032	1.52705	-0.339969	Brd1	47199	39.116	-0.0123233	Sptbn2	41193	904.317	-0.0582143	Lrp11	35683	127.558	-0.0511087	Ankrd13a	31523	48.2695	-0.100884	Gm15417	27962
Fras1	410773	13.6724	-0.128922	Tafa5	215065	143.244	0.0237652	Gm12216	147839	1.98856	-0.192382	Ankib1	112925	40.3982	-0.0205524	Sidt1	93016	64.3195	-0.0168667	Arsj	76691	2.18622	-0.116236	Shld1	64124	4.98719	0.046757	Ppcdc	55029	8.21724	-0.0238951	Tars3	47193	20.7509	-0.00752201	Golm1	41185	73.3841	-0.156825	Fra10ac1	35675	10.0674	-0.0436837	Sorbs3	31521	49.3133	-0.149955	Ehd3	27960
Prkca	410541	272.714	-0.0803902	Nubpl	215007	2.42915	-0.220108	Pcdhga5	147493	6.49821	-0.155171	Jak1	112915	136.729	-0.0308429	Tnrc18	93001	122.498	-0.0326136	Rnf157	76679	347.226	-0.024763	Il34	64095	36.6341	0.0179427	Csnk2a1	55013	52.2198	-0.0633111	Usp33	47139	80.3928	-0.0412815	Kif5b	41172	145.334	-0.0683574	Frzb	35655	19.6243	-0.0793322	Neurl1b	31520	37.5667	0.0476946	Rdh10	27960
Cntn3	410446	9.74652	-0.14678	Nhsl1	214907	31.8143	-0.0163679	Prex1	147490	101.276	-0.0285536	Rsf1	112889	30.1478	-0.0681687	Flrt2	92989	37.3273	0.0406969	Slc1a3	76640	396.286	0.0427776	Syt7	64090	424.457	-0.0405264	Senp1	55000	11.8371	-0.101297	Rara	47124	17.325	-0.108783	Rp2	41172	7.57537	-0.143461	Trdmt1	35654	4.61928	0.0527485	Bbs4	31518	34.1143	0.0702843	Cyp4x1	27958
Kif26b	410075	26.4733	-0.178319	Tbc1d32	214396	10.0837	-0.0268485	Rbpms	147220	3.73069	0.0668046	Ptprc	112847	2.03069	0.307015	Pstpip2	92965	8.48503	-0.232597	Znrf2	76584	16.26	-0.033944	Mapk1	64071	391.42	-0.0444923	Wdr35	54955	25.3202	-0.0488782	Psen1	47047	57.3458	-0.0580715	Cyb5a	41167	29.1816	0.0134992	Fnbp4	35651	51.2591	-0.00294409	Gpr68	31516	18.3602	-0.0701141	Gpr26	27945
Ttc28	409977	32.9124	-0.0998383	Epb41l3	214306	128.486	-0.0315328	Syn2	147104	532.003	0.000269612	Itga6	112800	18.8196	0.0486393	Rock2	92928	150.56	-0.098237	Rcor1	76550	19.6518	-0.133276	Ptprs	64057	447.17	0.0189999	Ndfip1	54907	209.654	0.0627341	Zdhhc3	47045	63.9123	-0.0142737	Pex1	41166	19.4572	-0.0331359	Gm48623	35650	5.57945	-0.184026	Mfsd14a	31513	33.6483	-0.0155629	Rasa4	27944
Gabrb3	409110	281.819	-0.0986382	Xkr6	214306	4.39095	-0.0705182	Mcf2l	147099	127.463	0.0300647	Mtcl1	112768	32.1489	-0.0312326	Klf7	92835	42.4814	-0.0217976	Fbxl4	76548	10.4295	-0.0186633	Baiap2	64019	357.652	-0.0618277	Cyld	54898	58.6454	-0.0739838	Wnt7b	47036	47.8147	0.0936398	Med1	41139	34.9006	-0.115857	Cog4	35627	37.6773	-0.0664426	Chdh	31504	3.5479	-0.603673	Tspan13	27943
Zfp385b	409005	43.9834	0.0497514	Mitf	214297	5.78041	-0.308861	Deptor	146954	10.8212	-0.0376948	Pik3ap1	112725	2.85083	0.0891452	Actn1	92824	93.8612	-0.0833024	Dnai4	76490	7.55663	-0.234075	Scarb1	64007	36.4624	-9.3121e-05	Tcp11l1	54881	9.13608	0.0294206	Npl	47030	1.82791	0.160145	Pum3	41127	23.3623	0.0114662	Fam114a2	35624	24.7937	-0.126403	Mpp2	31500	203.84	0.0127729	Tm2d1	27936
Tnr	407960	178.411	-0.240906	Cdyl	214230	4.87505	-0.038967	Atp13a5	146947	9.8229	0.28452	Galnt16	112695	210.77	0.0276006	Slc20a2	92824	41.9607	-0.033992	Aox1	76482	4.52477	-0.125542	Rnf115	63974	35.3286	-0.0767497	Rnf24	54828	36.9674	-0.000753483	Avl9	47013	31.8991	-0.0094104	Ppp3r1	41112	442.509	-0.0330362	Ptp4a3	35621	42.0663	0.0136493	Crcp	31499	19.4108	0.112915	Phaf1	27908
Brinp3	407712	9.1117	0.132525	Tns1	214218	40.6004	-0.137466	Pcnx2	146809	81.9329	0.0519289	Pcgf5	112661	7.48772	0.20327	Tsc22d1	92804	283.396	-0.0145824	Ak7	76471	3.99538	0.129611	Zfyve26	63958	24.8894	-0.136064	Tmem167	54784	24.9383	0.0274929	Cerk	47013	55.2508	0.0361417	Pomt2	41107	21.7216	-0.015162	Il33	35604	9.42881	0.0320322	Gm5165	31496	2.71058	-0.145563	Cmpk1	27905
Spock3	406094	30.4091	-0.0287457	Map2k5	214134	28.0603	0.0196542	Ankrd6	146806	30.4493	-0.0625629	Gm1976	112548	11.2849	0.0385603	Pls1	92669	6.94605	-0.124084	Spag6l	76440	4.76022	-0.228914	Slc37a1	63947	4.17462	0.273878	A330076H08Rik	54778	3.10681	-0.0949293	Zmym6	46989	25.9627	-0.111553	Pdcd11	41097	22.0064	-0.0495568	Msantd2	35604	11.6809	0.0439224	Rnf10	31486	246.395	-0.00847633	Card10	27904
Pcsk5	405313	14.4482	0.00552509	Col4a5	213849	3.6277	-0.238263	Ppp2r3a	146711	42.7045	-0.0290329	Grb14	112511	31.4	-0.0806504	Slc23a2	92612	84.7572	-0.017165	Efr3b	76361	116.078	0.0852289	Orc5	63944	12.5749	0.0307587	Tasor	54721	24.3313	-0.173036	Fam234b	46978	161.23	-0.0120336	Atad2	41038	4.81397	-0.234877	Hps5	35598	11.4084	0.0150835	Cplx1	31470	481.68	0.026392	Ppfia3	27897
Slc39a11	405226	12.65	0.0194244	Rbms1	212999	11.4656	0.0463363	Myo6	146698	81.0051	-0.0833325	Clvs2	112483	28.9167	-0.140224	Bmpr1a	92607	37.4652	-0.0136738	Adamts14	76326	2.20303	0.333967	Lpcat2	63940	8.11188	-0.00246616	Mapkbp1	54709	59.2798	-0.0564892	Ttc19	46978	51.8178	-0.0220691	Suz12	41017	18.1482	0.0200136	Ankrd50	35585	35.0171	-0.0381268	Ppig	31467	64.7766	-0.0318003	Sema4f	27884
Hivep3	404261	73.5499	-0.0475637	Chchd6	212506	27.5653	0.0662957	Scn2a	146676	171.612	0.0167989	Ablim3	112432	47.049	-0.126471	Pcm1	92592	45.3607	-0.104879	Pcdhga12	76293	12.4747	-0.105689	Fktn	63892	53.0006	-0.155475	Mak	54698	1.97978	-0.102833	Wdr41	46969	30.0509	-0.00942955	Per3	41013	31.24	-0.11852	Syncrip	35565	40.6117	-0.0433897	Lta4h	31464	24.8775	0.0167054	Idh1	27884
Trhde	403486	23.595	-0.0694309	Rin2	212401	15.9566	-0.0606841	P3h2	146496	3.85988	-0.114084	A330102I10Rik	112418	5.27514	0.0908819	Pds5a	92552	39.8772	-0.0922989	Golga4	76252	52.7426	-0.0400108	Pald1	63874	10.6616	0.0246109	Sult2b1	54686	6.0988	0.0495788	Ifrd1	46937	20.3267	0.0262212	Drc3	41012	5.983	0.101628	Zscan18	35545	17.4733	0.0193943	Rps14	31448	154.039	0.11236	Col6a2	27868
Dock4	400922	191.862	-0.0925589	Abi3bp	212257	1.74445	0.183283	Trim2	146438	237.828	-0.102902	Atp10b	112408	4.62836	-0.0425014	Atp6v1h	92511	65.3669	0.0400444	Ankrd33b	76248	40.2635	0.024794	Rrbp1	63868	51.6307	-0.0585634	Timp2	54679	275.684	0.178925	Mcm3ap	46930	46.4508	-0.050267	Smarca5	40990	34.7804	0.043877	Kif26a	35539	11.4335	0.0624106	Dancr	31448	3.25786	0.00646146	Ggt5	27860
Entrep2	400479	105.824	0.0703481	Fancc	212235	4.87458	0.103303	Pag1	146200	22.4229	-0.125375	Xpo7	112382	68.7187	-0.0693597	Arfgef2	92464	53.9076	-0.0367682	Sh3bp5	76198	80.4829	-0.0886948	Kctd18	63855	10.7456	0.059806	Slain1	54679	65.9866	-0.167048	Ints2	46894	14.9148	0.00767548	Exoc1	40983	33.5027	-0.0111754	Nap1l4	35527	65.8135	0.0153059	Scpep1	31445	11.0063	0.0609382	Psme3ip1	27859
Dst	400436	263.147	-0.0563153	Tmtc1	211959	37.0193	-0.074957	Dnajc6	146168	226.819	-0.00665387	Smg1	112362	88.0847	-0.152913	Fam13a	92459	17.2003	-0.283916	Zfand6	76193	24.0345	-0.071968	Elmod1	63844	211.736	-0.0800128	Alpl	54651	6.2406	-0.515857	Kndc1	46838	174.301	0.0246237	Xpa	40964	7.36595	0.23026	Fbxo3	35519	40.2303	-0.011286	Axl	31432	39.8342	0.0350251	Ggt7	27858
Plxdc2	399535	22.87	-0.0756903	Dlg1	211686	59.7174	-0.0389862	Helz	145896	47.2761	-0.0528385	Gpc4	112231	13.4897	-0.147323	Slf1	92385	6.82194	0.0566086	Myo1h	76191	2.21054	0.180635	Prpf6	63792	42.1986	0.0162202	Washc2	54648	90.8501	-0.012214	Vapb	46828	86.9093	0.0210217	Syt13	40960	156.308	-0.0107003	Kcnk1	35515	73.6661	-0.106171	Kif1c	31416	93.4615	-0.0957773	Cyp46a1	27853
Grm1	396297	56.1346	-0.139641	Fam107b	211654	11.7133	-0.0405824	Atxn7	145862	25.3919	-0.0329873	Ift80	112060	19.6014	-0.138517	Pou2f2	92382	20.2436	0.0227012	Raly	76165	31.586	0.0768863	Txnrd1	63761	34.8536	0.0414428	Trmt2b	54645	7.48557	-0.158266	Srek1ip1	46790	16.0124	-0.0370102	Rassf4	40944	4.49125	0.116988	Dync1li1	35512	57.0143	-0.0225646	Oplah	31414	24.5466	-0.0202959	Scamp2	27852
Adk	395995	30.3399	0.0250099	Rps6kc1	211568	33.1515	-0.0272534	Ttc27	145838	10.0539	0.0970063	Dlg5	111967	42.5631	0.0105991	Rasa2	92317	16.0344	-0.0554818	Atf2	76130	69.4558	-0.0105231	Fam169a	63727	27.4701	-0.0249757	Sec31a	54585	114.66	-0.0487645	Chic2	46786	9.32841	0.0628848	Mapk6	40943	23.5019	-0.114492	Pcdhgc3	35509	51.6177	-0.0508997	Nup37	31398	1.90263	-0.0595619	Rgmb	27851
Ano4	395768	15.3241	0.0132472	Sik3	211374	157.063	-0.0919033	Klhl13	145811	18.4061	0.00631209	Rbbp8	111945	2.60546	-0.09727	Abhd2	92309	101.042	-0.135071	Phlpp2	76129	29.5303	-0.0341542	Elk3	63721	9.46537	0.0152453	Ctxnd1	54577	126.088	-0.125197	Dnm1l	46729	170.026	0.00445665	Ercc4	40933	23.045	-0.035141	Zfp942	35504	12.9675	-0.0184776	Syap1	31390	18.6901	-0.0503503	Gm20208	27840
Myt1l	394829	196.305	-0.0571835	Ptpro	210914	41.2125	-0.167119	Rai14	145655	5.57888	0.0353041	Zswim5	111888	20.5392	-0.223542	Gap43	92209	108.156	0.182654	Tshz1	76079	24.1276	-0.0535352	Rala	63668	47.9132	0.0100661	Cramp1	54562	29.6316	-0.0174854	Chid1	46721	41.1846	-0.0692827	Stx7	40920	61.3525	-0.00356368	Ssx2ip	35502	52.9155	0.0297342	Fyttd1	31375	40.392	0.0329708	Fam162a	27833
Grik1	394365	12.271	0.097021	Epb41l4a	210639	8.48184	0.168812	Afdn	145611	64.8015	-0.056847	Fnip2	111822	14.7026	-0.294936	Il1r1	92177	10.4635	-0.420376	Setd5	76070	96.5439	-0.0251622	Abca8b	63655	20.5389	-0.0624216	Kcnt1	54539	47.7242	0.30012	Npc1	46708	60.2711	-0.11343	Ripk2	40914	4.75493	-0.00572265	Hvcn1	35493	3.26689	-0.0973472	Plcd3	31354	6.78051	0.094353	Ankrd45	27807
Itpr2	393924	24.4324	0.0752583	Chst11	210402	77.627	-0.0607758	Stxbp5	145532	80.8055	-0.0620343	Neto1	111766	128.521	-0.0507656	Hhip	92155	7.27969	-0.264871	Hibch	76057	7.58994	-0.0137485	Smim36	63572	2.28363	0.173523	Tpcn1	54520	57.8272	-0.0507305	Aldh1l2	46690	4.14638	-0.210707	Recql5	40882	28.1797	0.00793885	Klhl12	35487	24.0788	0.00723885	Ogfrl1	31348	148.73	-0.0171002	Edem2	27798
Cdh23	393742	2.0325	0.0132655	Pdgfd	210266	3.51495	-0.223622	Garnl3	145430	31.8712	0.300991	Atp2b1	111737	578.989	-0.0730014	Usp54	92151	65.2567	-0.157004	Zmym2	76048	60.7415	-0.0642461	Uri1	63559	35.2466	0.0433651	Brsk2	54496	177.98	0.0142427	D630003M21Rik	46689	6.13284	0.0514221	Cep295	40873	20.4509	-0.0781996	2900060N12Rik	35469	2.10618	-0.14316	Mmaa	31339	19.2034	0.0303619	Aldh2	27797
Dip2c	392400	50.7061	-0.0521431	E130114P18Rik	209945	3.31422	0.185045	Clic5	145400	4.19488	-0.0809483	Atp11a	111714	59.5555	-0.129826	Foxj3	92115	41.479	-0.0206327	Rab8b	76023	31.5051	-0.109946	C030029H02Rik	63557	1.78936	-0.19445	Slc9a6	54473	64.2561	0.00609699	Dhtkd1	46677	6.57727	-0.0815293	Scg3	40867	236.813	0.0570408	Arhgap19	35459	1.72636	-0.0231528	Pskh1	31337	10.6575	0.00909559	Smim3	27796
Cdh8	392000	45.1137	-0.0554956	Dtnb	209415	52.7041	0.00196965	Ppp2r5e	145364	58.7279	-0.00439736	Wnk2	111711	133.64	0.0483032	Fcho2	92046	27.0809	-0.0868318	Gm29514	75905	1.82033	-0.357342	Enpep	63545	2.13044	0.0993414	Mrps9	54450	20.5848	0.0184461	Pkd1	46674	123.755	-0.0111764	Jdp2	40851	23.5854	-0.196359	Itgb2	35456	3.56053	0.206594	Cotl1	31322	77.4741	-0.0103405	Fmnl1	27794
Palld	391257	6.76828	0.114688	Gabrb2	209271	35.6337	-0.259585	Snx24	145258	9.02547	-0.0111036	Arhgap12	111671	44.2332	-0.0480594	Trrap	92046	139.495	-0.0434666	Yes1	75886	6.2508	-0.00465111	Dnah1	63521	12.4387	0.0839458	Dnajc15	54444	33.5613	-0.0379368	Nemf	46643	38.7618	0.019923	Rassf2	40843	28.3712	-0.0780251	Stk36	35449	5.88934	-0.113086	Cat	31311	50.4782	-0.129888	Atp1a3	27791
Ebf1	390774	2.98268	0.0348538	Tbxas1	209181	2.20037	-0.0470937	Pign	145255	9.93809	-0.0867293	Cnot4	111659	37.6051	-0.0734727	Rictor	92022	33.3176	-0.128696	Polr1a	75882	33.2801	-0.112208	Hycc2	63517	46.7554	-0.0377271	Stat3	54442	40.08	-0.0733503	Fam227a	46639	7.66832	0.0708915	Uqcc5	40824	2.98881	-0.0432326	Tmem170b	35448	38.9724	-0.0417508	Cep43	31303	7.20876	0.115645	Ncan	27788
Mir100hg	389969	41.1067	0.192323	Adamts6	208860	4.3618	-0.0835294	Zhx2	145167	27.264	-0.0929473	Tsga10	111653	12.5667	-0.100616	Pikfyve	92012	26.0051	-0.0993993	Pemt	75875	1.56766	0.187115	Uba6	63516	13.0128	-0.096569	Wdr47	54440	88.2111	-0.0239113	Tti1	46630	18.3936	-0.0226911	Xpo5	40816	57.1707	0.032693	Crkl	35447	32.6471	-0.0318891	Crot	31291	14.3753	0.0107214	Cnrip1	27785
Fmn1	389031	8.99016	-0.0410093	Nek10	208644	2.69425	-0.224444	Cgnl1	145093	14.5704	-0.326787	Dnajc13	111648	43.6537	-0.0319879	Usp15	91989	53.3847	-0.0456364	Exph5	75844	2.0299	-0.141286	Mtcl2	63455	30.0432	-0.103175	Ino80dos	54440	3.44432	0.0151191	Slc35f2	46616	3.55838	0.188813	Cand1	40800	85.0307	-0.0145018	8430429K09Rik	35438	7.02393	0.0482308	Ctnnb1	31291	297.018	0.0114778	Nalf2	27769
Rarb	388384	4.01228	-0.193447	Mob3b	208410	3.96622	-0.210162	Cdh6	144974	9.75807	0.089217	Ubr5	111526	116.07	-0.0246376	Sufu	91908	16.4087	-0.0684463	Nptn	75715	378.022	-0.0244967	Usp40	63432	16.386	0.0459384	Mtmr1	54436	36.8303	-0.0816332	Kif21b	46609	95.8308	0.0778133	Zc3h14	40789	71.0106	0.0142463	Gxylt1	35437	9.71457	-0.0955922	Polh	31290	3.39208	-0.104328	Mvp	27761
Hecw2	388292	14.0863	-0.0892426	Trabd2b	208374	2.86763	0.260185	Chm	144924	35.8496	-0.059911	Scn7a	111489	1.81966	0.00665587	Dgkd	91893	83.8248	-0.0528357	Cwf19l2	75644	7.56598	-0.0125336	Cpeb4	63423	65.3199	-0.0774921	Rnft2	54380	91.1595	0.0269622	9430041J12Rik	46603	2.21726	-0.0625683	Marchf7	40789	35.2696	-0.00754337	Edrf1	35428	19.1863	0.0563027	Col7a1	31289	2.92304	0.183938	Htra3	27759
Scaper	388240	24.2637	0.0343175	Trp63	208339	1.75378	-0.165419	Obscn	144914	4.21824	-0.145484	Tspan7	111447	785.187	0.00219897	Diaph1	91875	52.2623	-0.0945437	Tank	75586	21.5145	-0.0275379	Dhx35	63407	14.7521	0.163853	Nsun3	54374	7.35705	-0.193305	P2ry12	46599	28.5922	0.0584568	Rab11fip2	40770	55.4165	-0.086921	Ubxn4	35414	70.2823	-0.00841073	Meg3	31288	3170.11	0.246245	Zfp862-ps	27749
Nebl	387555	64.1431	-0.0861804	Map3k5	208281	14.4081	-0.0378411	Cab39l	144792	21.5412	-0.418876	Tmem266	111432	6.17654	0.0707632	Pals1	91807	21.1486	-0.0847409	Cul3	75557	86.0479	-0.00249712	Cpt1a	63399	21.0398	-0.155706	Hlf	54359	85.0538	-0.0375504	Rnf145	46556	60.695	-0.0494894	Zc3h18	40751	40.7018	-0.0567817	Ankub1	35406	1.99528	0.0282949	Zfp282	31281	20.8963	-0.0322144	Trim62	27748
Babam2	387278	31.3939	0.0613142	Mcph1	208058	7.4004	-0.0631351	Nrp1	144759	49.4326	-0.0965016	Ankrd12	111391	78.7681	0.0212154	Mfhas1	91651	45.3782	-0.0143752	Opa1	75550	109.202	-0.0388351	Rsbn1l	63370	15.4501	-0.0897112	Anxa6	54337	97.5256	-0.119526	Szt2	46530	67.3929	-0.0759878	Egln1	40737	58.3566	0.00857904	Pgm2	35401	7.73892	0.038185	Slc33a1	31261	18.3988	-0.0859299	Gm19522	27727
Mcc	387122	6.33701	-0.0368055	Filip1	207757	9.82405	-0.00598792	Tulp4	144691	59.7496	-0.109141	Vsnl1	111371	358.411	-0.0233884	Brd10	91587	53.4518	-0.127616	Fsd1l	75538	14.9946	-0.0906757	Fip1l1	63351	48.7753	-0.0186069	Cnot10	54306	48.7014	0.0471495	Dph5	46524	4.42643	-0.107358	Ndnf	40736	18.328	-0.00641425	Adgrf4	35393	1.73124	-0.152503	Top2a	31246	1.8759	-0.240341	Csad	27725
Ltbp1	386944	4.18817	0.0448061	Zmiz1	207558	145.285	-0.0418291	Lama4	144673	5.25496	0.24068	Lpin1	111297	22.8649	-0.068448	Skic3	91582	13.308	-0.0137963	Stam	75536	44.7272	-0.0280353	Ccdc50	63349	29.8654	-0.00178699	Atp6v1a	54303	317.563	-0.00714675	Tep1	46501	3.02007	-0.00428173	Slc29a3	40722	16.5376	-0.139711	Wiz	35384	78.3074	-0.0499587	Cog2	31241	20.7205	-0.0520192	Lbr	27711
Tmtc2	386788	8.81685	0.0114452	Myo18b	207486	2.0858	-0.0267256	Syt14	144542	12.7217	-0.180098	Pcx	111280	59.8551	-0.0373198	Gabrg1	91570	8.50528	0.133384	Baalc	75523	130.814	-0.022616	Mbtps2	63344	19.3117	-0.169995	Atp6v0a1	54267	645.716	-0.0116618	Grin2d	46495	26.918	0.115608	Nmt1	40722	179.557	-0.0645134	Dhrs3	35382	12.1979	-0.0911798	Slc8a2	31237	377.026	-0.0948643	Gtf2h1	27697
Cep128	385917	3.16466	-0.0526387	Fbn1	207399	8.94889	-0.0255213	Myof	144541	4.07459	-0.02035	Tex2	111276	75.5917	-0.0791115	Pcnt	91523	24.9545	-0.00256095	Abcc8	75510	46.4593	-0.123591	Cnbd2	63339	3.31977	0.105082	Cdkl4	54263	14.3259	0.083903	Hnmt	46484	11.4721	0.0461937	Tubgcp2	40714	37.4858	-0.0839019	Cog6	35362	29.3504	-0.0131712	Smarcc2	31234	310.971	-0.0180254	Ss18l1	27692
Dlc1	385392	43.7041	0.0488751	Ap3b1	207357	53.0033	-0.127624	Mme	144493	4.67389	-0.265679	E130307A14Rik	111275	16.9148	-0.0566321	Yeats2	91510	38.6109	-0.0920757	Ppp6r2	75457	99.1144	-0.0167109	Slc39a8	63293	3.36769	0.0620796	Mrrf	54258	15.089	0.0189401	B230216N24Rik	46478	2.50899	0.270579	Pitpna	40707	284.712	0.0393961	Ezh1	35348	72.5453	-0.0590164	Mrps35	31227	11.3415	0.0518112	C230057M02Rik	27678
Hcn1	385098	72.317	0.00682167	Phldb2	207355	5.36771	-0.0334171	Ahcyl2	144299	126.507	-0.164498	Iqca1	111269	1.85425	-0.0500618	Ktn1	91446	57.325	-0.0409305	Cdk12	75445	18.7781	-0.091648	Aldh7a1	63264	55.6204	0.00778419	Ctnnal1	54253	10.5313	-0.175951	Madd	46477	181.243	-0.00532829	Slc6a9	40692	47.7562	-0.0361296	Capn7	35348	30.6765	-0.0423467	Rccd1	31225	8.41809	-0.0449282	E2f5	27668
Cacnb2	384820	56.1015	-0.0766642	Magi3	207115	32.0389	-0.0557574	Cdk19	144254	40.964	-0.123929	Smad3	111227	56.5025	-0.109	Zfp934	91372	2.2866	0.0257063	Tshz3	75435	10.4432	0.131723	Rcsd1	63241	4.00299	0.024039	Papola	54250	83.616	-0.0436143	Efhd1	46476	20.2725	-0.207067	Pygl	40677	2.22603	0.010782	Pop1	35344	6.81654	0.0370007	Zmat3	31222	40.1858	0.0941523	Igsf10	27659
Tmem178b	383689	91.2971	-0.00252779	Abr	206824	509.336	-0.0559943	Gm1043	144177	9.85516	-0.102797	Abcg2	111153	9.56995	0.113388	Dpy19l1	91364	38.8816	0.0831646	Tmem196	75424	4.36756	-0.033814	Plekha2	63232	30.65	-0.283259	Usf3	54219	35.8388	-0.180053	Gmps	46473	39.6815	0.00617806	Hspa4	40643	159.213	-0.00216665	Cpsf6	35342	59.1371	-0.0472336	Hdhd2	31215	16.2333	0.0382182	Crk	27649
Arhgap26	383139	46.8958	0.161974	Lipo3	206791	3.97166	-0.000772016	Rgs3	144154	15.1053	-0.02828	Stk32a	111099	4.79941	-0.0699207	Adam19	91351	19.2331	-0.0434881	Plpp3	75417	240.742	0.00972598	Cltc	63214	312.447	-0.0330789	Zcchc14	54198	80.0086	-0.069452	Mpv17l	46458	43.4536	0.00135406	Hnrnpm	40627	62.0632	-0.0129603	Hps4	35331	23.6235	0.0394319	Nipa2	31189	21.7908	0.0240871	C030014I23Rik	27642
Dach1	382912	2.82447	-0.0986251	Zfp804a	206657	26.5045	-0.159835	Acyp2	143596	5.60436	0.00981549	Brinp2	111057	86.778	0.0966584	Relch	91330	43.4672	-0.02158	Ccdc93	75411	24.4038	0.0317494	Uhrf2	63209	36.1472	-0.0683148	Marf1	54178	77.6854	-0.0351089	Dsg2	46447	3.99619	-0.241038	Lypla1	40622	9.64505	-0.0158163	Fam149b	35329	31.6571	-0.043847	Syngap1	31181	436.472	-0.0501319	Cstf2	27632
Sorcs2	380959	63.0386	0.00586771	Adamts3	206247	13.1894	-0.124115	Ppfibp1	143538	17.0613	-0.0661057	Hk1	111053	299.237	0.0129587	Sptbn4	91303	198.619	-0.000567302	Mtr	75401	12.5816	-0.144229	Plxdc1	63206	9.24907	0.350264	Ddx4	54142	2.15258	0.0669171	Arih2	46444	29.8807	0.0789295	Brf1	40619	25.0687	0.0242482	Odf2l	35327	5.82666	0.0956134	Tln1	31172	50.3242	-0.0507274	Zfp317	27629
Pdzd2	380213	34.9941	0.117316	Grk5	206219	12.4991	0.141833	Frem2	143417	4.34636	-0.283556	Cacna1i	111041	67.5988	0.0136153	Stk10	91282	6.33015	-0.206382	Cfap251	75382	7.89383	0.148792	Brca1	63191	1.64901	-0.0332322	Dctd	54141	5.45085	0.187639	Mmd2	46442	143.581	-0.0459453	Nsmce4a	40592	19.8047	-0.00397712	Ddx50	35323	34.7697	0.0883274	Racgap1	31160	4.81081	-0.0826432	Vps37b	27629
Adcy2	379498	108.827	-0.0548084	Zfand3	206095	88.445	-0.0372039	Slit1	143408	240.301	-0.091857	Ptpn3	110996	50.6688	-0.0526642	Map3k4	91175	42.5283	-0.113538	Pik3c3	75379	31.1464	0.0204424	Mlxip	63134	32.2524	-0.0599357	Fam81a	54049	120.281	0.0661516	Naa25	46442	34.7827	-0.00779738	Gmeb1	40577	18.6789	-0.0500146	Uevld	35311	7.63492	-0.105499	Bcl7a	31158	88.557	-0.0324938	Stx1a	27618
Msi2	379131	43.1433	0.000500905	Unc13b	205918	41.6104	-0.0316182	Arhgef12	143396	131.624	-0.0161536	Inpp4a	110871	80.3187	-0.0380853	Abhd18	91168	11.3158	0.0307465	Spsb4	75361	3.67204	0.154111	Kif2a	63130	61.688	0.0317202	Tbca	54012	20.8714	0.0463791	Arid3b	46440	5.54115	-0.157449	Ube3b	40562	124.143	-0.0496088	Ap3d1	35308	178.388	-0.0184348	Brd7	31155	37.4003	0.0347241	Rnf19b	27615
Fry	379108	130.652	-0.0473698	Sdccag8	205777	13.2689	0.0107439	Zfyve9	143332	60.3236	0.00351017	Colgalt2	110865	4.36063	0.0844471	Emcn	91118	6.58999	0.009892	Ebf4	75312	18.6175	0.159218	Pak2	63052	33.1724	-0.0777585	Tfcp2	53996	19.2227	0.00890285	Gfm1	46433	30.7005	-0.0298698	Fam20b	40554	71.9216	-0.0260851	Dgcr8	35298	19.7008	0.00410486	Faim2	31153	433.057	-0.0636132	Hpgds	27615
Csgalnact1	378365	10.976	0.0060599	Hacd1	205754	5.93418	-0.15234	Rpgr	143299	11.8395	-0.0379417	Pcdhgb5	110864	3.29214	-0.0784809	Etv1	91104	73.3302	0.0297938	Slc49a4	75294	51.5918	-0.0155936	Ggta1	63052	2.62938	0.000983234	Slc9a1	53996	84.0052	0.0660677	Atad5	46394	3.27818	-0.029858	Iqce	40551	39.0702	0.0840468	Cttn	35276	117.946	-0.0118565	Trpm4	31148	9.64268	0.0631539	2310022B05Rik	27613
Gria4	378338	46.9054	0.067174	Sema3d	205563	5.38018	0.022845	Msh3	143131	15.4916	0.108983	Nectin3	110819	27.776	-0.0391191	Pkn2	91102	16.3901	-0.156495	Synj1	75216	381.953	-0.0540386	Clip2	63051	149.341	0.00784165	Mrps6	53957	6.29079	0.135009	Nfxl1	46383	5.49523	-0.118348	Zfp395	40541	7.36985	0.0693521	Cacng7	35266	150.105	-0.0657808	Purg	31142	15.9205	0.0706836	Ssr1	27612
Thrb	377824	22.6193	0.0816654	Ak5	205545	253.43	-0.0481778	Rev3l	143093	29.685	-0.0132113	Rasa3	110655	59.2923	-0.0441688	Celrr	91083	1.54796	0.00261338	Marchf6	75162	141.105	0.0153145	Pik3c2b	63020	14.8035	-0.158799	Smc6	53899	28.9972	-0.0145256	Pkd2	46369	30.1094	-0.123967	Dexi	40523	33.8093	-0.00471259	Otud5	35262	61.4247	-0.0601079	Cd276	31139	11.4952	-0.107899	Zfp1	27610
Rsrc1	377006	21.7171	0.0101246	Adamts2	205489	12.3481	0.152053	St8sia6	143043	2.80654	-0.188707	Afap1	110604	15.7575	-0.104801	Cbl	91073	47.4034	-0.130924	Kdm5b	75114	51.0183	-0.00367099	Rasgrp1	63008	543.259	-0.0792645	Abhd6	53861	56.5877	0.027438	Dcp1b	46363	21.4076	-0.00405096	Rps6ka1	40507	14.6715	0.102788	Srek1	35260	54.8844	-0.116176	Noc3l	31109	8.79191	-0.081039	Elovl4	27585
Mbd5	375897	65.1253	-0.0502879	Cdc42bpa	205131	264.626	-0.0882708	Lrrk2	142945	14.9003	-0.081552	Mbp	110491	4810.75	-0.0935927	Tgfbr2	91067	16.4355	-0.0123993	Rab3gap1	75095	59.1097	0.0650878	Gpr137c	63008	20.8952	-0.00880985	Nck1	53841	10.0351	-0.162917	Gmpr	46356	39.8896	0.0306974	Xk	40494	17.2033	-0.067009	Lats1	35246	28.3642	-0.00370234	Mfn2	31105	196.833	-0.0165693	Tmem268	27576
Kazn	375355	50.7611	-0.016983	Alcam	205078	67.0256	0.0130322	St8sia1	142907	29.2834	0.049053	Drosha	110476	114.504	-0.0192016	Poc1b	91038	5.97264	-0.0106037	Pros1	75039	5.96134	-0.0589217	Mtdh	62930	67.6168	0.0194354	Stk38l	53817	12.4705	-0.0123145	Ctcf	46354	54.184	-0.0296964	Ky	40489	4.67566	-0.296612	Vapa	35228	76.9783	-0.000828377	Pafah2	31093	6.15478	-0.0214866	Fbxo9	27566
Pdzrn4	374938	5.8289	0.0594554	Tiam2	204771	21.8333	-0.142917	Mtus1	142812	25.5375	-0.131173	Lnx1	110465	12.4416	0.131986	Cep57l1	91031	3.43365	-0.0833206	Slc6a6	75013	127.191	0.02869	Cilk1	62915	36.5642	-0.0953825	Slc25a46	53800	64.2736	0.0317757	Rnf121	46332	15.5189	-0.00757141	Tm7sf3	40472	35.1872	-0.0706428	Gtf2a1	35225	17.3172	-0.0247055	Plaat3	31086	18.6473	-0.143011	Ywhaq	27566
St18	373709	27.7537	-0.194376	Lmo7	204760	91.9826	-0.161348	Man1c1	142600	26.1751	-0.0619521	Ubr1	110446	31.2163	-0.138183	Mettl8	91022	9.91463	0.024095	Gsdme	74974	4.83977	-0.00229961	Saysd1	62898	7.75133	0.00358428	Pex7	53789	13.9189	0.0274576	Ccdc82	46331	11.8597	0.0455178	Pfkfb4	40450	10.3741	-0.0609546	Slc35f5	35225	11.3361	0.00708739	Pnpt1	31084	17.3487	0.000164852	Prkd2	27562
Foxn3	373504	25.0093	-0.131272	Med13l	204759	64.2983	-0.0823556	Tmem131l	142520	27.193	-0.0917166	Prtg	110417	3.75423	-0.212896	Ubn2	90875	37.3512	-0.0834222	Lrp8	74971	66.5854	-0.0308474	Cep120	62885	42.4011	0.027748	Rbl2	53787	40.4477	-0.134343	Plxna1	46306	185.805	0.0181234	Cacng5	40450	11.8646	0.236803	Ptdss2	35224	40.2634	0.0119325	Uspl1	31084	25.8595	-0.0158992	Qrsl1	27557
Zfp697	371351	14.1434	-0.0935845	Plppr5	204423	44.3732	-0.0592737	Ipo11	142519	41.1572	-0.0581842	Gstcd	110281	3.03873	-0.327631	Cyfip1	90857	102.651	-0.00621026	Cstf3	74906	19.8133	0.0713593	Arnt	62852	36.5137	-0.100455	Btbd10	53766	32.5729	0.0275927	Larp4	46293	24.1062	-0.107717	Lrrn1	40446	104.162	-0.174344	Tcof1	35216	25.0833	-0.040137	Myo19	31078	10.1275	-0.0203183	Btd	27551
Cntn6	370616	6.04907	0.427908	Prkdc	204369	19.0559	-0.0442504	Ubac2	142414	37.2923	0.0194095	Plekhh2	110243	7.79362	-0.10991	Fgf1	90799	53.2029	0.0023417	Gk	74882	14.3406	-0.00437219	Trpm2	62841	24.3334	-0.0258728	Ap4s1	53753	18.4483	0.098233	Ip6k1	46281	158.811	0.0630786	Ptges	40392	2.26524	-0.0183416	Ice2	35216	6.57647	-0.0154607	Dok7	31073	14.9318	0.063713	Txndc12	27526
Unc5c	369708	34.871	-0.171621	Nr6a1	204318	6.42855	-0.105446	Rb1	142149	30.452	-0.155183	Mboat1	110228	1.89929	-0.0546699	Abl2	90782	52.844	-0.073376	Bltp3b	74880	74.4612	-0.0345985	Sacm1l	62841	43.6359	0.0126079	Adap1	53746	142.656	0.0659979	Gopc	46274	31.912	-0.0602154	Hmox2	40381	62.9808	0.00234147	Acot9	35211	8.45304	0.129442	L3mbtl1	31050	10.9677	0.240394	Nfkbiz	27524
Fggy	369432	3.51587	0.167312	Sh3pxd2a	204227	46.0883	-0.112227	Mdga1	142138	102.32	-0.071609	Alpk1	110217	3.18067	-0.197401	Nup98	90778	29.4622	-0.102157	Gon4l	74875	55.1288	-0.0478331	Abcc6	62747	1.92002	0.012805	Caprin2	53745	6.55059	-0.0155993	Laptm4b	46274	56.2313	-0.0492255	Pdcd10	40366	18.6852	0.158029	Ccnyl1	35189	11.6649	0.0161235	Slc31a1	31042	20.4025	-0.309424	Ppp6r1	27524
Camkmt	368036	9.30431	-0.0280232	Dnah6	204045	4.24284	-0.146974	Wwc1	142127	81.8547	-0.0073913	Crybg3	110204	5.69432	-0.156073	Arhgap17	90697	27.0714	-0.0380189	Npepps	74796	122.237	0.036685	Macroh2a1	62742	61.7503	0.0725158	Med26	53709	9.71196	-0.0885283	Ubp1	46268	94.9453	0.00142963	Gtf2ird2	40351	15.1983	0.00171447	Jag1	35188	4.90705	-0.151535	Tsg101	31020	55.7227	-0.0106975	Spg21	27523
Atp11c	367654	8.19258	-0.274557	Gsg1l	203991	22.2125	0.129497	Ncor1	142115	254.677	-0.0970364	Met	110180	3.93495	0.280271	Actr3b	90691	75.0658	0.0420978	Clxn	74765	6.0297	-0.0440035	Erich1	62740	5.40681	0.141868	Manf	53667	35.0678	-0.0954924	Hcfc2	46268	23.2735	-0.0998284	Cse1l	40349	44.6467	-0.047686	9430038I01Rik	35188	1.67099	-0.0601304	Cand2	31019	6.24126	-0.0369188	Skil	27519
Kcnt2	365909	15.2482	-0.0980657	Elp4	203537	7.27821	0.126633	Galnt10	142072	10.3987	-0.0564156	Klhl2	109960	170.847	-0.0873714	Aatf	90667	8.57927	0.0160172	Psmd1	74764	73.6665	0.0395018	Egfl6	62713	1.64955	-0.273148	Dars1	53661	39.4559	0.0360814	Smc1a	46266	59.3618	0.0298878	Bbs7	40335	14.6251	0.0469811	Pik3cg	35186	2.71011	0.055118	Cage1	31017	1.56154	-0.229575	Endod1	27517
Slc8a1	365272	165.825	-0.0181133	Plch1	203238	6.20535	0.141905	Nxn	141942	10.0086	-0.13548	Sgpp2	109944	6.27297	-0.137874	Gabrg2	90654	93.9999	-0.066185	Nid1	74718	10.7267	0.0933014	Araf	62705	86.3265	0.051469	Coro7	53644	70.4212	-0.028969	Padi2	46242	48.3183	-0.222338	Nfam1	40333	3.34844	-0.191718	Entpd5	35172	23.6933	-0.0761139	Rad9b	31010	6.23332	0.109493	Efcab12	27516
Ntng1	363971	26.7249	0.0921144	Dock8	202898	4.47014	-0.00457063	Xpr1	141714	88.1745	-0.0915997	Hs3st2	109911	11.2437	0.328892	Snx9	90625	12.3943	-0.13995	Arhgap25	74714	2.50567	0.236122	Sirt1	62699	8.26392	-0.0181266	Sec23a	53634	74.9767	-0.056837	Ddx46	46228	64.367	0.0252812	Tbk1	40332	29.2094	-0.0450174	Lipa	35156	17.9532	-0.156569	Stx12	31008	75.3777	-0.0363139	Mff	27504
Kcnip1	363813	15.1248	0.136098	Meis2	202775	40.7474	0.212163	Mef2a	141695	136.182	-0.0700768	Fam184b	109909	7.36524	0.0971057	Rfx7	90589	27.835	-0.122394	Kpna3	74663	67.411	-0.0498964	Ildr2	62684	82.0244	-0.0383778	Erap1	53633	6.99636	0.140325	Gm49336	46225	20.962	-0.00400784	Ndrg1	40322	103.918	-0.147347	Tlcd3a	35156	23.3944	-0.0720272	Asb8	30988	27.3268	-0.0584547	Arl6ip6	27494
Gtdc1	363245	32.1361	0.0654546	St3gal3	202760	48.6328	0.0103436	Senp7	141674	25.3866	0.000621373	Farp2	109897	6.49543	-0.0821729	Med13	90569	33.791	-0.104965	St8sia2	74571	5.20294	-0.00477559	Ttc8	62664	19.0501	-0.0184291	Tbc1d15	53595	18.6321	-0.0877742	Ift56	46178	6.99485	-0.0869688	Rgs5	40312	75.5489	0.0256145	G3bp1	35153	58.5023	0.00459294	Gm10010	30986	2.70967	-0.252729	Vangl2	27484
Arl15	362956	40.1917	-0.0365688	Amph	202716	206.662	-0.0126766	Aven	141609	3.65965	-0.173891	Enpp6	109875	22.414	-0.113134	Armc8	90527	47.111	-0.0241844	Ftx	74524	27.3705	-0.0042603	Ngly1	62646	12.8732	-0.00762421	Cenpc1	53559	16.2128	0.0195111	Rab7	46164	317.217	-0.0632851	Dhx15	40311	63.6238	-0.0189314	Nfrkb	35141	26.1251	-0.0462252	Mtpn	30982	207.413	-0.0350138	Extl1	27478
Epha5	362621	90.7605	-0.100535	Dysf	202470	1.95089	-0.141652	Hs3st1	141540	22.3993	-0.0672358	Esyt2	109854	26.2193	-0.0667396	Cd44	90524	2.6536	0.257955	Ccdc191	74514	4.27586	-0.0981873	Tbc1d23	62642	24.5868	0.0599038	Slco2b1	53536	20.8707	0.0780625	Hif1a	46155	50.0514	-0.0695613	Cep41	40292	5.31394	-0.212942	Phkg1	35128	25.7326	-0.0459296	Slc18b1	30982	12.3967	-0.0383732	She	27464
Stag1	361577	32.0543	0.002261	Cmip	202366	203.859	0.0247721	Mapre2	141528	216.75	-0.0650863	Rnf128	109829	19.5569	0.0638828	Fbxw8	90499	47.2864	0.00080892	Fbxo11	74432	83.761	-0.00835444	Kank4	62639	3.4195	0.0706259	Nostrin	53530	2.20485	0.164054	Sbk1	46154	136.511	-0.0292147	Wdr62	40281	2.68466	0.232943	C87436	35126	14.6683	-0.0221792	Glrx3	30980	55.0391	0.00831996	Cdk18	27447
Pvt1	361306	4.55131	-0.18354	Bri3	202320	30.5492	0.0814169	Col26a1	141450	3.98802	0.132802	Marchf4	109818	25.125	-0.137922	Sh3bgrl2	90474	16.67	-0.0314893	Fut10	74407	6.5433	-0.0950305	Elp3	62626	52.0186	0.0108413	Ocrl	53481	63.2189	-0.0362994	Ppl	46130	1.71453	-0.0459734	Dot1l	40255	109.038	-0.0839362	Cav1	35117	12.353	0.152178	Bbs2	30974	16.7559	0.0370174	D2hgdh	27439
Aopep	361203	17.9161	0.0837019	Antxr1	201968	11.3215	-0.0568413	Eya1	141281	13.3049	-0.259891	Sertad2	109768	18.7613	-0.0873067	Acvr1c	90442	8.21631	-0.117681	Rhobtb3	74388	14.5652	-0.0271785	Blmh	62570	28.4976	0.00902566	Ankrd29	53435	25.3634	-0.0579068	Tuft1	46115	1.71208	-0.248335	Map3k19	40240	4.50312	-0.24394	Dtx4	35116	41.5625	0.0176514	Tcf7	30960	3.85134	0.125266	Capn15	27432
Ksr2	361032	46.3753	0.0514738	Fbn2	201864	6.38426	0.0337957	Macrod1	141244	10.4283	0.0458755	Stk32c	109669	48.3235	-0.0367192	Brwd1	90434	44.627	-0.0220662	Rasa1	74350	49.6139	-0.115219	Map3k1	62565	7.05414	-0.057248	Src	53418	115.869	-0.000702261	Tle3	46107	40.9618	0.0550936	Ccdc106	40232	35.8448	0.0432997	Plscr4	35083	4.98714	-0.0252104	Gpr161	30956	61.2436	-0.0780352	Mettl4	27429
Btbd9	360964	88.0424	-0.13065	Pbx3	201685	6.90543	0.286409	Osbpl9	141127	30.7402	-0.00900952	Ajap1	109590	46.3679	0.000780889	Larp1b	90406	9.60146	-0.011612	Rassf8	74331	12.2663	-0.0175525	Exoc5	62563	36.741	0.0125474	Pik3cd	53403	27.5157	0.0784394	Tent2	46103	15.2403	-0.0875175	Glt8d2	40217	10.044	-0.0103332	Nr1d2	35073	35.9235	0.0209571	Eri1	30943	8.51325	0.0223703	Ctr9	27426
Chsy3	360598	3.69522	0.138204	Ppp1r12b	201284	100.579	-0.0207085	Dab2	140924	12.9451	-0.131418	Pias1	109556	43.1461	-0.0191386	Smim14	90340	78.6042	-0.0582066	Als2	74305	41.9196	-0.0562002	Mrpl48	62550	42.1737	0.00763439	Ell	53401	25.1271	-0.040858	Cd180	46071	3.19342	-0.0573074	Tmem144	40209	10.383	-0.241124	Srpk1	35061	51.4941	0.0653286	9330162G02Rik	30941	70.1288	0.0146078	Ndufa9	27415
Setbp1	359011	36.7827	-0.114584	Dnaaf9	200206	124.321	-0.0515541	Pcnx1	140901	122.601	-0.144848	Zfp532	109531	65.2362	-0.0698752	Susd6	90325	67.1157	-0.161589	Lrrc8b	74299	78.1386	-0.0733864	Rab10	62541	119.346	-0.0518482	Cul2	53389	33.8992	0.0475613	Immt	46057	104.18	-0.0342134	4833422C13Rik	40209	4.05295	-0.0909203	Gspt1	35033	51.9827	-0.0506982	Hif3a	30920	3.18455	-0.28199	Tmem168	27413
Mtus2	358745	43.6392	-0.0729803	Umad1	200182	18.2722	0.0522435	Mtss1	140771	41.872	0.0369995	Vegfc	109490	2.84113	-0.0142027	Pcdhgb7	90273	4.15448	-0.172493	Enpp1	74245	2.49471	-0.104788	Camk2a	62534	4373.77	-0.123529	Cry1	53364	8.14329	-0.105525	Unkl	46046	15.2834	-0.0580057	Ermp1	40201	53.0871	-0.06744	Zbtb11	35030	24.3577	0.0141316	Gm38393	30915	1.88197	-0.0792083	Shcbp1l	27412
Pcca	356776	16.6174	-0.0142355	Pcbp3	200030	55.8486	0.00106212	Hivep1	140516	32.6519	0.0823356	Vgll4	109366	19.1445	-0.184374	Mthfd2l	90251	6.0586	-0.0487585	Ylpm1	74194	85.281	-0.101576	Dus2	62503	8.6553	0.0695649	Gucy1a1	53362	19.1776	0.0462996	Notch3	46032	11.9097	0.100872	Gdpd1	40195	37.0238	-0.0362908	Katnbl1	35029	6.25509	-0.0266987	Ccpg1	30911	7.84995	-0.0904915	Epha8	27397
Tiam1	356658	90.2182	-0.070581	Atp9b	199919	50.563	-0.0136616	Hs2st1	140475	38.3482	0.0648013	Scn3a	109364	32.4902	-0.125046	Stra6	90208	11.7992	-0.391657	Wipf3	74165	515.57	-0.181174	Grik5	62497	348.737	0.0195664	Arl13b	53355	6.42184	-0.0131981	Il6st	46016	54.015	-0.100524	Plxnd1	40194	35.3067	0.121489	Fbh1	35009	37.819	0.0152196	Zfp810	30900	13.4304	-0.0777717	Ttf1	27394
Plcb4	355582	16.4567	0.202381	Clec16a	199539	101.136	-0.103128	Fyb1	140460	3.22134	-0.00743674	Phip	109357	24.1233	-0.152386	Rgs12	90199	39.2302	0.0674892	Prdm11	74149	21.0214	-0.0540917	Itgb3	62476	1.94981	0.173485	Tmem51	53312	4.99452	0.102158	Nisch	46016	587.998	-0.0263669	Ankmy2	40177	33.6835	0.0484786	Tomm70a	35002	101.159	0.0332769	Tmem33	30896	60.8333	-0.0617524	Ythdf2	27391
Fbxl7	355121	3.55217	-0.0670905	Mical3	199291	75.1932	0.0183359	Rhobtb1	140357	3.84345	0.284708	Fgd6	109338	11.5329	-0.0774912	Pde9a	90100	18.6148	0.0804138	Nfyc	74134	37.2574	-0.0644356	Epn2	62438	155.243	-0.0550644	Klhdc10	53311	84.0293	0.0354621	Emid1	45992	5.81699	0.107233	Slc13a4	40174	7.63336	-0.628503	Gpt2	34984	43.9269	-0.0662515	Ppm1f	30895	46.4381	-0.0412754	Vipas39	27388
Fto	354914	129.911	0.0177263	Bckdhb	199095	14.9092	0.157281	Popdc3	140354	4.77194	0.0290732	Parm1	109279	88.4042	-0.0353972	Znrf1	89933	95.5787	-0.000977906	Rap1a	74069	32.9436	-0.0431197	Uck2	62437	30.3706	0.0113778	Rdx	53290	68.3664	-0.0595611	Ret	45973	4.70061	0.138012	Sec14l5	40162	19.924	-0.214425	Synj2bp	34970	17.5803	0.0183654	Unk	30892	27.9195	-0.0261596	Selenof	27376
Arid1b	353324	94.6353	-0.0378905	Pde4dip	198883	160.877	-0.0863329	Chrm2	140330	5.5437	0.0709092	Dnah10	109223	2.94824	0.0787288	Fam78b	89885	30.7371	-0.0478099	Herc4	74068	16.9149	0.106824	Clstn1	62431	774.238	0.0380561	Trp53bp2	53260	31.4914	-0.157746	Rps6kb1	45934	38.2783	-0.0621775	Fam210a	40146	19.922	-0.0948381	Cep97	34967	12.0078	-0.0624227	Rbpms2	30880	2.9521	0.0228979	Wtap	27373
Vwa8	353258	29.5492	-0.0945997	Svil	198759	6.77362	-0.0230931	Pacs1	139961	97.2994	0.0323027	Spata6	109200	2.82632	-0.217052	Gm32618	89849	1.62704	0.0165626	Wapl	74055	30.0236	-0.00388936	Rai2	62427	6.51726	-0.0945457	Fmnl3	53257	13.5443	0.115174	Abcd2	45928	25.8532	-0.022116	Slc26a4	40142	10.9507	-0.024451	Tmcc2	34966	256.193	-0.0637092	Bpnt2	30871	64.8531	0.0751598	Ccdc66	27370
Slc4a4	353167	93.2131	-0.065829	Efcab6	198667	6.50205	0.127772	Tbl1xr1	139942	32.77	-0.019994	Shb	109192	10.0624	-0.0898867	Iffo2	89834	9.80101	0.00329576	Rtn4rl1	73986	90.2857	-0.016892	Gnas	62424	1319.09	0.0478643	Hdgfl3	53222	56.4306	0.022056	Pdgfra	45923	37.8804	0.0516597	Hells	40136	1.63231	0.180441	Mapkapk3	34950	1.85317	-0.363248	Prkcd	30856	25.0383	0.0621909	Lins1	27367
Gse1	352934	137.135	-0.104491	Plxna2	198651	97.2645	-0.0721822	Vwf	139905	16.0367	0.396984	Tnrc6c	109150	122.057	-0.00702927	Ints9	89790	18.329	-0.110802	Cbfa2t3	73968	56.5092	0.0215793	Tpst1	62403	35.0426	0.0112526	Ube2e3	53169	42.5062	-0.0499654	Secisbp2l	45884	112.965	-0.132554	Ephx2	40126	10.6176	-0.0441243	Gm16638	34943	11.3009	0.0680838	C1galt1	30845	10.2106	0.0385674	Capn1	27354
Sh3kbp1	350797	25.1644	-0.0807854	Ccdc85a	198639	65.9053	-0.159647	Agtpbp1	139485	180.94	-0.0734396	Pkib	109131	4.80134	-0.128743	Gfra2	89718	20.5168	-0.0699367	St3gal1	73955	28.5398	0.00882394	Fyco1	62399	47.157	-0.270667	Car12	53159	42.6755	-0.29634	Ddi2	45883	30.7758	-0.0199627	Tcea1	40095	21.9258	0.0022249	Sin3b	34916	76.0908	-0.0835343	Tmem62	30835	19.6937	0.00253785	Il4ra	27354
Nalcn	350510	70.1205	0.0160281	Rftn1	198417	11.5398	-0.00292801	Ankrd17	139411	123.402	-0.0631366	Rbm41	109084	4.29622	-0.0219832	Atg4a	89610	3.77151	-0.00675819	Fhl2	73910	19.3935	0.051504	Arhgef17	62355	288.266	-0.0282705	Tm9sf3	53153	76.2108	0.0290301	Slc43a2	45881	58.8296	0.00200375	Mms19	40071	39.4406	-0.0189689	Slc6a1	34897	310.676	0.105868	Cth	30829	1.93127	-0.197386	Hdac2	27345
Ano2	349707	2.2628	0.589951	Glra2	198376	6.16409	-0.0741312	Pex14	139341	42.3793	0.0837954	Mtor	109072	84.0171	-0.00332496	Wscd2	89587	103.303	-0.0438411	Wdfy1	73881	30.05	-0.0162849	Crocc2	62347	2.80046	0.177215	Mtmr10	53153	16.8584	-0.0944532	Thoc2l	45857	12.0299	0.0679171	Pfkfb2	40071	13.4961	-0.0183974	C9orf72	34890	13.2578	0.0103668	Gripap1	30802	65.3519	0.0330517	Rimkla	27345
Pde11a	349633	8.7071	0.131154	4732471J01Rik	198308	3.7243	-0.0151668	Tnks	139230	73.062	-0.0888987	Ark2c	109051	91.4761	-0.00475753	Pls3	89528	156.268	0.0151964	Boc	73848	13.6838	-0.103974	Gm10863	62344	2.75751	-0.149453	Tax1bp1	53051	102.655	-0.0497007	Tspan15	45855	23.0239	-0.00109924	Gm17491	40064	2.46802	0.0845824	Atp6v0a2	34878	53.7026	-0.0598207	Tcaim	30795	12.8143	-0.15227	Baiap2l2	27342
Ror1	348974	4.09183	-0.139847	Sipa1l3	198269	235.466	-0.15405	Plekha6	139225	71.904	0.107144	Rgs7bp	109026	262.945	-0.185619	Map4k5	89450	42.7415	-0.0853574	Tmem161b	73845	13.0924	-0.00121385	Dusp10	62334	6.77513	0.0450499	Zfp451	53050	27.2695	-0.0403699	Tmem229b	45832	32.8624	0.0609495	Mknk1	40052	30.8561	-0.0727798	Prkx	34867	12.8587	-0.0149767	Rasal1	30785	91.6149	0.157143	Plekho2	27342
Adam12	348947	7.18789	-0.0211977	Necab1	197549	53.7919	0.127302	Lyrm4	139131	21.0422	-0.0132467	Gfod1	108927	81.9196	-0.0746591	Setd2	89439	67.055	-0.0632806	Slc2a3	73831	89.7758	0.0399034	Aplp2	62258	353.572	0.0084987	Sspo	53021	6.60015	-0.141708	Tbc1d2	45819	4.20612	-0.272564	Ccdc77	40051	3.82086	0.0598731	Lrrc55	34863	17.4761	0.055883	Slc30a5	30779	24.5182	0.0628815	Fan1	27337
Pclo	348541	176.551	-0.13512	Kank1	197521	27.3547	-0.0892461	Map3k13	139093	24.1262	0.0135	Nr3c1	108876	58.0079	0.00293205	Arhgef10	89422	46.8977	-0.142936	Ly86	73828	10.1278	-0.0522856	Zfp64	62256	16.8924	-0.00883318	Usp53	53017	14.6114	0.0265477	Kyat3	45819	3.35895	-0.00439762	Zfp560	40041	5.03384	-0.110499	Asb2	34859	1.93883	0.00796827	Psip1	30779	171.731	-0.0205008	Ubxn10	27330
Nol4	348472	46.9257	-0.0652635	Zfhx4	197331	7.35457	-0.537356	Ssbp3	138993	142.379	0.0876369	Acap2	108833	72.0685	-0.176912	Ralgapb	89405	86.5726	-0.0206495	Glb1	73822	16.4791	-0.060206	Slc4a8	62221	110.37	-0.0686734	Ints6l	52986	41.523	-0.0570553	Cul9	45816	70.8031	-0.0453529	Ubox5	40036	14.0959	-0.0022516	Ndufa10	34850	126.385	0.043794	Prpf4b	30762	63.8997	-0.0364557	Palm	27324
Plcl1	348364	21.9528	-0.220601	Rtn1	197302	999.904	0.0264943	Ttc39c	138967	32.7666	-0.00561792	Usp37	108773	14.0313	-0.0940408	Smurf1	89352	41.7763	-0.0300265	Rfc1	73820	24.9125	0.0535753	Snx14	62211	28.0798	0.0409937	Ankrd27	52982	31.3772	0.0267713	Slco1c1	45809	48.7989	-0.00340701	Ube2f	40033	32.5867	0.0390658	Erlin1	34841	13.1665	0.00286461	Asic1	30762	30.4602	0.120998	Samd9l	27315
Bach2	347304	7.77699	-0.108899	Dnajc1	197176	24.6484	-0.0722358	Akap7	138780	21.8725	0.0039053	Slc16a10	108726	2.83533	-0.172581	Gatad2a	89308	29.1865	-0.0106157	Atl1	73803	65.2894	-0.0495733	Cacng4	62200	43.9228	0.087084	Larp1	52970	150.616	-0.00325709	Nim1k	45788	16.2904	-0.0120936	Elavl1	40031	37.7944	-0.0361639	Spats1	34837	1.62764	-0.0969973	Dnajc16	30742	53.4875	0.0395214	Mmut	27303
Dis3l2	346287	19.3918	-0.0225295	Cdin1	197052	5.97167	-0.0984203	Hip1	138589	44.3974	0.01328	Psme4	108635	34.4437	-0.072535	Cdh19	89258	3.59458	-0.0569515	Intu	73769	6.7523	-0.0106242	Brd3	62083	54.8646	0.00231904	Prag1	52959	35.0135	-0.0218421	Acsl5	45782	32.5052	-0.0290677	Nat10	40014	26.512	-0.0186695	Cspg4	34837	27.2601	0.040789	Capza2	30738	133.187	0.0400504	Zer1	27302
Nfia	346140	57.0492	-0.0396986	Sergef	196653	7.99165	0.127968	Gnal	138576	102.057	-0.107473	Zfp943	108616	12.9682	0.00395867	Fam135a	89248	15.8163	0.000203558	Siah3	73726	14.2812	0.0492607	Ldb3	62079	7.1989	-0.0862467	Thap4	52929	17.2895	0.00180809	Hmgxb3	45773	43.7792	-0.0644193	Zfp664	40002	77.5319	-0.0394111	Zcwpw1	34823	4.5293	0.0770688	Tmem209	30730	20.832	-0.0553368	Ephx4	27299
Tcf4	345723	396.201	-0.0403696	Fyn	196526	152.513	0.0236147	Pced1b	138573	4.19713	-0.046424	Chrdl1	108588	2.71944	0.308637	C2cd5	89221	54.765	-0.0040679	Plch2	73669	176.942	0.0150256	Fgfr1	62064	168.013	0.017166	4933427D14Rik	52929	3.7888	0.110052	Dlec1	45768	4.12265	-0.278288	Dclre1c	39999	9.79727	-0.0536171	Spg7	34818	35.6427	0.082931	Rpap3	30728	15.7951	0.0629842	Lhfpl4	27294
Prkcb	345651	300.63	-0.0308206	Stard13	196326	15.3144	-0.0772292	Dph6	138548	15.2759	-0.0226879	Nsd1	108543	108.577	-0.0292638	Acvr2a	89160	34.3423	0.0472682	Map3k2	73662	12.7451	-0.0291764	Fam222b	62040	47.5876	-0.117325	Ubtd1	52880	10.7363	0.141716	Pcgf3	45744	48.1537	-0.0339149	Nsdhl	39957	24.5081	-0.0525228	Ccl25	34810	7.32775	0.0720126	Ogfod1	30723	95.8319	-0.0319938	Trub2	27278
Nr3c2	345571	158.468	-0.182997	Kcnc2	195903	56.2372	0.0628722	Zfp462	138515	28.319	-0.104228	Sytl2	108467	28.3805	-0.0120059	Ago2	89091	68.7785	-0.0244586	R3hcc1l	73584	8.28725	0.0420764	Gm2762	62036	4.25758	-0.132494	Zfp280c	52879	18.285	-0.14396	Lgmn	45729	96.1939	0.0266448	Ralgds	39956	148.442	-0.0263609	Fam78a	34802	3.4856	-0.276167	Zbtb49	30722	6.593	-0.119885	Ctbp1	27271
Vav3	345045	5.68729	-0.207387	Rimbp2	195695	160.952	0.000290104	Ddr2	138455	5.9167	0.0435035	Cpeb1	108439	55.5178	0.0113675	Pacsin2	88999	42.6101	-0.215659	Efemp1	73539	4.44058	-0.0156618	Cep152	62025	2.97161	-0.14043	Pccb	52866	42.8186	0.0482729	Carm1	45729	93.7973	0.0133274	Knstrn	39954	1.9653	0.137032	Kcp	34790	5.26263	0.194346	Zbtb41	30717	10.5732	-0.0520912	Fam76b	27271
Rit2	343801	47.8566	-0.00429007	Itga8	195290	14.6448	-0.172209	Shc3	138446	15.1906	0.0460221	Dnmt3a	108436	61.4478	-0.0736086	Herc3	88933	86.69	-0.0245962	Nkd1	73530	20.5348	-0.028889	Ythdc2	61978	18.3033	-0.00641473	Mreg	52865	2.53509	0.109767	Tmod2	45704	270.058	-0.0480882	Gclc	39950	45.0948	0.0289653	Csnk1a1	34787	177.398	-0.0244841	Edem1	30715	10.6133	-0.138674	Fam241a	27266
Hydin	343276	3.14187	-0.0911211	Cdh10	195289	30.2747	-0.00287937	Slc24a4	138358	15.7581	0.0817423	Prom1	108412	14.7355	0.0213508	Platr25	88925	4.53656	-0.0381761	Rab6b	73489	745.592	-0.0320179	Ibtk	61974	15.4673	-0.0971575	Rc3h2	52834	38.1239	-0.0135222	Sugp2	45689	97.9323	0.010391	Cdip1	39944	247.755	-0.0136775	Slc15a2	34785	18.2161	0.215683	Calb2	30708	32.7805	0.25818	Nadsyn1	27265
Tln2	342616	108.881	0.00665532	Adamts20	195255	11.5977	-0.28393	Hmbox1	138271	50.1738	-0.0457524	Cracdl	108408	344.786	-0.0830064	Zfp280d	88917	31.0468	0.0120547	Smarcad1	73478	17.4473	-0.0949576	Qser1	61965	13.9219	-0.178703	Sec22a	52787	8.53154	0.0582659	Bmp1	45676	96.7178	-0.0316516	Pptc7	39916	37.5521	-0.000447712	Ripk1	34784	4.51178	0.0189162	Ipp	30694	3.32664	-0.0987012	Incenp	27255
Supt3	342138	7.3114	0.170912	Tbc1d1	195181	22.3521	0.0375083	Gabra2	138252	158.983	-0.140822	Dennd4a	108327	41.7407	-0.0366389	Shoc2	88827	39.8182	-0.0107563	Shld2	73460	2.96423	-0.0276493	Tmod3	61950	19.6323	0.0431131	Dock6	52775	31.7095	0.0314727	Smad9	45675	8.68712	0.00275429	Pdgfrb	39911	28.3857	0.054906	Lratd2	34784	16.9383	-0.355245	Ccdc136	30679	35.166	0.0837633	Col11a2	27248
Gpc3	341524	3.28682	0.0249119	Pld1	194667	7.21532	-0.224402	Chst8	138243	24.6379	0.0955045	Daam2	108321	97.4492	-0.178894	Fam120a	88798	142.523	-0.0849565	Lrp12	73405	31.4158	-0.0487939	Lmbrd2	61932	46.1644	-0.0654848	Rab27a	52775	6.33274	0.057799	Pggt1b	45642	18.2783	0.0335326	1500009L16Rik	39897	6.28487	0.231495	Lrrn3	34763	70.3666	-0.0496435	Cep95	30678	9.97914	0.0173685	Cwf19l1	27239
Agmo	340561	3.38558	-0.100889	Rsu1	194594	25.5938	-0.0396565	Nek1	138151	25.0405	-0.0337676	Xpnpep1	108288	40.8578	-0.0374965	Dop1a	88769	39.9188	0.0566354	Ryk	73388	27.0334	-0.00603208	Tsbp1	61914	2.71029	-0.0400319	Scg5	52759	91.0525	0.161242	Gsr	45640	12.0657	-0.0347324	Sec23ip	39893	38.9429	-0.0180943	Dennd11	34760	43.9733	-0.0842263	Abcb10	30663	20.8702	-0.104852	Tmem147os	27228
Rere	340320	160.853	-0.07349	4930570G19Rik	194404	6.62984	-0.100881	Ccny	137850	96.8654	-0.0418806	Sema4d	108218	96.3847	-0.0186341	Iftap	88751	9.97849	0.143138	Paqr5	73375	2.53267	-0.454023	Gbp9	61909	2.66204	0.184602	Arel1	52752	102.722	-0.0694626	Atl3	45634	21.8342	-0.0140806	Pfkm	39862	219.618	0.06309	Tmco3	34734	27.257	0.0391097	Zfp507	30660	19.1977	-0.0650662	Znfx1	27222
Tanc2	339318	126.752	-0.0220258	Sv2b	194368	268.508	0.0444123	Hmgb1	137787	82.2495	-0.024458	Grb10	108175	21.0173	0.212382	Fndc1	88733	9.35556	-0.0456112	Ugt8a	73348	74.8788	-0.129639	Polk	61889	7.53146	-0.0317296	Fam124a	52749	15.4194	0.0891579	Kdr	45631	15.2584	0.0652156	Aatk	39854	400.577	-0.0343027	Zbtb10	34731	4.32294	0.136107	Hnrnpc	30651	139.719	-0.0753746	Wdr45b	27221
Ccdc171	339125	3.01221	-0.2983	Pkp4	194358	265.232	-0.0543469	Lhfpl2	137613	31.6642	-0.112	Abat	108139	195.257	0.0271979	Slc9a2	88699	26.8007	0.0744704	Wdr59	73295	26.4631	-0.0580142	B4galt6	61805	132.318	-0.0386114	Washc4	52721	21.9568	-0.0999276	2510009E07Rik	45620	52.3146	-0.0168437	Nek9	39848	40.7168	-0.0777382	Pak6	34717	58.5003	0.00965575	Prmt2	30643	52.9347	0.0332872	Zdhhc5	27210
Dock3	339084	131.578	-0.00329642	Kcnk2	194343	36.0041	0.024396	Kifap3	137526	211.525	0.0278059	Dpysl2	108097	58.8386	-0.0013564	Pals2	88698	21.8152	0.0394856	Adgrb1	73270	496.555	-0.00849592	Swap70	61795	7.70325	0.0527669	Txnrd2	52689	10.3217	0.10959	Lmnb1	45611	4.2711	0.072105	Selenoi	39846	23.4163	0.0791279	Dmtn	34715	394.331	-0.0139185	Zfyve27	30639	60.5315	0.0676305	Noct	27197
Itpr1	338013	206.989	-0.168862	Osbpl6	194139	61.356	-0.0542792	Pou2f1	137524	13.7097	-0.0909855	Maob	108084	16.0694	-0.0763353	Sap130	88690	51.8357	0.033182	Ift122	73229	29.9453	-0.0966721	Dhx32	61784	24.3418	0.105139	Rsph10b	52684	4.13212	-0.02384	Fam149a	45574	14.511	0.0292111	Kifbp	39831	156.735	-0.0388598	Pask	34712	2.68311	0.0247728	Ppp1r7	30635	77.115	0.00829822	Tmem9	27192
Macf1	337905	221.257	-0.0391961	Mthfd1l	193963	6.95649	-0.0574573	Nek7	137266	29.1076	-0.121821	Lrrfip2	108076	25.4644	0.00718756	Psmd14	88682	37.9959	0.0413212	Btbd8	73210	59.6859	-0.0136857	Fgf2	61762	4.24368	-0.220587	Dnmt1	52679	43.3779	-0.030951	Ppme1	45570	138.442	0.0186159	Copa	39801	208.647	0.0779468	Hacd3	34710	92.7046	0.0798155	Pdk1	30634	30.3347	-0.0282819	Mdm1	27186
Dnah9	337269	17.4051	-0.0358645	Pex5l	193839	124.258	-0.0910882	Ccdc88a	137150	51.3501	-0.113276	Cnih3	108013	53.3564	-0.0149993	Nectin1	88674	43.4287	0.0407465	Trak2	72981	174.181	-0.0705007	Ube2k	61755	74.4755	0.0467805	Prox1	52679	107.073	-0.332259	Setd7	45560	101.72	-0.0946679	Rheb	39801	53.0715	0.0528682	Ccdc186	34709	28.666	-0.0702743	Gtpbp1	30634	51.8629	0.000620404	Tex264	27181
Ophn1	336748	36.3357	0.0106898	Cux2	193736	35.6088	0.147864	Ubr4	136979	179.667	-0.0353843	Atp9a	107971	299.143	0.0077884	Wasf3	88630	97.8326	0.00980703	Top6bl	72934	1.53962	0.215138	Gask1b	61747	2.68654	0.0252731	Slf2	52667	31.4557	-0.131932	Me2	45546	11.1531	0.0119042	Pbx4	39801	7.83102	0.129624	Caprin1	34708	207.265	-0.0847205	Rbm5	30625	137.233	0.000609244	Yy1	27175
Ehbp1	336464	36.772	0.0230741	Cdk5rap2	193587	18.3289	-0.192272	Pds5b	136951	89.1527	-0.110445	Megf9	107930	111.503	-0.11345	Pias2	88592	37.1706	-0.0294103	St8sia5	72932	70.5249	0.100493	Cep164	61745	17.8025	-0.0193277	Hat1	52664	6.03665	-0.0336889	Ttyh2	45546	45.4916	-0.196489	Zc3h7a	39801	27.5225	0.0195479	Tulp3	34690	20.8118	0.0133031	Ptgr2	30600	18.2666	-0.0473202	Tyk2	27175
Ldlrad4	335373	14.7054	-0.114251	Prkch	193389	2.79071	0.170445	Mapk4	136873	40.0378	-0.146821	Sfmbt1	107872	18.1295	0.00513909	Gabra4	88559	49.9781	-0.108329	Hbs1l	72919	34.1758	0.0210956	Ctdp1	61736	14.9253	0.0140127	Yaf2	52657	65.7836	-0.0429519	Cept1	45542	20.5416	-0.0112386	Senp2	39785	63.2755	0.0162198	Ccdc80	34675	4.82076	-0.0616319	Usp36	30593	33.9645	0.0430646	Tmem47	27174
Prickle2	335247	196.525	-0.122246	Lrch1	193201	15.288	-0.0966709	Plcg2	136851	5.58777	-0.00495387	Pms1	107831	2.2595	-0.0624685	Arhgap20	88519	53.0876	-0.211022	Clcn3	72911	96.3367	-0.0340004	Tgfbr1	61709	16.6976	-0.0767474	Elp1	52651	42.1623	0.0355958	Ero1b	45530	11.0632	-0.100252	Lasp1	39764	104.64	0.0474456	B230307C23Rik	34673	1.91027	-0.156595	Sord	30591	11.4271	-0.00398121	Serhl	27168
Lrfn5	335192	54.5686	0.00490667	Tmem163	193002	17.7626	0.102074	Notch2	136834	28.4311	-0.146838	Rin3	107807	3.22556	0.104247	Abcb1a	88498	18.4373	0.175801	Setd3	72883	91.0371	0.0384556	Agfg1	61699	63.875	-0.0308609	Mtx2	52628	19.6185	-0.0206689	Zfp652os	45518	3.49637	0.157136	Hcn4	39763	2.81145	0.173705	Nbn	34664	9.78079	0.0674647	Ubxn2b	30590	38.3763	-0.141824	Acox1	27157
Cask	334287	49.9949	-0.049896	Brinp1	192883	185.821	-0.0972809	Ctbp2	136791	27.4964	-0.0169863	Irf2	107726	19.1986	-0.0252648	Brd4	88448	114.274	-0.00678934	Hdlbp	72875	169.81	-0.0320345	Acan	61616	5.58697	-0.114653	Anxa3	52627	5.79938	0.0617256	Macroh2a2	45482	11.8316	0.0827791	P2ry14	39763	1.71481	0.256113	Dchs1	34664	27.0454	-0.0337151	Dlg4	30580	648.83	0.0128643	Copz1	27154
Msra	333278	42.5209	0.0349758	Myo1e	192416	14.1026	-0.190443	Trpc6	136599	15.9964	-0.306107	Trim44	107709	223.667	-0.0291692	Kcnu1	88316	2.99552	-0.0364799	Sgce	72857	25.4475	-0.121609	Sfi1	61613	18.9829	0.106372	Tm9sf2	52566	60.5512	0.0572972	Lypd1	45479	92.9385	0.125201	Dzip1l	39760	15.8075	0.119908	Traf3ip1	34660	10.0903	0.0471458	Pmp22	30565	11.7014	0.0106154	Xrcc1	27151
Btbd3	332727	165.005	-0.188833	Rngtt	192303	18.2753	-0.118097	Col4a2	136482	79.784	0.0460748	Tbc1d9	107582	72.205	-0.0770736	Pitpnm3	88250	46.9503	0.165036	Rnf43	72817	3.00648	-0.00511836	Kdm3b	61613	41.7787	-0.0913181	Klf13	52564	222.908	-0.102573	Yipf1	45460	16.9443	-0.0352562	Def8	39743	34.3687	-0.00521867	Dnajc5	34648	254.528	-0.0524503	Metap1	30559	23.509	0.0442508	Terf2	27147
Iqsec1	332597	251.281	-0.00743048	Egflam	192275	2.772	0.179749	Dmxl2	136468	158.45	-0.149731	Rnf38	107579	29.7464	-0.0303655	Kidins220	88227	252.42	-0.0506552	Cd99l2	72789	54.1706	0.0107246	Srl	61600	10.359	-0.0825428	St3gal2	52558	119.452	-0.0328014	Itgb1bp1	45459	13.2408	0.0373804	Mrap2	39739	2.15647	0.135905	Gpd1l	34646	97.4386	-0.0149762	Gm44210	30555	4.12014	0.0989509	Obsl1	27142
Bmpr1b	332289	11.6512	0.000826566	Jarid2	192169	25.9691	-0.116955	Arid4b	136371	37.0403	-0.082895	Prkg2	107578	2.18745	0.650361	Pde7a	88214	22.5769	-0.0503852	Mroh1	72777	67.0292	-0.0448837	Plec	61600	123.736	0.0172047	Efcab7	52550	2.41585	-0.245496	Kif11	45456	1.79015	-0.180964	Wscd1	39727	127.793	-0.0932267	Sparcl1	34622	1309.77	0.0684424	Slc1a4	30533	53.7426	0.0633266	Mto1	27140
Synpr	331560	75.4036	-0.112484	Cpne8	191950	21.0456	0.0548001	Itpk1	136348	62.9431	-0.0375533	Eps15	107549	174.15	-0.0269282	Aktip	88192	46.3004	-0.05363	Rgs9	72774	10.9918	0.181423	Stx17	61592	18.836	0.0718631	Fam20a	52530	18.9989	-0.0825129	Bicd2	45441	70.8464	-0.105116	Tfdp1	39697	29.9019	-0.0248233	Chd4	34610	173.614	0.00869858	Ap1ar	30516	47.884	-0.0187847	Ak3	27128
Frmd4b	330674	32.9438	-0.119615	Tcf7l2	191834	4.1991	0.104317	Gpatch2	136196	15.2895	-0.0154037	Slc7a14	107520	135.975	-0.11447	Usp47	88157	60.9948	-0.00476713	Pard6g	72749	3.55997	0.187742	BC065397	61588	2.34835	-0.068307	Mob2	52530	17.4243	0.00617513	Smc3	45435	44.3283	-0.0554058	Sema4b	39686	17.5996	0.0619393	Kif3a	34588	124.159	0.0550806	Atp6v1c1	30513	145.407	0.0411714	Ttll1	27124
Myo5b	330557	106.982	-0.0624837	Fchsd2	191542	29.9676	0.0601731	Csnk1g1	136091	28.7773	-0.000698391	Arhgef7	107498	114.415	-0.0105511	Smarca4	88061	174.958	-0.0571903	Cul1	72741	83.8582	0.0803855	A330023F24Rik	61576	35.0619	0.0246293	Rsbn1	52516	18.1823	0.00487151	Cmtr1	45384	23.5238	0.0842857	Rab11fip5	39672	53.531	-0.00659844	Ccdc14	34586	2.25373	-0.0209196	Ube2n	30512	77.6562	0.0232382	Khdc4	27121
Nedd4l	330123	124.607	-0.0640844	Ntn1	191459	7.80018	0.0513213	Ppp2r5c	135942	151.571	-0.0148997	Armh4	107431	21.938	0.0192287	Otulin	88058	10.6315	0.087512	St3gal4	72692	10.575	-0.0432134	Fhl1	61559	67.2235	0.127974	Plekhh1	52492	45.1503	-0.21445	Lcp2	45375	2.80912	0.17413	Mn1	39671	17.7395	-0.0167151	Asah1	34576	30.2149	-0.0132138	Dnajc25	30511	2.34034	-0.157471	Ogfod3	27120
Gabbr2	329568	365.195	-0.0539455	Tll1	191340	2.05789	-0.134406	Ctnna1	135920	45.8401	-0.0370639	Rph3al	107430	5.80362	0.0467088	Grem2	88034	11.411	0.0836006	Tnfrsf21	72634	82.3349	-0.0264198	Ubxn7	61490	24.3124	0.00388956	Ubap2l	52488	140.522	-0.133448	Ramp1	45374	36.0046	0.0977062	Mapk9	39670	138.576	0.00817633	Clcn6	34562	78.9354	-0.0127056	Deaf1	30510	65.2555	0.0897946	Slc22a5	27118
Astn1	329508	200.539	-0.00984012	Itsn1	191316	137.46	-0.0898904	Adra1a	135917	2.73261	-0.0395372	C2cd2	107389	11.7711	-0.0342194	Cnot1	88013	89.6808	-0.0307393	Bche	72607	3.61196	-0.0700284	Ednra	61433	4.79972	0.0654899	Kcnq4	52474	9.16939	-0.0126572	Dcun1d1	45340	18.7349	0.0154621	Cryzl1	39653	31.0305	0.0601002	Gpr137b-ps	34548	8.59463	-0.0229923	Paxbp1	30506	42.8589	-0.0309685	Tfg	27118
Zbtb7c	328386	2.30996	0.334447	Rbpj	191210	12.6728	0.0371981	Tek	135687	11.1345	-0.0113094	Slco2a1	107290	8.77903	-0.135972	Myo9b	87999	65.1475	-0.0306699	Yap1	72597	12.2198	0.00470386	Apool	61421	2.21011	-0.124831	Mre11a	52469	6.99256	-0.202426	Gtf2e2	45340	7.36592	0.0463152	Nadk2	39639	23.8462	-0.0112216	Polr1d	34547	21.4818	0.0341371	Dnai2	30481	2.67462	-0.0242484	Tiparp	27108
Cadm1	327942	97.7825	0.12615	Myo10	191148	31.434	0.0292574	Kansl1	135632	80.8165	-0.0360178	Tbc1d8	107263	11.9105	0.142221	Ikzf1	87946	2.34156	0.189281	Scfd1	72591	17.829	-0.0724595	Osmr	61392	4.84277	0.0981221	Slc26a8	52450	5.60834	0.136287	Ap3s2	45324	64.4049	-0.00369916	Pde6d	39635	32.7214	0.06382	Zfp711	34544	6.44128	-0.0584604	Rmnd1	30473	23.0579	-0.066079	Lsg1	27098
Pid1	327884	21.7452	-0.00493866	Kat6b	191044	52.5089	-0.138509	St6gal1	135610	18.0339	0.0271452	Arhgef6	107244	18.5952	0.0484111	Elf2	87943	22.9001	-0.0416281	Acsl4	72542	50.5097	-0.09774	Vcf2	61381	8.12437	0.0356723	Pdhx	52438	31.8836	0.0918149	Trpc1	45293	25.2359	0.00779662	Snx19	39625	58.4692	-0.0910925	Scara3	34541	26.1606	-0.0716263	Syt11	30464	748.622	0.00727498	Doc2b	27083
Ldb2	327548	36.9376	0.182108	Fut9	190912	33.7358	-0.00945797	Ddah1	135602	64.9017	0.0167011	Adgrl4	107199	12.8755	0.144515	Xpo4	87909	9.21684	-0.138431	Pank1	72515	15.9473	-0.076815	Naa15	61359	42.6863	0.0180848	Snrk	52436	69.4944	0.0173034	Bend5	45292	4.68291	0.0191901	Tnk2	39619	204.687	0.0289493	Glud1	34538	174.681	0.0325633	Lhx2	30452	94.5523	-0.0759595	Sbf1	27075
Ntrk2	327401	400.112	0.000690228	Apba1	190709	135.789	0.0361853	Far2	135499	21.2603	-0.00277588	Mir670hg	107132	3.42089	0.0754928	Dpysl5	87811	53.0239	0.0951078	Msn	72510	22.7732	-0.0504259	Ubtd2	61317	8.34731	-0.174334	Bdnf	52307	33.0377	-0.0881467	BC004004	45277	45.3	0.0533218	Acvr1b	39617	76.8791	-0.0120107	Dis3l	34532	23.3168	-0.0593727	Wdr91	30450	21.3163	-0.0565761	Zfp874a	27075
Pola1	327388	2.60092	-0.0311436	Inpp5a	190543	32.3923	0.0574682	Ralgps2	135460	40.7555	0.000569763	Homer2	107046	53.2115	-0.0730827	Cyth3	87803	33.6213	0.0156195	Slc7a1	72494	32.0129	-0.0457358	Dcbld2	61284	15.3877	-0.0918406	Bmt2	52293	16.3467	-0.0447074	Heatr1	45262	19.3545	0.00188008	Chic1	39616	20.1123	-0.0251084	Cd9	34525	32.8792	-0.0616861	Cpsf2	30436	32.9626	0.0306979	Mocs1	27073
Dscaml1	327084	155.915	-0.0210228	Col11a1	190178	11.1426	-0.0754484	Lclat1	135383	31.6335	0.00873825	Slc41a2	107034	11.7282	0.0403859	Lmtk2	87768	71.7241	0.0427818	Fbln5	72490	4.69591	-0.136794	Jak2	61252	24.4996	-0.0631043	Gm19410	52257	11.3919	0.154511	Mfsd4a	45256	43.7472	-0.0468367	Cntfr	39591	69.7634	-0.0483308	Sgsm3	34525	52.049	0.03486	Axin2	30434	23.2726	0.0489334	F11r	27068
Pde7b	327074	10.121	-0.262983	Bltp1	189929	66.3744	-0.0577347	Celsr1	135274	8.29182	-0.103509	Lrrc20	106990	30.5657	-0.0518121	Dcbld1	87759	9.9553	0.124288	Uimc1	72420	9.88133	0.0621165	Zdhhc21	61220	27.0845	-0.0792483	1500004A13Rik	52252	50.3222	-0.0161005	Kcnk9	45251	60.5725	0.0485503	Gnb5	39588	70.9884	0.0269363	Sec23b	34520	31.9405	-0.0411631	Arhgap4	30428	5.81408	-0.198756	Mas1	27064
Scfd2	326943	11.9096	0.0189864	Rbm20	189774	1.88439	0.13201	Slc8a3	135265	17.1408	0.166026	Ninj2	106989	2.64569	-0.0361519	Reep3	87756	34.5715	-0.109371	Mga	72353	36.5545	-0.172792	Jade1	61133	20.2232	-0.00601273	Xrcc6	52250	11.1651	-0.0383499	Rprd1a	45244	45.7696	-0.0627809	Efcab14	39583	31.2686	-0.242237	Ncoa5	34510	46.169	-0.0473895	Vamp1	30413	98.6432	0.00815911	Zfp52	27062
Wdpcp	326754	5.5959	-0.0775513	Exoc2	189660	29.3177	-0.0333378	Disp1	135256	5.34141	-0.0462826	5330438D12Rik	106959	5.02737	-0.102585	Snhg6	87695	4.64233	0.46323	Fam117b	72340	41.756	-0.0758296	Mbtd1	61133	20.2714	0.0670414	Stmn2	52246	308.81	0.064757	Prima1	45242	3.59359	-0.272624	Kmt2d	39535	103.901	-0.102171	Gga2	34500	20.501	0.0756567	Ctps1	30408	26.937	0.108919	Gm19744	27061
Nhs	326434	2.94236	0.25666	Glra3	189610	2.09204	-0.103742	E130308A19Rik	135228	9.10299	-0.189951	Add3	106956	115.506	-0.0592303	Cdr1os	87686	52.4184	-0.223258	Jpx	72325	5.91915	-0.0165942	Tsc22d3	61131	29.2473	-0.217653	Appl1	52244	56.1396	-0.0797179	Zbtb44	45241	12.025	-0.0203973	Rcor3	39513	15.9748	-0.0772093	Crlf3	34498	6.64231	0.00776883	2900076A07Rik	30398	4.02028	0.145189	Prpf39	27053
Dner	326382	89.4242	0.0014669	Cdk6	189523	3.05821	0.10606	5530601H04Rik	135180	10.3667	-0.00747769	Nfkb1	106892	16.7126	-0.0154779	Lmbrd1	87671	107.354	0.00301199	Bmp7	72309	6.486	0.0733672	Smad1	61123	13.5296	-0.0818732	Cog3	52208	19.5324	-0.0292798	Ttbk1	45227	160.828	-0.0241906	Ubqln1	39497	159.615	-0.0460606	Ralb	34489	11.5199	0.0645914	Cry2	30397	87.353	-0.0466493	Mios	27052
Col19a1	325582	6.52835	-0.152008	Eefsec	189205	22.9954	0.0543296	Zfp609	135173	50.275	-0.0944864	Litaf	106882	17.6418	-0.12792	Pik3r1	87654	51.737	-0.0129538	Tmem116	72290	1.66275	-0.0877944	Prkar2a	61122	44.6749	0.0282276	Kcnk12	52193	12.035	-0.0243249	Casp7	45215	1.8166	0.283441	Pwwp2a	39493	23.5292	-0.110794	Eif2d	34477	27.914	-0.00729687	Hs1bp3	30392	14.1324	-0.0215791	Ccnd2	27031
Sh3rf3	325557	29.4166	0.0283551	Frmd3	188772	3.01947	0.146596	Arhgef4	135121	196.099	-0.0222123	Lifr	106875	24.4742	-0.0336475	Sppl3	87653	47.2129	0.0396402	Ttc21b	72290	8.8967	-0.141424	Nrdc	61122	110.12	-0.00546288	Kdm1a	52183	45.8881	0.025653	Topbp1	45213	15.339	-0.00684756	Acad10	39488	2.77524	-0.0755476	Sh2d3c	34457	20.4098	0.0681427	Dap3	30378	50.5299	0.0681106	Gnpat	27024
Ndst4	324823	21.906	-0.235664	Dgkg	188760	144.812	0.0065576	Fam168a	135021	269.25	-0.0632084	Nfatc1	106866	6.95148	-0.111715	Cfap44	87632	5.86624	-0.393787	Abhd12	72248	268.369	-0.00935771	Lyrm1	61102	7.23392	0.315686	Dhx57	52167	43.3848	0.00779823	Rars2	45210	12.0831	-0.017813	Adgrg1	39466	97.8661	0.0652361	2700097O09Rik	34449	6.30124	0.0433274	Wdr36	30369	22.7942	-0.0531396	Pde1b	27018
Slit2	324595	37.8632	0.0901758	Tcerg1l	188756	11.5185	0.283743	Lyn	135007	6.51338	0.158741	Ube3c	106850	59.1339	-0.00849212	Ahnak	87630	12.4068	-0.0477176	Mindy3	72207	35.6048	-0.0139668	Cenpe	61074	2.07826	-0.194317	Iars1	52167	48.5714	-0.0290696	Fam222a	45204	11.033	-0.124369	Zfp217	39460	2.99828	-0.027739	L2hgdh	34440	8.51127	0.0298002	Zfp995	30356	2.90718	0.103752	Plod1	27014
Tmem132c	323985	3.57861	0.272467	Ambra1	188715	59.1611	-0.0166286	Map3k15	134918	2.26727	-0.32908	Sel1l3	106844	45.6457	0.130423	Cldn10	87581	20.2199	0.0102676	Rab2a	72134	166.316	0.00742517	Wdtc1	61022	107.092	-0.0509726	Nup133	52142	23.7409	0.0312109	Zfp655	45198	18.779	0.020261	Slc39a9	39459	36.4524	0.0059272	Dhx8	34439	32.6666	-0.018966	Naf1	30347	12.0414	-0.107744	Il18	27013
Patj	323818	3.53777	-0.181891	Pcsk6	188652	18.2225	-0.00929438	2900026A02Rik	134913	83.5414	-0.036064	Clip1	106823	108.189	-0.0319777	Xrcc5	87525	10.4558	-0.0140533	Gna12	72023	126.1	-0.106271	Psma2	60996	38.8946	0.077512	Tnip1	52132	25.0232	0.0288088	Cckbr	45167	11.5341	0.259609	Pold3	39454	20.0569	0.00896711	Cadm3	34436	419.696	-0.0395776	Ttl	30341	37.1815	-0.0152851	Acaa2	27011
Megf11	323579	14.415	0.160909	Mettl15	188451	3.51917	-0.0601516	Pcdhga6	134834	5.49671	-0.294072	Rab11fip4	106811	157.32	0.00212292	Nedd4	87506	331.905	-0.0759335	Metap1d	71918	20.6199	0.0781447	Crebrf	60985	23.5428	-0.0727056	Spast	52128	42.6164	-0.0382989	Rgs10	45137	13.4589	-0.0111677	Gm13091	39444	2.22407	-0.277167	Fdft1	34428	79.06	0.0179463	Septin8	30308	248.756	0.0088148	Arf4	27010
Maml2	322378	18.7351	-0.106456	Ephb2	188449	33.8521	0.00549918	Wdr25	134821	6.00271	-0.0577865	Insc	106689	4.86411	-0.05403	Zc3h3	87485	13.3841	-0.0619623	Creb1	71903	30.1682	-0.130809	Onecut2	60967	9.2471	-0.13243	Cp	52091	10.8523	0.111396	Obi1	45109	6.77439	-0.127107	Slc66a2	39433	13.6307	-0.0509125	Smox	34426	39.6359	-0.00967073	Golph3l	30308	14.6714	-0.155819	Pip5k1c	27010
Ulk4	321846	6.26212	0.14607	Lyst	188406	50.4641	-0.270101	Dclk2	134701	111.61	0.0219757	Slc39a12	106661	33.0259	-0.0273366	Tbc1d30	87458	42.1323	0.0744174	Hapln1	71856	25.9106	-0.00594905	Acsl6	60958	142.88	-0.0380909	Pmepa1	52075	39.2344	-0.0229739	Rusc2	45109	158.729	0.00872442	Nova2	39431	93.4968	-0.00139392	Eeig1	34424	118.598	-0.0847354	Hmgcs2	30303	10.5263	-0.0424994	Nrep	27010
Fmn2	320904	57.8717	-0.00062341	Dock11	187730	11.6804	-0.0494378	Huwe1	134610	280.751	-0.0786623	Bmal1	106661	30.8273	-0.103227	Gm45847	87437	2.23516	0.0120567	Ccdc85c	71823	63.9158	0.0611241	Immp1l	60920	7.65026	0.187914	Tsc22d2	52068	24.5822	-0.0738235	Grhl1	45108	23.6106	0.00975807	Fmr1	39422	32.6515	-0.0479208	Bach1	34401	7.68632	-0.137526	Tmem123	30292	18.3188	-0.047421	Cap1	27009
Prdm16	320748	15.2018	-0.0958991	Tacc2	187347	93.5387	-0.045398	Hace1	134516	27.3957	-0.0981045	Ntn4	106526	5.29744	-0.0242412	B3gat2	87405	19.5405	0.0578499	Fam114a1	71815	3.87693	0.0429961	Ankrd26	60918	9.89869	-0.0837317	Myo1f	52057	2.88838	0.0480475	Myl4	45090	2.06921	0.0298067	Vps35	39410	113.302	-0.0341611	Fam151b	34390	4.29344	0.242648	Ube2d1	30282	46.519	-0.147091	Urb2	26997
Ube2e2	320692	57.9973	-0.0762178	Cpeb3	187309	33.8134	0.0104431	Igsf11	134488	21.6759	-0.204319	Cep85l	106504	11.604	-0.00655224	Tnpo1	87365	27.1823	-0.0253558	1110059E24Rik	71774	9.16454	-0.00944214	Spred1	60905	67.1119	-0.0370875	Eva1a	52056	6.02411	-0.0827489	Agpat5	45084	33.7643	-0.0234808	Gm11266	39409	2.72373	0.105489	Nmd3	34388	15.6646	-0.0223363	Sp1	30261	14.0552	-0.191069	Csk	26985
Epha3	320641	9.59305	0.0131074	Mical2	187250	479.905	-0.0890567	R3hdm1	134435	260.254	-0.0577655	2700049A03Rik	106455	7.87421	-0.116894	Spats2	87299	19.7168	-0.0415221	Styx	71727	4.3109	-0.168623	Ptpn11	60864	101.18	-0.0227747	Usp14	52053	71.1383	0.0444759	Tasor2	45073	19.3595	-0.188687	Sirpa	39393	315.21	0.0141312	Gpnmb	34383	3.6374	-0.377983	Alkbh3	30257	6.45381	-0.0142039	Anxa5	26971
Sorbs2	320118	98.2198	-0.144393	Osbpl1a	186527	91.7882	0.0343112	Plpp4	134381	5.47789	0.158718	Nipal2	106413	4.16965	0.13038	Snx7	87289	7.67783	0.0114023	Crem	71700	6.64833	0.0215869	Gm34466	60856	2.1598	0.097374	Stk26	52050	4.34459	-0.00153298	Gpr155	45066	58.5687	-0.0870404	Hps3	39370	11.3797	0.0649361	Coq8a	34364	41.8745	-0.00311105	Ppil4	30244	30.3185	-0.0694012	Ccz1	26968
Apbb2	320081	33.4166	0.0161779	Arid5b	186220	26.2924	-0.12157	Prrg1	134283	2.62582	-0.306666	Cables1	106410	10.6315	-0.072796	Strn	87283	57.8715	-0.130426	Nfatc3	71697	11.4567	-0.0330326	Kcns3	60854	6.06281	0.110415	Mgrn1	52047	219.838	0.0190342	Washc3	45065	9.15387	0.0997083	Smad5	39367	21.9198	-0.105111	Lrrc4b	34333	238.102	0.00705478	Sympk	30241	144.427	-0.0206086	Odad4	26961
Kcnh1	319385	46.3145	-0.0911456	Slc9a7	186053	5.47794	-0.428861	Zdhhc15	134095	7.29144	-0.098469	Ep400	106344	83.1596	-0.100882	Cep290	87282	7.7021	0.0201739	Borcs5	71677	23.1661	0.14182	Dpy19l4	60822	14.9964	-0.120278	Dido1	52035	56.4015	-0.0130647	Pcsk1	45035	11.4051	0.228226	Pak4	39366	12.3349	-0.101853	Slc44a2	34330	41.7329	0.0266308	Slc25a33	30241	17.6122	-0.0362162	Lpl	26957
Cux1	319355	38.3585	-0.0277547	Cwc27	186002	8.15239	0.130118	Taf3	134044	23.0195	-0.0688389	Ccdc57	106343	10.0787	-0.0327395	0610040J01Rik	87262	3.65946	-0.0141142	Gad2	71669	114.244	0.0324308	Aass	60813	2.01268	-0.229235	Drp2	52022	58.2618	-0.016208	Asb7	45031	10.8427	-0.0308168	Hkdc1	39354	2.2272	0.273403	Dhfr	34327	4.01005	-0.0691508	Vipr1	30238	17.7589	0.046946	Arl5a	26950
Gria1	318857	914.646	-0.0740483	Csrnp3	185779	45.5087	0.0198657	Gbf1	134001	101.497	0.00068519	Cdk17	106196	79.728	-0.0445642	Igf2r	87258	27.8045	-0.0620925	Zbtb46	71664	5.28438	0.028065	Ankrd13c	60795	54.8005	-0.0630027	Rmnd5a	52003	71.4118	-0.0789906	Pygb	45023	183.474	-0.0581977	Atxn3	39345	13.7942	-0.13519	Pon2	34308	35.6118	0.0135451	Cd53	30228	4.35673	0.0128737	Mast3	26937
Runx2	318810	12.8335	-0.136805	Asxl3	185769	10.4346	-0.204115	Cdan1	133974	19.7126	0.00539369	Zmym4	106196	43.2581	-0.0958782	Tnc	87230	13.4276	0.103512	Cdk8	71644	20.9903	-0.00902077	Ipo8	60784	27.7299	-0.0471955	Gabra1	51991	218.628	-0.0431546	Col5a3	45017	4.15404	-0.0288106	Chp1	39330	93.31	-0.0195201	Echdc1	34303	15.8439	0.0577137	Wdsub1	30227	11.5343	-0.0544232	Zic4	26935
A330008L17Rik	317642	4.98605	-0.0488681	Hivep2	185299	266.197	-0.0385588	Evl	133796	87.6227	0.0316867	Pik3c2a	106184	15.3734	-0.121183	Heg1	87206	16.4627	-0.0408893	Kif27	71620	2.4224	-0.052864	Swt1	60756	6.89639	-0.0545114	Nup155	51974	12.7814	-0.0150718	Nckap1l	45016	9.20781	-0.015942	Crispld1	39299	2.49079	0.06175	Chst10	34294	52.3682	-0.0140453	Glis2	30211	14.1551	-0.0920088	Mmp17	26930
Focad	316382	42.294	0.058663	Ptpn4	185146	33.5116	-0.0222969	Zeb2	133763	193.223	-0.217105	Gxylt2	106179	1.99801	0.181078	Vcan	87197	17.341	-0.0188794	Ppp3cc	71606	16.5789	0.00628244	Gprasp1	60741	304.899	0.0860375	Usp8	51969	53.6362	-0.0496571	Ntsr1	45004	4.19498	0.282348	Kdsr	39268	17.3526	0.0416965	Dcakd	34286	92.6969	-0.0483491	Rnf8	30201	4.22061	0.0279532	Dazap1	26922
Itgbl1	315647	3.36121	0.138404	Plekha7	184891	22.1303	0.133351	Flnb	133631	64.472	-0.0746071	Itga11	106156	2.35827	-0.0901601	Kcnab2	87168	681.421	-0.0527423	Agk	71590	24.0694	-0.0166257	Eif2ak3	60730	18.5957	0.042412	Mras	51961	194.294	-0.0290262	Rab3ip	44985	41.8034	-0.0149949	Anpep	39256	4.51247	0.0633483	Slc1a6	34269	6.38511	0.175135	Uchl5	30194	14.1955	0.0442692	Slc25a30	26920
Xrcc4	315581	6.00289	-0.132938	Hlcs	184689	9.06162	0.127076	Nme7	133604	11.2746	0.0661957	Elovl6	106140	59.681	-0.086862	Zfp950	87000	25.771	-0.145779	Phf3	71582	72.0139	-0.033411	Wdr19	60719	23.7783	-0.0660739	Rbm25	51887	152.155	-0.026167	Tnfaip8l3	44983	20.2011	-0.0702411	Zfp326	39253	17.9684	0.00978553	Abcb9	34268	32.7673	0.0147306	Ttc21a	30187	3.13102	-0.0282323	Cd200	26918
Nbas	314678	26.2305	-0.0333864	Satb2	184669	7.9048	0.174969	Mboat2	133518	28.3954	0.000703719	Pcdh19	106127	58.2032	-0.0795933	Sdhaf3	86975	6.60568	-0.011633	Abi2	71539	133.75	-0.0602759	D3Ertd751e	60709	8.73598	-0.129764	Bbox1	51863	1.71672	0.0289043	Lurap1l	44982	15.4884	-0.171214	Exoc3	39244	77.4908	-0.0198924	Agfg2	34263	59.041	-0.0359788	Socs5	30160	66.9659	-0.0540284	Bsdc1	26917
Otud7a	314277	38.8561	0.0442799	Dock7	184244	25.1534	-0.0425722	Vps53	133421	63.9866	-0.00501969	Gpm6a	106028	612.914	-0.00537126	Arhgap23	86869	158.345	-0.128134	Marchf8	71516	52.8944	-0.0141027	Ica1l	60694	26.5386	-0.023227	Fam219a	51847	176.934	0.0301978	Slc22a4	44967	5.34835	0.0791852	Supt6	39241	211.582	-0.0637586	Tmed10	34233	97.6865	-0.0921921	Rfx1	30158	36.0096	-0.0202692	Pyroxd2	26917
Shisa6	314239	160.413	-0.149834	Grin3a	184133	39.2316	0.0909805	Itgb3bp	133371	3.43146	-0.24612	Ap2b1	106011	354.405	-0.00973518	Txndc16	86863	57.6539	-0.0223613	Slc38a1	71495	83.3186	0.0328518	Hltf	60679	14.2682	-0.0337208	Hdac7	51838	40.8729	0.0467464	Tceanc2	44961	12.5708	0.0150336	D430019H16Rik	39239	146.993	0.011762	Psma6	34232	40.9173	0.056535	Golph3	30141	49.0574	-0.0379275	Nup88	26915
Ust	314069	59.5634	-0.032255	Ano6	183908	28.1245	-0.0406945	Jph1	133329	30.8236	-0.251944	Ttc17	105922	40.5548	-0.0505006	Fbrsl1	86848	90.5989	0.0341786	Stard8	71480	8.10905	-0.0220161	Pot1b	60677	4.7758	0.0447494	Ddo	51836	4.95756	-0.101773	Arhgef37	44937	1.60037	0.0242191	C130013H08Rik	39222	2.30589	-0.116438	Tmed8	34217	28.4726	0.0346847	Tbc1d24	30131	60.3874	0.117724	Klf9	26908
Adamts17	313436	10.0297	0.0124455	Usp34	183665	85.4009	-0.0427986	Sema6a	133272	41.7716	-0.0952064	Kat2b	105859	14.8709	-0.17415	Efr3a	86782	98.3374	-0.0129764	Prkd3	71411	15.5514	-0.10586	Ptpn21	60664	7.2666	-0.0061191	Jam2	51805	35.1845	-0.049759	Tom1l1	44901	10.907	0.0237237	Atg16l2	39217	12.1018	0.225709	Clstn3	34213	262.367	0.0842675	Gm37233	30094	2.42134	-0.172207	Chrna5	26899
Pbx1	312906	89.4744	0.066997	Fgd4	183632	23.0163	-0.0419496	Acbd6	133210	40.9585	0.0135642	Ptpra	105846	207.992	-0.0283553	Hacd2	86749	33.2681	0.00505558	Tnrc6a	71411	73.2611	-0.0192585	Klhl5	60649	52.0113	0.00601879	Pcmt1	51763	74.2888	0.0848848	Fubp3	44875	27.2048	0.0248866	H13	39209	70.1718	0.0344525	Rsph3a	34210	8.73734	-0.11986	Tcf25	30082	544.3	0.0505585	Diras2	26899
Mad1l1	312863	16.7229	0.00966412	Zeb1	183607	60.0602	0.030019	Abcb7	133199	21.4081	-0.0653035	Mamld1	105816	41.5662	0.0149379	Med14	86704	83.1378	-0.0973301	Masp1	71398	13.7441	0.0337504	Fbxo36	60646	2.45571	-0.0523168	Hipk1	51748	69.9879	-0.0817119	Dnm1	44867	1334.18	0.0145349	Polr2b	39177	46.4036	0.0251487	Srrm2	34209	715.46	0.00314496	Aldh5a1	30082	57.9672	-0.0593488	Nasp	26889
Med12l	312857	32.1699	-0.0300119	Zfp704	183065	52.749	-0.0772287	Map7	133119	73.5277	-0.107677	Cpped1	105724	29.0659	-0.00254878	Sos1	86702	39.655	-0.0739888	Papss2	71397	8.16814	-0.41301	Shank3	60638	320.092	-0.0941607	Cdc40	51690	42.2225	-0.119875	Zdhhc18	44855	34.2159	0.0400851	Utp25	39168	12.6712	-0.0932952	Cr1l	34204	12.0843	-0.0181168	Utp6	30069	27.4158	-0.0251172	Rnf138	26883
Cntnap4	312674	15.9458	0.242239	Tgfbr3	183059	9.36982	-0.214963	Gpd2	133084	116.503	-0.0580561	Prdm2	105604	75.936	-0.106163	Btaf1	86673	23.6883	-0.0979575	Zyg11b	71372	148.33	-0.0396859	Cystm1	60577	23.9125	0.0284312	Dnaaf10	51689	5.12002	-0.207503	Fam117a	44854	6.39385	-0.152731	Plekhm2	39165	78.97	0.0246792	Nrde2	34201	15.7014	-0.133317	Vstm2l	30066	87.9777	0.0893848	Gen1	26881
Limch1	311331	90.8332	-0.0879715	Kctd1	182761	55.248	-0.0928067	Sh3gl3	133039	35.3377	0.0178098	Tacr3	105572	3.51074	0.468526	Eif2ak4	86616	21.4361	0.0456175	Sec24a	71370	11.7674	-0.0537337	Lcmt1	60574	35.7688	0.0572927	Spin1	51666	90.734	-0.0163211	Ppip5k1	44835	85.2169	-0.0106208	Eogt	39158	17.1468	0.0844914	Dctn1	34197	395.437	0.000120919	Sart3	30064	32.907	-0.046093	Nudt5	26876
Vti1a	311014	44.0877	-0.0219834	Cfap43	182430	3.12044	-0.224993	Adcy9	132969	52.5378	-0.156423	Homer1	105494	68.6309	-0.0703075	Ppp2r2c	86565	492.32	-0.0495367	Actn2	71329	14.8647	0.116508	Suco	60568	20.337	-0.046891	Scap	51662	103.363	-0.00813869	Mapk8ip3	44815	491.748	-0.020144	Copb1	39152	41.2198	0.00266897	Usp38	34195	22.168	-0.00734682	Eml2	30061	99.0342	0.0817564	Acad9	26874
Baz2b	310476	27.9302	-0.0614223	Clvs1	182398	50.5678	-0.207141	Ksr1	132967	142.438	-0.0736911	Nrf1	105470	13.6334	-0.0641424	Nln	86557	17.8421	0.00698101	Sh3tc2	71327	2.26709	-0.423759	Ikbkg	60564	18.8322	-0.011855	Dcps	51653	11.7708	-0.0281189	Gfod2	44810	13.3615	0.0431243	Rragd	39143	50.728	-0.105162	Gnl3l	34181	113.998	-0.0153428	Heatr6	30058	24.2356	0.0167363	Zfp410	26871
Prex2	310216	27.1447	-0.155463	Tspan9	182198	47.9724	0.0748922	Gas2	132960	4.50637	0.122372	Grk3	105309	61.472	0.103337	Evc2	86556	29.0896	-0.00421908	Fermt2	71323	70.0852	-0.0279357	Gm20646	60551	2.08837	0.102102	Acly	51647	103.273	0.014749	A730081D07Rik	44796	1.63638	0.161047	Khdrbs1	39139	78.8597	-0.0234018	P4ha3	34179	2.48716	-0.0288706	Dars2	30057	12.9395	0.0684166	Amz2	26867
Galnt18	308316	48.2294	0.0409512	Slc44a1	182065	82.6452	-0.0876094	Dmxl1	132803	28.9326	-0.0788245	Upf2	105234	42.4205	-0.0504825	Cdon	86524	14.173	-0.0749409	Alg14	71321	6.41628	0.0419416	Rab18	60524	58.2132	0.000147656	Stimate	51620	19.8123	0.0845477	Acin1	44770	149.835	0.0106431	Atg4b	39110	49.127	0.0256432	Zfp143	34177	9.73008	-0.0354405	Prpf18	30055	27.7917	0.00735711	Actr10	26861
Chst9	308233	2.58572	0.00765091	Zbtb16	181925	31.8218	-0.225662	Tspan18	132745	39.955	-0.130022	Atxn2	105156	128.961	-0.0385268	Rxra	86517	31.3182	0.09534	Arrb1	71305	177.755	0.000902893	Nid2	60522	5.68863	-0.226209	Paxip1	51611	54.6961	-0.0230501	Acsf2	44769	14.2976	-0.0372928	Olfm4	39058	2.4525	0.300581	Heatr3	34172	25.4414	0.0457694	Ears2	30050	5.91237	-0.116951	Aldh4a1	26824
Crppa	308053	5.37928	0.122627	Hipk2	181774	35.7497	-0.191173	Susd4	132731	132.273	0.000535856	Tlk2	105152	34.4392	0.00886727	Klhl4	86496	5.71808	-0.0720474	Zfp654	71305	12.4362	-0.111911	Tent4b	60518	27.6775	-0.0210411	Mink1	51602	459.933	-0.0503541	Pogz	44759	58.89	-0.0496389	Fbxo32	39053	12.5388	-0.18871	Zfp160	34167	10.7027	-1.72596e-05	Ube2d3	30049	131.136	-0.0772573	Phgdh	26820
Prkd1	307867	10.4457	-0.0223394	Herc2	181604	170.613	-0.0546662	Prkar1b	132695	452.577	0.0385052	Vps50	105149	37.1975	-0.0239597	Kif1a	86487	877.111	-0.0259428	Elovl7	71279	15.0989	-0.220661	Foxk1	60514	60.9667	-0.197322	Dync1i2	51597	127.533	0.0178878	Pdss1	44744	6.25308	0.031642	Myef2	39033	51.6033	-0.0575373	Chek2	34166	2.53466	-0.00191045	Tgfbi	30039	3.52036	-0.217721	Tpm1	26816
Dnah7b	307235	2.89506	-0.000445994	Srpk2	181353	132.308	-0.00372262	Crebbp	132669	48.8316	-0.0554328	Gng2	105068	201.703	-0.0558806	Nphp4	86477	23.6425	-0.0502688	Plagl1	71190	17.7828	0.295358	Hebp1	60500	18.9057	-0.0788848	Slc6a15	51594	35.26	-0.0147554	Ezr	44743	39.9566	-0.199512	Zmpste24	39004	22.8584	-0.0250002	Nemp1	34148	3.80156	-0.0846606	Tgm2	30034	11.8632	-0.120777	Tvp23a	26805
Arhgef28	306970	52.7073	-0.0446613	Dock5	181307	8.04526	-0.319208	Rundc3b	132618	21.2141	-0.039737	Col15a1	105006	9.65017	0.0790883	Zdhhc2	86453	38.7566	0.00739743	Mfsd6	71176	68.4145	-0.120016	Pcolce2	60495	3.92562	-0.229581	Lrif1	51590	11.7211	0.0754978	Zdhhc6	44741	18.3934	-0.00876883	Dhx36	38991	49.8361	-0.0239768	Chuk	34145	23.1993	-0.0526966	Capsl	30010	2.1107	-0.153219	Calb1	26800
Sbf2	306909	66.1243	-0.0995847	Armh3	181124	21.5506	0.0042213	Osbpl8	132497	36.04	-0.0761637	Megf6	104983	4.0795	0.130396	Nrip1	86427	31.146	-0.0848027	Nwd1	71165	67.0594	-0.0764452	Syn1	60493	875.35	-0.0148281	Tut7	51586	44.1615	-0.0131026	Pnrc1	44740	39.6664	-0.077777	Tmem44	38987	48.3111	0.0907601	Wars1	34144	80.0955	0.035226	Eif2ak2	30009	3.44928	-0.111565	Sgk2	26797
Pak5	306863	26.3335	-0.0381846	Dip2b	180809	43.9012	-0.0618743	Lrrc8d	132467	50.2724	-0.0869761	Pcdhga9	104934	4.29453	-0.107251	Pole4	86373	11.0296	0.0794376	Mdm4	71077	46.6926	-0.038471	Dennd6a	60466	21.6162	-0.0484196	Lzts1	51556	35.6117	0.107555	Cyp20a1	44737	6.16718	-0.121436	Fads2	38981	192.2	0.00316617	Nsrp1	34143	15.0499	-0.0415543	Gtf2e1	29999	11.2246	-0.101338	Nlgn3	26795
Trpc5	306509	8.76298	-0.191098	Kif13a	180780	22.956	-0.0428413	Pepd	132329	15.8161	0.0152128	Mtm1	104924	3.40394	-0.329243	Rufy3	86352	121.128	0.0147787	Sec63	71018	55.2221	-0.0515567	Tab3	60447	15.4336	-0.0761145	Slc17a5	51553	15.4558	-0.0401607	Eln	44730	20.2827	-0.0898646	Glp1r	38974	3.92159	0.44831	Parp9	34135	2.52977	-0.0594175	Bcap31	29997	33.2978	0.00322173	Pcdhgc4	26794
Cfap54	305999	4.80945	-0.0263757	Slx4ip	180732	6.99511	-0.0670715	Nsf	132274	979.43	-0.0293528	Gm26871	104917	1.98304	0.265214	5730480H06Rik	86342	6.74695	-0.210669	Rras2	70999	16.471	-0.0824577	Acot11	60443	33.9556	-0.149254	Chd5	51543	179.981	0.13324	Vkorc1l1	44722	42.7025	0.01016	Vps37a	38974	36.5482	-0.0999701	Tesc	34135	36.5443	0.00616695	Lrrc27	29991	4.71166	0.113979	Rusf1	26791
Mid1	305599	2.4215	0.114556	Rorb	180591	10.1671	0.0240897	E230016M11Rik	132266	2.21566	0.0583813	Polr3b	104886	12.7862	-0.0379108	Tmco4	86283	2.51588	0.20365	Aff4	70997	132.269	-0.151139	Ints4	60439	29.8647	-0.0735239	Pde4a	51539	130.73	0.00944401	Ephx1	44694	25.5809	-0.258105	Xpot	38952	63.0123	-0.0629443	Zfp101	34134	7.39044	-0.0620813	Bmp3	29981	3.3973	0.0838561	B4galt4	26785
Slc2a13	305565	72.899	-0.0855694	Phf21a	180560	52.4607	-0.00311581	Slc1a2	132125	1278.34	0.0402821	Eea1	104868	31.0912	-0.0878869	Commd1	86246	2.75437	-0.225171	Dnhd1	70972	5.16936	-0.132129	Acer2	60426	3.45791	0.167303	Kif17	51532	21.5914	0.0671706	Usp4	44692	70.7369	0.0120544	Apcdd1	38948	49.7928	0.107281	Rrn3	34131	44.8426	0.0171952	Slc29a4	29978	63.6894	-0.29543	Szrd1	26774
Tox	305204	9.46679	0.234334	Pcdhga1	180080	5.44204	-0.276511	Ppm1e	132117	290.045	-0.025507	Ninl	104863	4.19158	-0.0904567	Erp44	86235	23.532	-0.044342	Farsb	70922	40.4877	0.000468766	Prdm15	60383	13.893	-0.0662577	Gsn	51512	149.036	-0.0145099	Evi5l	44690	97.8485	0.0504486	Wdr89	38941	3.19112	0.038122	Mfsd13a	34131	35.5999	0.0630381	Fgf18	29970	1.85873	0.183875	Inf2	26773
Cmss1	304864	4.89073	0.0706594	Nrg2	179728	6.13598	-0.15327	Ankrd28	131883	45.4542	-0.0143882	Pantr1	104830	35.2355	0.0395137	Bace2	86194	3.45317	0.317119	Fam171b	70850	290.452	-0.061965	Bicral	60362	60.5091	-0.0392134	Slc30a9	51488	90.4277	-0.0495219	Igdcc3	44683	4.39381	-0.11918	Slc12a5	38929	373.85	0.0203811	Rel	34123	2.93339	-0.123716	Slc4a1ap	29937	20.3203	-0.0264448	Prepl	26771
Plce1	303917	8.70249	0.0244972	Dennd2b	179694	24.1113	-0.162793	Clpb	131873	42.6651	-0.0673666	Cecr2	104821	10.2565	-0.329866	Pcdhga11	86142	12.7755	-0.0956954	Ap2a2	70838	222.885	0.0277022	Tspan14	60362	34.2338	0.0168493	Zfp592	51483	33.2921	-0.077048	Pik3r4	44679	32.1655	-0.0284245	Mta1	38928	89.0005	0.0177091	Lig1	34111	5.95229	0.0902888	Postn	29928	2.17399	0.032573	Rrp1b	26765
Stk3	303425	15.3943	0.0476848	Tcf20	179436	82.5284	-0.0253822	Cyyr1	131864	3.33045	-0.100625	Glg1	104795	200.309	-0.029228	Hfm1	86129	2.08825	-0.266604	Map3k3	70833	23.5301	-0.109497	Crispld2	60355	2.133	-0.0135158	Pgm2l1	51474	281.626	-0.0573834	Phf6	44677	14.1552	-0.0666568	Pstpip1	38926	1.6036	-0.288034	Luc7l3	34098	137.669	0.0620885	Abhd5	29916	13.9944	0.0203339	Dguok	26752
[truncated: 54 more columns]

## Sheet: Adolescent_Cohort2_Bin_geneleng
Bin	Mean.Length	Fraction.up....
Bin_1	576544	37.8
Bin_2	231365	33.8
Bin_3	152883	32
Bin_4	116585	30
Bin_5	95080.9	36.4
Bin_6	78331.2	34
Bin_7	65281	39.4
Bin_8	55940.6	39.6
Bin_9	47932.6	40.8
Bin_10	41746.7	42
Bin_11	36314.2	44.2
Bin_12	31942.6	43
Bin_13	28286	45.4
Bin_14	25200.4	47.8
Bin_15	22330.5	47.8
Bin_16	19605.2	51.4
Bin_17	17188.8	53.2
Bin_18	15037.7	53.2
Bin_19	13192.5	49.6
Bin_20	11343.2	51
Bin_21	9657.51	54.4
Bin_22	8046.57	54
Bin_23	6548.57	60.2
Bin_24	5156.17	57.6
Bin_25	3877.35	63.6
Bin_26	2592.9	63.2

## Sheet: Adult_Cohort1_FC_genelengh
external_gene_name	Length	Log10	external_gene_name	Length	Log10	external_gene_name	Length	Log10	external_gene_name	Length	Log10	external_gene_name	Length	Log10	external_gene_name	Length	Log10	external_gene_name	Length	Log10	external_gene_name	Length	Log10	external_gene_name	Length	Log10	external_gene_name	Length	Log10	external_gene_name	Length	Log10	external_gene_name	Length	Log10	external_gene_name	Length	Log10	external_gene_name	Length	Log10	external_gene_name	Length	Log10	external_gene_name	Length	Log10	external_gene_name	Length
Fgfr2	2960899	-0.00960066	Ranbp17	301952	-0.0465971	Rps6ka5	178545	-0.00694363	Gm26512	131095	0.10281	Pir	103641	-0.0235691	Foxo1	84886	0.00390434	Kcng2	69709	-0.0117935	Slc2a12	59275	-0.0484998	Tab2	50578	-0.00554317	Med23	43696	-0.010021	Vldlr	37748	-0.00272211	Matcap2	33169	0.0330155	Trim3	29109	-0.0020461	Copg1	25782	-0.00102098	Ttpa	22848	-0.0330396	Prxl2a	20049	0.00600302	Casp2	17524
Ptprd	2270724	-0.00300895	Cacna1a	301608	-0.00264551	Acvr1	178514	-0.00234842	Pitpnm2	131071	-0.00142676	Mb21d2	103498	0.0251132	Serpinb6a	84877	-0.0010409	Jmy	69708	-0.00087245	Usp30	59260	-0.00597881	Dapp1	50539	0.0020294	Tollip	43695	0.000476512	Olfm1	37745	0.000171653	Mok	33142	-0.0168911	Zfp91	29107	0.00299786	Septin3	25773	0.00195884	Fgf5	22847	-0.0406062	Sez6l2	20044	0.000299743	Cisd2	17514
Dmd	2257272	-0.00589701	Nxph1	300602	0.0117084	Mrtfa	178477	-0.00337109	Zzef1	130895	-0.0107303	Gramd2b	103456	0.0121061	Ints6	84840	-0.00659691	Mideas	69706	-0.00644508	Lamc3	59249	-0.0537643	Txlng	50536	9.81217e-05	Bcap29	43692	0.00361224	Ints10	37739	-0.0110855	Dnal1	33133	-0.00018891	Fam167a	29105	-0.0715282	Gramd1a	25770	-0.00650202	Vcf1	22837	0.0152677	Rcn2	20038	0.00724048	Zfp111	17497
Cntnap2	2244857	-0.00148961	Pam	300533	0.000666702	Clasp2	178210	-0.00124388	Zfp277	130857	0.00830123	Armc2	103453	-0.057608	Raph1	84813	-0.00505417	Nuak1	69693	-0.00381281	Tnks2	59246	-0.000341944	Emc2	50535	0.00700328	Herpud2	43689	0.00591484	Tcp11l2	37734	-0.00143655	Tmx3	33114	0.00577494	Vrk3	29103	0.00647699	Asrgl1	25769	0.00560289	Phc1	22831	0.00109013	Clk4	20037	-0.0254179	Smpdl3a	17496
Rbfox1	2104727	-0.0025938	Kcnq3	300256	0.00217518	Lingo1	177994	0.000514902	Smchd1	130855	0.000573868	Fyb2	103408	0.0631262	Rcbtb2	84807	0.00540526	Map6	69691	0.00453484	Camk2g	59214	0.00238063	Nomo1	50515	0.00192078	Gpsm2	43672	-0.0120679	Samhd1	37733	-0.00813254	Npffr1	33074	-0.0437357	Gabbr1	29102	0.00355119	Gart	25767	-0.00235322	Tmem19	22828	-0.00388579	Zfp780b	20037	-0.00556126	Ptprn	17476
Lrp1b	2058379	-0.0115316	Jazf1	299835	-0.00347287	Sv2c	177984	-0.00740038	D630045J12Rik	130836	-0.00191558	Wdr33	103308	-0.00409284	Lysmd4	84787	0.00105175	Trpc3	69686	0.0808802	Ap4e1	59193	-0.026328	Arfgap3	50509	-0.00312258	Zcchc2	43669	-0.00417492	Chst3	37729	0.0170199	Creg2	33069	-0.000923969	Ppp2ca	29098	0.00427071	Prpf3	25762	-0.0129574	Dlx1as	22827	0.0143836	Rmdn3	20034	0.00104302	Pwwp3a	17470
Macrod2	1997658	-0.00331663	Akap13	299076	-0.024723	Med27	177975	0.0130101	Spata13	130556	-0.00106976	Arhgef18	103187	0.00213094	Kitl	84787	0.0277267	Ddhd1	69677	0.00039816	Il13ra1	59150	0.0052107	Mroh7	50509	-0.067895	Lrrc75a	43640	0.0239983	Baz2a	37727	-0.0117037	Zfp976	33063	-0.00360342	Nkd2	29098	-0.0437874	Kctd5	25752	0.00126994	Mmp15	22813	0.0104908	Fcsk	20033	-0.0204188	Adora2b	17470
Dlg2	1972576	0.000701771	Atp2b2	298783	0.00210463	Myo9a	177971	-0.00374972	Depdc5	130536	-0.00335829	Gm17102	103174	0.111712	Cdc42bpb	84743	-0.00279733	Emsy	69647	-0.000416864	Lnpk	59145	0.000947168	Basp1	50488	0.001165	Senp5	43616	-0.00030939	Pgs1	37720	0.00436772	Arl5b	33062	0.00361953	Arl4c	29097	0.0218656	Ifit2	25726	0.0161243	Nrros	22810	0.00446437	Rbm12	20021	-0.0150452	Pgm3	17466
Csmd1	1643066	-0.0085683	AW554918	298323	0.000121276	Syt9	177929	0.175325	Tjp2	130526	0.00256537	Brip1os	103161	0.00965202	Pcmtd1	84709	0.00442635	Piezo1	69632	-0.0262941	Trim66	59129	0.0267369	Slc6a17	50476	0.000513176	Bltp3a	43601	-0.00775928	B230217O12Rik	37713	-0.0145665	Ndufaf5	33041	0.0047917	Dync2li1	29093	0.0063485	A230072C01Rik	25718	0.0151372	Zcchc8	22807	-0.00527191	Lrrc42	20019	-0.00814293	Siah2	17463
Nrxn3	1612064	0.00151775	Slc44a5	298287	-0.0142384	Nos1	177809	-0.00491095	Retreg1	130508	-0.00133463	Reep1	103150	0.00556226	Pgap1	84691	7.68914e-05	Rph3a	69594	0.000594271	Dcaf1	59119	-0.00819359	Ass1	50466	0.0124083	Tatdn1	43584	-0.00651018	Csnk1e	37712	0.00349	Uap1	33020	0.00747623	Ssu72	29080	0.00414934	Det1	25717	0.0119016	Ddx19a	22805	-0.00327601	Pmpcb	20012	0.00570928	Igfbpl1	17456
Fhit	1611944	-0.0438285	Klhl29	298211	-0.00321911	Nedd9	177782	-0.0386448	Pde5a	130428	-0.00618709	Mid2	103117	0.00462606	Trpm7	84666	-0.0171002	Il11ra1	69486	0.00528659	Nup160	59114	-0.0231958	Ifih1	50458	-0.0133016	Mlh1	43564	-0.0216376	Mir9-3hg	37711	0.00567567	Parp6	33002	0.00393435	Bcl9l	29072	0.00490004	Etfdh	25713	0.00115408	Lsm12	22800	0.00570502	Ncoa4	19991	0.00304691	Naxd	17455
Robo2	1555544	-0.00273183	Myo1d	297900	-0.0130734	Eps8	177632	0.00776292	Evi5	130313	0.00346618	Amotl1	103091	0.0579121	Sh3bp4	84654	0.00496063	Mtmr12	69469	-0.0108365	Mecp2	59099	0.00042442	Ndel1	50425	0.0102242	Lct	43563	-0.00148886	Tent5c	37697	0.00273825	Rbm39	33000	-0.00399843	Il20rb	29070	-0.0470767	Serinc2	25711	0.0109688	Zfp871	22792	-0.00181666	Medag	19975	0.0226953	Zfp2	17454
Pcdh15	1550396	0.030201	Zfp423	297786	0.0233337	Pdgfc	177625	-0.0125861	Phka1	130272	0.0119932	Trim9	103082	0.00245847	Scamp1	84548	-0.000237913	Poc1a	69461	0.00466907	Ptpn2	59085	0.000790882	Acss1	50396	-0.00105757	Mtmr14	43550	-0.00847615	Nktr	37675	-0.0172961	Zmat5	32992	0.00772389	Dgat2	29062	0.00111412	Zfp131	25703	0.000790023	Golga7b	22775	0.00111439	Comt	19967	0.000531824	Dnaja4	17443
Dpp10	1524577	0.0216499	Kcnmb2	297674	0.118927	Trak1	177417	0.00240022	Parn	130211	-0.0052171	Usp25	103075	-0.000321288	Ric1	84548	-0.00905666	Tdrd7	69428	0.00384698	Dgcr2	59081	-0.0022195	Fxr1	50380	0.00105256	Iqcg	43536	-0.121382	Nedd1	37675	0.0315086	Marchf2	32979	0.010311	Srp68	29052	0.00404768	Cabp1	25693	-0.00407997	Anks3	22770	-0.0162061	Eif3c	19957	-0.00148237	Gtf3c5	17441
Pde4d	1503514	0.00466735	Hecw1	296791	-0.0036105	Ptprz1	177415	0.00582444	Lrrfip1	130208	-0.00691077	Xrn1	103044	-0.0066865	Sgms2	84539	-0.064255	Ilrun	69414	0.0038833	Cdhr3	59080	-0.128826	Steep1	50375	0.0107797	Dcun1d3	43503	-0.00223977	Erdr1y	37671	-0.00527308	Ywhae	32977	0.00131664	Vps26c	29048	0.00396489	Cxxc4	25678	0.0248083	Pfas	22764	-0.0110964	Nucb1	19949	-0.000444551	Tmem185a	17428
Magi2	1477757	0.00177041	Ncam1	296790	-0.00128205	Chd7	177254	-0.00848884	Nlk	130206	-0.000174412	Synj2	103011	0.00182418	Mon2	84446	-0.00428559	Smad2	69384	0.00336235	Ranbp10	59043	-0.0102462	5830417I10Rik	50372	-0.0184272	Rnf214	43487	0.00179303	Dcaf10	37659	-0.000698461	Pigb	32960	-0.00278669	Calu	29042	0.00303914	Mrnip	25672	0.0101017	Sema7a	22754	0.00313934	Ivns1abp	19946	0.000186093	Eif3m	17425
Grid2	1448448	0.0233695	Dclk1	296705	0.0010217	Nfasc	177108	0.000381515	Sptb	130060	0.0014961	Ece1	102993	-0.000149461	B3glct	84370	0.0145862	Phf2	69370	0.0023494	Peli1	59033	0.000814593	Ptchd1	50360	0.000663186	Flt4	43477	-0.120934	Drc1	37654	-0.00923378	Zfp362	32958	0.00613421	Bckdha	29036	0.005414	Wdr4	25659	0.00727008	Stard3	22745	-0.00118227	Coq10b	19933	0.0161111	Nacc1	17424
Gpc5	1432945	0.0150506	Rptor	296672	0.00263611	Cald1	176974	-0.0100335	Atad2b	130042	-0.00933191	Kifc3	102985	0.00445141	Sumo1	84277	0.00805308	Zfp710	69360	-0.0049873	Trmt9b	59023	0.0368207	Fbxo10	50358	-0.0097255	Klhdc1	43457	1.54371e-05	Kif5a	37653	0.00407437	Lgi2	32946	0.00210623	Gm10033	29030	-0.00019586	Pxdc1	25653	-0.000225582	Slc16a6	22744	-0.0267863	Vps16	19931	-0.00852123	Gbp2	17407
Il1rapl1	1374776	0.0258383	Fam135b	296230	-0.00966668	Pcdha11	176946	-0.0327614	Spag9	129995	0.00154652	Itih5	102959	-0.00234245	Map7d2	84186	0.00461119	Tpp2	69354	-0.0023697	Kdm5d	58999	-0.0108079	Zc2hc1a	50354	0.00313139	Tmtc3	43449	-0.0147983	Cdk5rap1	37631	0.00988944	Calhm2	32942	0.0209037	Il15ra	29028	0.0286229	Ankle2	25644	-0.000267377	Zkscan1	22739	-0.000309382	Nkain4	19928	0.00788152	Atp5pb	17402
Lrrc4c	1313498	0.00192633	Asap1	296063	0.00199698	Cblb	176824	-0.00593618	Cacna2d2	129732	0.00125874	Rab30	102933	-0.00651907	Parp4	84176	-0.0584898	Pxylp1	69334	-0.0067446	Akap10	58946	-0.000651457	Capn2	50349	0.00238084	Skp2	43440	0.00984132	Pdcd4	37630	-0.00380208	Atp23	32929	-0.0213844	Gpi1	29007	-0.00356112	Hdc	25633	-0.258531	Scly	22738	0.00414038	Mtss2	19925	0.0114841	Sidt2	17402
Rbms3	1299936	0.0211736	Adam22	295809	0.000797389	Rapgef6	176439	-0.00989576	Ehmt1	129687	-0.00437181	Il16	102902	-0.0183062	Tub	84123	-0.00383483	Cntrl	69331	-0.0360791	Rims4	58933	0.00936567	Shank1	50320	0.00908499	Optn	43410	0.00120477	Mier3	37618	0.000404145	Fam199x	32910	-0.000934944	Sephs1	28994	0.00427555	Tlr7	25630	0.0803594	Ugdh	22729	0.00401006	Psmc6	19918	0.00759767	Gga1	17396
Agbl4	1259850	0.00325587	Ano3	295723	-0.00811407	Crim1	176345	-0.000747229	Matn2	129597	-0.00403917	Shq1	102902	-0.0186754	B3galt5	84059	-0.00416022	4921504A21Rik	69327	0.0726	Morn1	58929	-0.0852464	Dpp8	50238	-0.000198408	Nab1	43386	-0.00139356	Itprid2	37615	-0.00256791	Mrs2	32897	-0.00454109	Spock2	28980	0.000661088	Bpnt1	25629	0.000934312	Snrnp48	22728	-0.0303478	Mettl22	19897	0.00374357	Stmn4	17385
[truncated: 480 more rows]
[truncated: 28 more columns]

## Sheet: Adult_Cohort1_Bin_geneleng
Bin	Mean.Length	Fraction.up....
Bin_1	576125	52.6
Bin_2	230829	46
Bin_3	152470	43.6
Bin_4	115853	40.4
Bin_5	94012.3	38
Bin_6	77105.3	40
Bin_7	64288.8	41.4
Bin_8	54812.5	41.2
Bin_9	46905.2	46.4
[truncated: 16 more rows]

## Sheet: Adult_Cohort2_FC_genelengh
external_gene_name	Length	Log10	external_gene_name	Length	Log10	external_gene_name	Length	Log10	external_gene_name	Length	Log10	external_gene_name	Length	Log10	external_gene_name	Length	Log10	external_gene_name	Length	Log10	external_gene_name	Length	Log10	external_gene_name	Length	Log10	external_gene_name	Length	Log10	external_gene_name	Length	Log10	external_gene_name	Length	Log10	external_gene_name	Length	Log10	external_gene_name	Length	Log10	external_gene_name	Length	Log10	external_gene_name	Length	Log10	external_gene_name	Length
[truncated: 502 more rows]
[truncated: 31 more columns]

[truncated: 1 more sheets: Adult_Cohort2_Bin_geneleng]
