# Supplementary material for: Consistent changes in global gene expression patterns despite strong variation in individual gene expression in the male mouse hippocampus following early life stress
Source: Neurobiol Stress. 2026 Mar 30;42:100808. doi: 10.1016/j.ynstr.2026.100808 (PMC13085001; doi:10.1016/j.ynstr.2026.100808)
Supplement: Multimedia component 5 [file mmc5.xlsx]

## Sheet: Sheet1
ID	cell_type	NES_PND31_Cohort1	pvalue_PND31_Cohort1	p.adjust_PND31_Cohort1	NES_PND31_Cohort2	pvalue_PND31_Cohort2	p.adjust_PND31_Cohort2	NES_PND120_Cohort1	pvalue_PND120_Cohort1	p.adjust_PND120_Cohort1	NES_PND120_Cohort2	pvalue_PND120_Cohort2	p.adjust_PND120_Cohort2
TABULA_MURIS_SENIS_BRAIN_MYELOID_MACROPHAGE_AGEING	Myeloid macrophage	1.42182	0.0736602	0.0828677	1.23553	0.139891	0.251804	0.906194	0.562287	0.67486	2.62991	0.0179424	0.161482
TABULA_MURIS_SENIS_BRAIN_MYELOID_MICROGLIAL_CELL_AGEING	Myeloid microglial cell	1.49995	0.00462963	0.00833333	1.43751	0.00164103	0.00738462	1.09613	0.232086	0.538013	2.28644	0.0443692	0.199661
TABULA_MURIS_SENIS_BRAIN_NON_MYELOID_ASTROCYTE_AGEING	Non myeloid astrocyte	1.37789	0.0129167	0.0166071	1.39251	0.0103207	0.0232217	0.86042	0.599875	0.67486	-1.06086	0.302299	0.562212
TABULA_MURIS_SENIS_BRAIN_NON_MYELOID_BRAIN_PERICYTE_AGEING	Non myeloid brain pericyte	1.48126	0.000320487	0.000721095	1.42023	0.00268097	0.0080429	1.40374	0.0315712	0.284141	1.3368	0.366227	0.562212
TABULA_MURIS_SENIS_BRAIN_NON_MYELOID_ENDOTHELIAL_CELL_AGEING	Non myeloid endothelial cell	1.69154	2.31735e-05	9.08819e-05	1.01952	0.428151	0.428151	0.919442	0.452603	0.67486	-0.938984	0.888292	0.9375
TABULA_MURIS_SENIS_BRAIN_NON_MYELOID_INTERNEURON_AGEING	Non myeloid interneuron	1.60822	0.0115385	0.0166071	1.09204	0.401843	0.428151	-1.13927	0.300645	0.54116	0.986746	0.407327	0.562212
TABULA_MURIS_SENIS_BRAIN_NON_MYELOID_NEURON_AGEING	Non myeloid neuron	1.05892	0.254839	0.254839	1.08806	0.283994	0.365136	-0.838932	0.896421	0.896421	-0.750564	0.9375	0.9375
TABULA_MURIS_SENIS_BRAIN_NON_MYELOID_OLIGODENDROCYTE_AGEING	Non myeloid oligodendrocyte	1.59373	9.6575e-08	8.69175e-07	-1.45593	0.000551753	0.00496578	1.21849	0.0690763	0.310843	1.14961	0.437276	0.562212
TABULA_MURIS_SENIS_BRAIN_NON_MYELOID_OLIGODENDROCYTE_PRECURSOR_CELL_AGEING	Non myeloid oligodendrocyte precursor cell	1.63941	3.0294e-05	9.08819e-05	-1.10996	0.241711	0.362567	1.11704	0.239117	0.538013	0.776624	0.326301	0.562212
